# Supplementary material for: Evolution and comparative transcriptome analysis of glucosinolate pathway genes in Brassica napus L
Source: Front Plant Sci. 2024 Dec 10;15:1483635. doi: 10.3389/fpls.2024.1483635 (PMC11666375; doi:10.3389/fpls.2024.1483635)
Supplement: Supplementary file 2 [file Table1.xls]

## Sheet: Sheet1
Supplemental Table S1. Glucosinolate biosynthetic genes in 14 land plants.
Full name	Abbreviation	Oryza sativa（Os）	Citrus sinensis（Csi）	Gossypium raimondii（Gr）	Thobroma cacao（Tc）	Carica papaya（Cp）	Eutrema salsugineum（Es）	Boechera stricta（Bs）	Capsella rubella（Cr）	Capsella grandiflora（Cg）	Arabidopsis lyrate（Al）	Arabidopsis thaliana（At）	Brassica rape（Br）	Brassica oleracea（Bo）	Brassica napus（BnA）			Brassica napus（BnC）
Aliphatic glucosinolates
Side-chain elongation
Branched-chain amino acid aminotransferase 3	BCAT3-AGSL		orange1.1g027646m	Gorai.007G227600.1	Thecc1EG000863t1	evm.model.supercontig 129.58	Thhalv10010413m	Bostr.6864s0274.1.p	Carubv10017327m	Cagra.1838s0013.1.p	485328	AT3G49680	Brara.F01572.1.p	Bol037342	BnBCAT3-1-A-AG	GSBRNA2T00125455001	BnaA06g15650D	BnBCAT3-1-C-AG	GSBRNA2T00079875001	BnaC08g48510D
			orange1.1g028415m				Thhalv10010409m	Bostr.0568s0207.1.p			919922		Brara.A02171.1.p	Bol021961	BnBCAT3-2-A-AG	GSBRNA2T00138591001	BnaA01g20890D	BnBCAT3-2-C-AG	GSBRNA2T00013813001	BnaCnng26670D
			orange1.1g025084m
Branched-chain amino acid aminotransferase 4	BCAT4-AGSL						Thhalv10021016m	Bostr.19424s0689.1.p	Carubv10016165m	Cagra.6943s0014.1.p	898360	AT3G19710	Brara.E02232.1.p	Bol018130	BnBCAT4-1-A-AG	GSBRNA2T00004033001	BnaA05g36800D	BnBCAT4-1-C-AG	GSBRNA2T00026981001	BnaC05g33030D
							Thhalv10021150m						Brara.C03755.1.p	Bol026690				BnBCAT4-2-C-AG	GSBRNA2T00021352001	BnaC03g41160D
															BnBCAT4-2-A-AG	GSBRNA2T00137387001	BnaA03g35400D	BnBCAT4-3-C-AG	GSBRNA2T00021360001	BnaC03g41100D
Bile acid transporter 5	BAT5-AGSL						Thhalv10028813m	Bostr.25463s0108.1.p	Carubv10003651m	Cagra.22718s0003.1.p	490020	AT4G12030	Brara.I02281.1.p	Bol030524	BnBAT5-1-A-AG	GSBRNA2T00151524001	BnaA03g24950D	BnBAT5-1-C-AG	GSBRNA2T00003734001	BnaC03g73000D
							Thhalv10028698m						Brara.C02692.1.p	Bol020071	BnBAT5-2-A-AG	GSBRNA2T00145430001	BnaA09g21170D	BnBAT5-2-C-AG	GSBRNA2T00157675001	BnaC09g23550D
							Thhalv10028851m								BnBAT5-3-A-AG	GSBRNA2T00145429001	BnaA09g21160D	BnBAT5-3-C-AG	GSBRNA2T00157676001	BnaC09g23540D
Methylthioalkylmalate synthase 1	MAM1-AGSL						Thhalv10004072m	Bostr.10199s0144.1.p		Cagra.3954s0036.1.p	910306	AT5G23010	Brara.C04200.1.p	Bol017071	BnMAM1-1-A-AG	GSBRNA2T00024035001	BnaC01g24060D
							Thhalv10005522m						Brara.C04199.1.p	Bol004799	BnMAM1-2-A-AG	GSBRNA2T00113607001	BnaA03g39710D
							Thhalv10003976m						Brara.B03732.1.p	Bol004800	BnMAM1-3-A-AG	GSBRNA2T00113606001	BnaA03g39720D	BnMAM1-1-C-AG	GSBRNA2T00003867001	BnaCnng21190D
							Thhalv10004439m						Brara.B02634.1.p	Bol037823	BnMAM1-4-A-AG	GSBRNA2T00076984001	BnaA04g20510D		[NS]chrA03:19821938-19822196
							Thhalv10004037m						Brara.B02550.1.p	Bol017070	BnMAM1-5-A-AG	GSBRNA2T00113610001	BnaA03g39680D
														Bol020646	BnMAM1-6-A-AG	GSBRNA2T00057776001	BnaAnng23360D
														Bol020647	BnMAM1-7-A-AG	GSBRNA2T00104338001	BnaA02g20830D	BnMAM1-2-C-AG	GSBRNA2T00152503001	BnaC02g26810D
															BnMAM1-8-A-AG	GSBRNA2T00011558001	BnaA02g36320D
															BnMAM1-9-A-AG	GSBRNA2T00011561001	BnaA02g36350D	BnMAM1-3-C-AG	GSBRNA2T00113262001	BnaC02g27590D
																		BnMAM1-4-C-AG	GSBRNA2T00024032001	BnaC01g24090D
															BnMAM1-10-A-AG	GSBRNA2T00104339001	BnaA02g20840D
Methylthioalkylmalate synthase 3	MAM3-AGSL							Bostr.10199s0143.1.p	Carubv10003425m	Cagra.3954s0037.1.p	910307	AT5G23020			BnMAM3-1-A-AG	GSBRNA2T00075520001	BnaAnng06570D	BnMAM3-1-C-AG	GSBRNA2T00071732001	BnaC02g41790D
									Carubv10003885m	Cagra.0096s0011.1.p	326599				BnMAM3-2-A-AG	GSBRNA2T00086419001	BnaA02g33040D	BnMAM3-2-C-AG	GSBRNA2T00056805001	BnaCnng52770D
									Carubv10003624m
									Carubv10003002m
									Carubv10021665m
Isopropylmalate isomerase large subunit 1	LeuC1-AGSL	LOC Os02g03260.1	orange1.1g019862m	Gorai.006G073300.1	Thecc1EG021013t1	evm.model.supercontig 59.7	Thhalv10024960m	Bostr.2021s0100.1.p	Carubv10007528m	Cagra.5804s0002.1.p	883531	AT4G13430	Brara.D00718.1.p	Bol040343	BnLeuC1-1-A-AG	GSBRNA2T00077191001	BnaA08g05070D	BnLeuC1-1-C-AG	GSBRNA2T00017738001	BnaC08g47120D
			orange1.1g013574m	Gorai.006G073400.1	Thecc1EG021015t1		Thhalv10024962m				869607		Brara.H00523.1.p	Bol033454	BnLeuC1-2-A-AG	GSBRNA2T00111198001	BnaA04g06890D	BnLeuC1-2-C-AG	GSBRNA2T00087256001	BnaCnng15040D
			orange1.1g012009m	Gorai.006G250800.1										Bol019201				BnLeuC1-3-C-AG	GSBRNA2T00124563001	BnaC06g15430D
			orange1.1g010403m											Bol043351				BnLeuC1-4-C-AG	GSBRNA2T00146187001	BnaC09g05620D
			orange1.1g013449m															BnLeuC1-5-C-AG	GSBRNA2T00011147001	BnaC04g52970D
Isopropylmalate isomerase small subunit 1	LeuD1-AGSL						Thhalv10017125m	Bostr.25993s0465.1.p	Carubv10023897m	Cagra.0202s0001.1.p	483411	AT2G43100			BnLeuD1-1-A-AG	GSBRNA2T00016985001	BnaA05g34460D
																		BnLeuD1-1-C-AG	GSBRNA2T00118416001	BnaC02g28410D
																		BnLeuD1-2-C-AG	GSBRNA2T00036143001	BnaCnng39870D
Isopropylmalate isomerase small subunit 2	LeuD2-AGSL							Bostr.20903s0130.1.p	Carubv10019269m		907390	AT3G58990
									Carubv10022058m
Isopropylmalate dehydrogenase 1	IPMDH1-AGSL	LOC Os03g45320.1	orange1.1g024132m	Gorai.011G085100.1	Thecc1EG027344t1	evm.model.supercontig 52.151	Thhalv10013695m	Bostr.2902s0156.1.p	Carubv10003397m	Cagra.3166s0027.1.p	488253	AT5G14200	Brara.B00539.1.p	Bol004236	BnIPMDH1-1-A-AG	GSBRNA2T00143335001	BnaA02g02020D	BnIPMDH1-1-C-AG	GSBRNA2T00091770001	BnaCnng64850D
Isopropylmalate dehydrogenase 2	IPMDH2-AGSL										473708	AT1G80560
Isopropylmalate dehydrogenase 3	IPMDH3-AGSL						Thhalv10018649m	Bostr.26959s0005.1.p	Carubv10021490m	Cagra.1725s0085.1.p	477193	AT1G31180	Brara.B02413.1.p	Bol040561	BnIPMDH3-1-A-AG	GSBRNA2T00064241001	BnaA02g19640D	BnIPMDH3-1-C-AG	GSBRNA2T00066419001	BnaC02g22980D
													Brara.G03718.1.p	Bol000668	BnIPMDH3-2-A-AG	GSBRNA2T00146292001	BnaA07g35490D	BnIPMDH3-2-C-AG	GSBRNA2T00068846001	BnaC06g40420D
Core structure
Cytochrome P450 79F1	CYP79F1-AGSL		orange1.1g036686m				Thhalv10007301m	Bostr.7128s0249.1.p	Carubv10011470m	Cagra.0824s0012.1.p	889032	AT1G16410	Brara.F01137.1.p	Bol038222	BnCYP79F1-1-A-AG	GSBRNA2T00057964001	BnaA06g11010D	BnCYP79F1-1-C-AG	GSBRNA2T00054164001	BnaC05g12520D
Cytochrome P450 79F2	CYP79F2-AGSL							Bostr.0597s0001.1.p	Carubv10010983m	Cagra.0824s0013.1.p	312617	AT1G16400			BnCYP79F2-1-A-AG	GSBRNA2T00057963001	BnaA06g11000D
								Bostr.9017s0001.1.p
Cytochrome P450 83A1	CYP83A1-AGSL						Thhalv10024982m	Bostr.9017s0032.1.p	Carubv10004635m	Cagra.4326s0004.1.p	493537	AT4G13770	Brara.D00699.1.p	Bol040365	BnCYP83A1-1-A-AG	GSBRNA2T00111231001	BnaA04g06630D	BnCYP83A1-1-C-AG	GSBRNA2T00070244001	BnaC04g29320D
											864718		Brara.D02547.1.p	Bol005188	BnCYP83A1-2-A-AG	GSBRNA2T00123186001	BnaA04g24160D	BnCYP83A1-2-C-AG	GSBRNA2T00084662001	BnaC04g47910D
											864731
Glutathione S-transferase F11	GSTF11-AGSL		orange1.1g041226m	Gorai.001G083600.1	Thecc1EG017618t1	evm.model.supercontig 1612.1	Thhalv10021507m	Bostr.19046s0030.1.p	Carubv10014608m	Cagra.2098s0067.1.p	477565	AT3G03190	Brara.E03532.1.p	Bol000843	BnGSTF11-1-A-AG	GSBRNA2T00076117001	BnaA05g32420D	BnGSTF11-1-C-AG	GSBRNA2T00041384001	BnaCnng06300D
Glutathione S-transferase F12	GSTF12-AGSL						Thhalv10014654m	Bostr.2618s0057.1.p	Carubv10002680m	Cagra.4849s0012.1.p	488585	AT5G17220	Brara.J01826.1.p	Bol019821	BnGSTF12-1-A-AG	GSBRNA2T00094875001	BnaC09g40740D	BnGSTF12-1-C-AG	GSBRNA2T00135361001	BnaA10g17440D
													Brara.B00698.1.p	Bol021325	BnGSTF12-2-A-AG	GSBRNA2T00143167001	BnaA02g03440D	BnGSTF12-2-C-AG	GSBRNA2T00114878001	BnaC02g07110D
															BnGSTF12-3-A-AG	GSBRNA2T00114880001	BnaC02g07090D
Glutathione S-transferase TAU 20	GSTU20-AGSL						Thhalv10019114m	Bostr.20129s0270.1.p	Carubv10020927m	Cagra.0096s0004.1.p		AT1G78370	Brara.G02109.1.p	Bol021558	BnGSTU20-1-A-AG	GSBRNA2T00099236001	BnaA07g20570D	BnGSTU20-1-C-AG	GSBRNA2T00131894001	BnaC06g20430D
UDP-glucosyl transferase 74C1	UGT74C1-AGSL						Thhalv10016636m	Bostr.24513s0051.1.p	Carubv10025420m	Cagra.1626s0023.1.p	902214	AT2G31790	Brara.D01922.1.p	Bol006450	BnUGT74C1-1-A-AG	GSBRNA2T00006382001	BnaA04g18440D	BnUGT74C1-1-C-AG	GSBRNA2T00085665001	BnaC04g42530D
													Brara.E01192.1.p	Bol014127				BnUGT74C1-2-C-AG	GSBRNA2T00085666001	BnaC04g42520D
															BnUGT74C1-2-A-AG	GSBRNA2T00074108001	BnaA05g11170D	BnUGT74C1-3-C-AG	GSBRNA2T00056895001	BnaC04g12860D
Sulfotransferase 5b/SOT18	ST5b-AGSL						Thhalv10018813m	Bostr.22772s0001.1.p	Carubv10020580m	Cagra.3132s0001.1.p	877523	AT1G74090	Brara.G03208.1.p	Bol026202	BnST5b-1-A-AG	GSBRNA2T00102694001	BnaA07g31230D	BnST5b-1-C-AG	GSBRNA2T00103487001	BnaC06g34930D
													Brara.G03206.1.p	Bol026201	BnST5b-2-A-AG	GSBRNA2T00102696001	BnaA07g31250D	BnST5b-2-C-AG	GSBRNA2T00103495001	BnaC06g34990D
																		BnST5b-3-C-AG	GSBRNA2T00103491001	BnaC06g34970D
Sulfotransferase 5c/SOT17	ST5c-AGSL						Thhalv10008073m	Bostr.7128s0467.1.p	Carubv10012097m	Cagra.4153s0021.1.p	472079	AT1G18590	Brara.F01334.1.p	Bol030757	BnST5c-1-A-AG	GSBRNA2T00035668001	BnaA06g12720D	BnST5c-1-C-AG	GSBRNA2T00006529001	BnaC05g14270D
Secondary modification
Flavin-monooxygenase glucosinolate S-oxygenase 1	FMOGS-OX1-AGSL						Thhalv10023450m	Bostr.22157s0086.1.p	Carubv10020259m	Cagra.6049s0001.1.p	315143	AT1G65860	Brara.I01446.1.p	Bol010993	BnFMOGS-OX1-1-A-AG	GSBRNA2T00070646001	BnaA09g13190D	BnFMOGS-OX1-1-C-AG	GSBRNA2T00050495001	BnaC09g13360D
Flavin-monooxygenase glucosinolate S-oxygenase 2	FMOGS-OX2-AGSL											AT1G62540
Flavin-monooxygenase glucosinolate S-oxygenase 3	FMOGS-OX3-AGSL							Bostr.22157s0085.1.p	Carubv10022423m		475092	AT1G62560
Flavin-monooxygenase glucosinolate S-oxygenase 4	FMOGS-OX4-AGSL						Thhalv10023453m	Bostr.22157s0084.1.p	Carubv10022110m（N缺失很多，但是是目的序列）	Cagra.14164s0001.1.p（C端缺失太长，是目的序列）	893225	AT1G62570
									Carubv10020826m
Flavin-monooxygenase glucosinolate S-oxygenase 5	FMOGS-OX5-AGSL						Thhalv10007582m	Bostr.13671s0244.1.p	Carubv10011483m	Cagra.0568s0124.1.p	334507	AT1G12140	Brara.I05135.1.p	Bol031350	BnFMOGS-OX5-1-A-AG	GSBRNA2T00015200001	BnaA08g24880D	BnFMOGS-OX5-1-C-AG	GSBRNA2T00047390001	BnaC08g15390D
									Carubv10009080m	Cagra.0568s0125.1.p			Brara.H02667.1.p	Bol029100	BnFMOGS-OX5-2-A-AG	GSBRNA2T00035399001	BnaA09g47360D	BnFMOGS-OX5-2-C-AG	GSBRNA2T00090353001	BnaC08g41540D
Alkenyl hydroxalkyl producing 3	AOP3-AGSL									Cagra.2552s0023.1.p		AT4G03050			BnAOP3-1-A-AG	GSBRNA2T00018483001	BnaA09g01260D	BnAOP3-1-C-AG	GSBRNA2T00018263001	BnaC09g00410D
															BnAOP3-2-A-AG	GSBRNA2T00059597001	BnaA03g57230D	BnAOP3-2-C-AG	GSBRNA2T00002344001	BnaC03g30450D
2-Oxoglutarate-dependent dioxygenase	GS-OH-AGSL							Bostr.10273s0029.1.p				AT2G25450	Brara.K01198.1.p		BnGS-OH-1-A-AG	GSBRNA2T00141991001	BnaA03g15200D		.
								Bostr.26326s0118.1.p					Brara.D01848.1.p		BnGS-OH-2-A-AG	GSBRNA2T00043396001	BnaA04g17880D	BnGS-OH-1-C-AG	GSBRNA2T00007777001	BnaCnng70010D
													Brara.D01849.1.p		BnGS-OH-3-A-AG	GSBRNA2T00043394001	BnaA04g17890D	BnGS-OH-2-C-AG	GSBRNA2T00105076001	BnaC04g41490D
															BnGS-OH-4-A-AG	GSBRNA2T00141990001	BnaA03g15210D
Transcription factor
Myb family transcription factor 28	MYB28-AGSL			Gorai.003G097900.1	Thecc1EG014091t1		Thhalv10004407m	Bostr.26833s0098.1.p	Carubv10027861m	Cagra.0542s0036.1.p	950898	AT5G61420	Brara.I00661.1		BnMYB28-1-A-AG	GSBRNA2T00113547001	BnaA03g40190D	BnMYB28-1-C-AG	GSBRNA2T00040913001	BnaCnng43220D
													Brara.C04255.1			[NS]chrC09:3099350-3100161		BnMYB28-2-C-AG	GSBRNA2T00146148001	BnaC09g05300D
																[S]chrAnn_random:6899080-6899225			[NS]chrAnn_random:6898533-6898665
Myb family transcription factor 29	MYB29-AGSL						Thhalv10013952m	Bostr.13129s0197.1.p	Brara.J02534.1	Cagra.2925s0017.1.p		AT5G07690	Brara.J02534.1		BnMYB29-1-A-AG	GSBRNA2T00136149001	BnaA10g23980D	BnMYB29-1-C-AG	GSBRNA2T00092496001	BnaCnng65380D
													Brara.C00311.1		BnMYB29-2-A-AG	GSBRNA2T00129660001	BnaA03g02170D	BnMYB29-2-C-AG	GSBRNA2T00134508001	BnaC03g03210D
Myb family transcription factor 76	MYB76-AGSL							Bostr.13129s0196.1.p			892702	AT5G07700
Indolic and benzylic glucosinolates
Tryptophan synthesis
Tryptophan synthase beta subunit 1	TSB1-IGSL						Thhalv10013439m	Bostr.26833s0785.1.p	Carubv10026446m	Cagra.1629s0053.1.p	495562	AT5G54810	Brara.J00944.1.p	Bol038903	BnTSB1-1-A-IG	GSBRNA2T00095360001	BnaA10g09090D	BnTSB1-1-C-IG	GSBRNA2T00009628001	BnaC09g31260D
							Thhalv10013802m		Carubv10026347m				Brara.K00111.1.p	Bol042318
Anthranilate synthase, alpha subunit, component I-1	ASA1-IGSL						Thhalv10013041m	Bostr.13129s0400.1.p	Carubv10000538m		487374	AT5G05730	Brara.J02642.1.p	Bol044016	BnASA1-1-A-IG	GSBRNA2T00136244001	BnaA10g24820D	BnASA1-1-C-IG	GSBRNA2T00106963001	BnaC09g49740D
									Carubv10000652m				Brara.C00223.1.p	Bol015425	BnASA1-2-A-IG	GSBRNA2T00049379001	BnaA03g01690D	BnASA1-2-C-IG	GSBRNA2T00134394001	BnaC03g02240D
Core structure
Cytochrome P450 79A2	CYP79A2-IGSL		orange1.1g009152m				Thhalv10015246m	Bostr.13129s0439.1.p	Carubv10003209m	Cagra.1504s0031.1.p	325159	AT5G05260	Brara.B00169.1.p		BnCYP79A2-1-A-IG	GSBRNA2T00136281001	BnaA10g25130D	BnCYP79A2-1-C-IG	GSBRNA2T00106929001	BnaC09g50060D
			orange1.1g035533m								856142		Brara.J02675.1.p	Bol044048	BnCYP79A2-2-A-IG	GSBRNA2T00119669001	BnaAnng01260D	BnCYP79A2-2-C-IG	GSBRNA2T00078667001	BnaC02g02390D
														Bol024473	BnCYP79A2-3-A-IG	GSBRNA2T00119672001	BnaAnng01270D	BnCYP79A2-3-C-IG	GSBRNA2T00078668001	BnaC02g02400D
Cytochrome P450 79B2	CYP79B2-IGSL					evm.model.supercontig 213.3	Thhalv10024861m	Bostr.25542s0185.1.p	Carubv10004524m	Cagra.5414s0021.1.p	490780	AT4G39950	Brara.H01763.1.p	Bol032767	BnCYP79B2-1-A-IG	GSBRNA2T00150971001	BnaA08g16100D	BnCYP79B2-1-C-IG	GSBRNA2T00067968001	BnaC03g60820D
						evm.model.supercontig 213.6	Thhalv10000278m						Brara.K01910.1.p	Bol018585	BnCYP79B2-2-A-IG	GSBRNA2T00039720001	BnaA01g34610D	BnCYP79B2-2-C-IG	GSBRNA2T00131227001	BnaC01g00800D
						evm.model.supercontig 136.71							Brara.A00082.1.p	Bol028852				BnCYP79B2-3-C-IG	GSBRNA2T00039752001	BnaC07g51280D
																[S]chrA03:29024090-29025083			[NS]chrC07_random:2929352-2930345
Cytochrome P450 79B3	CYP79B3-IGSL						Thhalv10000114m	Bostr.19427s0001.1.p	Carubv10025388m	Cagra.7028s0001.1.p	481097	AT2G22330	Brara.D01320.1.p	Bol031784	BnCYP79B3-1-A-IG	GSBRNA2T00032852001	BnaA04g12790D		[S]chrC04:36225448-36226452
Cytochrome P450 83B1	CYP83B1-IGSL					evm.model.supercontig 26.241	Thhalv10010978m	Bostr.7867s1004.1.p	Carubv10007516m	Cagra.3807s0022.1.p	913321	AT4G31500	Brara.H00529.1.p	Bol033477	BnCYP83B1-1-A-IG	GSBRNA2T00059280001	BnaA08g04520D	BnCYP83B1-1-C-IG	GSBRNA2T00134057001	BnaC08g05690D
							Thhalv10004064m
Glutathione S-transferase F9	GSTF9-IGSL		orange1.1g027956m	Gorai.007G175100.1	Thecc1EG001952t1	evm.model.supercontig 50.116	Thhalv10017228m	Bostr.24513s0144.1.p	Carubv10025015m	Cagra.3217s0019.1.p	482003	AT2G30860	Brara.D01851.1.p	Bol004624	BnGSTF9-1-A-IG	GSBRNA2T00043389001	BnaA04g17910D	BnGSTF9-1-C-IG	GSBRNA2T00105071001	BnaC04g41510D
			orange1.1g030871m	Gorai.010G095500.1	Thecc1EG001949t1		Thhalv10017293m						Brara.C01575.1.p	Bol033376	BnGSTF9-2-A-IG	GSBRNA2T00142121001	BnaA03g14140D	BnGSTF9-2-C-IG	GSBRNA2T00024492001	BnaC03g17110D
Glutathione S-transferase F10	GSTF10-IGSL		orange1.1g031084m	Gorai.009G042300.1			Thhalv10017227m	Bostr.24513s0143.1.p	Carubv10023958m	Cagra.3217s0018.1.p	482004	AT2G30870	Brara.C01576.1.p	Bol004625	BnGST10-1-A-IG	GSBRNA2T00142119001	BnaA03g14150D	BnGST10-1-C-IG	GSBRNA2T00024491001	BnaC03g17120D
				Gorai.005G125800.1
				Gorai.013G153600.1
				Gorai.011G207100.1
UDP-glucosyl transferase 74B1	UGT74B1-IGSL		orange1.1g012645m	Gorai.002G164900.1	Thecc1EG010198t1	evm.model.supercontig 5.342	Thhalv10007574m	Bostr.12659s0247.1.p	Carubv10009070m	Cagra.0605s0018.1.p	889955	AT1G24100	Brara.I03192.1.p	Bol005786	BnUGT74B1-A-IG	GSBRNA2T00090709001	BnaA09g29790D		[NS]chrC05_random:1636643-1637374
				Gorai.011G176600.1	Thecc1EG011989t1	evm.model.supercontig 5.341												BnUGT74B1-C-IG	GSBRNA2T00030086001	BnaC05g50780D
				Gorai.009G344800.1
				Gorai.003G157800.1
Sulfotransferase 5a/SOT16	ST5a-IGSL						Thhalv10018795m		Carubv10020613m	Cagra.3132s0002.1.p	895283	AT1G74100	Brara.G03205.1.p	Bol026200	BnSt5a-1-A-IG	GSBRNA2T00074181001	BnaAnng27200D	BnSt5a1-C-IG	GSBRNA2T00082810001	BnaC02g22640D
													Brara.B02107.1.p	Bol039395	BnSt5a-2-A-IG	GSBRNA2T00102697001	BnaA07g31260D	BnSt5a2-C-IG	GSBRNA2T00103496001	BnaC06g35000D
Secondary modification
Cytochrome P450 81F1	CYP81F1-IGSL						Thhalv10024981m	Bostr.7867s1602.1.p	Carubv10006572m	Cagra.1232s0010.1.p	490876	AT4G37430	Brara.A00142.1.p	Bol028913	BnCYP81F1-1-A-IG	GSBRNA2T00121574001	BnaA01g00510D	BnCYP81F1-1-C-IG	GSBRNA2T00131134001	BnaC01g01490D
									Carubv10007280m	Cagra.4290s0011.1.p				Bol028914	BnCYP81F1-2-A-IG	GSBRNA2T00121572001	BnaA01g00520D	BnCYP81F1-2-C-IG	GSBRNA2T00131132001	BnaC01g01500D
															BnCYP81F1-3-A-IG	GSBRNA2T00022181001	BnaC06g25040D
															BnCYP8F1-4-A-IG	GSBRNA2T00022182001	BnaC06g25050D
Cytochrome P450 81F2	CYP81F2-IGSL						Thhalv10013359m	Bostr.26833s0536.1.p			332020	AT5G57220	Brara.C01202.1.p	Bol026044	BnCYP81F2-1-A-IG	GSBRNA2T00065643001	BnaA10g11290D	BnCYP81F2-1-C-IG	GSBRNA2T00033413001（n端缺了一段）	BnaC09g32980D
													Brara.B01227.1.p	Bol014239	BnCYP81F2-2-A-IG	GSBRNA2T00088541001	BnaA02g08270D	BnCYP81F2-2-C-IG	GSBRNA2T00074464001	BnaC02g11750D
													Brara.J01147.1.p	Bol012237	BnCYP81F2-3-A-IG	GSBRNA2T00148646001	BnaA03g10380D	BnCYP81F2-3-C-IG	GSBRNA2T00060717001	BnaC03g13070D
															BnCYP81F2-4-A-IG	GSBRNA2T00065642001	BnaA10g11280D	BnCYP81F2-4-C-IG	GSBRNA2T00033414001（缺失太多了，但是是）	BnaC09g32990D
Cytochrome P450 81F3	CYP81F3-IGSL						Thhalv10027443m	Bostr.7867s1599.1.p	Carubv10007609m	Cagra.1232s0013.1.p	328029	AT4G37400	Brara.A00145.1.p	Bol028919	BnCYP81F3-1-A-IG	GSBRNA2T00079451001	BnaA08g15650D	BnCYP81F3-1-C-IG	GSBRNA2T00018951001	BnaC03g61440D
													Brara.K00926.1.p	Bol032711	BnCYP81F3-2-A-IG	GSBRNA2T00121566001	BnaA01g00570D	BnCYP81F3-2-C-IG	GSBRNA2T00131126001	BnaC01g01540D
Cytochrome P450 81F4	CYP81F4-IGSL						Thhalv10024979m				490879	AT4G37410	Brara.A00144.1.p	Bol028918	BnCYP81F4-1-A-IG	GSBRNA2T00079450001	BnaA08g15660D	BnCYP81F4-1-C-IG	GSBRNA2T00018948001	BnaC03g61420D
							Thhalv10026880m						Brara.H01719.1.p	Bol032712	BnCYP81F4-2-A-IG	GSBRNA2T00121567001	BnaA01g00560D	BnCYP81F4-2-C-IG	GSBRNA2T00131128001	BnaC01g01530D
														Bol032714				BnCYP81F4-3-C-IG	GSBRNA2T00020815001（缺失太多了，但是是）	BnaCnng74790D
																		BnCYP81F4-4-C-IG	GSBRNA2T00003142001	BnaCnng68210D
indole glucosinolate methyltransferase 1	IGMT1-IGSL						Thhalv10007945m	Bostr.7128s0701.1.p	Carubv10011795m	Cagra.1632s0008.1.p	472349	AT1G21100	Brara.K00613.1.p	Bol025495	BnIGMT1-1-A-IG	GSBRNA2T00112299001	BnaA07g11080D	BnIGMT1-1-C-IG	GSBRNA2T00109965001	BnaC07g14650D
indole glucosinolate methyltransferase 2	IGMT2-IGSL						Thhalv10007957m	Bostr.7128s0700.1.p			472352	AT1G21120	Brara.H02297.1.p	Bol025494	BnIGMT2-1-A-IG	GSBRNA2T00112297001	BnaA07g11070D	BnIGMT2-1-C-IG	GSBRNA2T00109967001	BnaC07g14640D
							Thhalv10007964m	Bostr.7128s0702.1.p					Brara.G01120.1.p	Bol007029	BnIGMT2-2-A-IG	GSBRNA2T00112295001	BnaA07g11060D	BnIGMT2-2-C-IG	GSBRNA2T00109970001	BnaC07g14620D
							Thhalv10002019m						Brara.H02296.1.p	Bol025493	BnIGMT2-3-A-IG	GSBRNA2T00102801001	BnaA08g21450D	BnIGMT2-3-C-IG	GSBRNA2T00055037001	BnaC08g19690D
													Brara.F01512.1.p	Bol007030	BnIGMT2-4-A-IG	GSBRNA2T00093742001	BnaA02g19270D
													Brara.F01513.1.p	Bol001904	BnIGMT2-5-A-IG	GSBRNA2T00043145001	BnaA06g14950D	BnIGMT2-4-C-IG	GSBRNA2T00119153001	BnaC05g16360D
														Bol020661	BnIGMT2-6-A-IG	GSBRNA2T00102804001	BnaA08g21470D	BnIGMT2-5-C-IG	GSBRNA2T00055036001	BnaC08g19680D
														Bol020664	BnIGMT2-7-A-IG	GSBRNA2T00043148001	BnaA06g14930D	BnIGMT2-6-C-IG	GSBRNA2T00119152001	BnaC05g16350D
															BnIGMT2-8-A-IG	GSBRNA2T00043144001	BnaA06g14960D	BnIGMT2-7-C-IG	GSBRNA2T00119156001	BnaC05g16380D
Transcription factor
Myb transcription factor 34	MYB34-IGSL						Thhalv10004638m	Bostr.26833s0149.1.p	Carubv10027524m		496240	AT5G60890	Brara.I00635.1	Bol007760	BnMYB34-1-A-IG	GSBRNA2T00113599001	BnaA03g39790D	BnMYB34-1-C-IG	GSBRNA2T00003879001	BnaCnng21270D
													Brara.B03738.1	Bol017062	BnMYB34-2-A-IG	GSBRNA2T00094719001	BnaA09g05480D	BnMYB34-2-C-IG	GSBRNA2T00146117001	BnaC09g05060D
													Brara.B03737.1		BnMYB34-3-A-IG	GSBRNA2T00075530001	BnaAnng06640D	BnMYB34-3-C-IG	GSBRNA2T00052239001	BnaCnng49840D
													Brara.C04207.1		BnMYB34-4-A-IG	GSBRNA2T00075529001	BnaAnng06630D	BnMYB34-4-C-IG	GSBRNA2T00071741001	BnaC02g41860D
Myb transcription factor 51	MYB51-IGSL						Thhalv10008152m	Bostr.7128s0464.1.p	Carubv10009563m	Cagra.4153s0023.1.p	472077	AT1G18570	Brara.K01188.1	Bol030761	BnMYB51-1-A-IG	GSBRNA2T00102930001	BnaA08g22580D	BnMYB51-1-C-IG	GSBRNA2T00139596001	BnaC08g18090D
													Brara.I04780.1	Bol013207				BnMYB51-2-C-IG	GSBRNA2T00139597001	BnaC08g18080D
													Brara.H02416.1		BnMYB51-2-A-IG	GSBRNA2T00016192001	BnaA09g44500D	BnMYB51-3-C-IG	GSBRNA2T00136837001	BnaC08g37160D
															BnMYB51-3-A-IG	GSBRNA2T00035672001	BnaA06g12690D	BnMYB51-4-C-IG	GSBRNA2T00006526001	BnaC05g14250D
Myb transcription factor 122	MYB122-IGSL					evm.model.supercontig_3.239	Thhalv10018705m	Bostr.3288s0058.1.p	Carubv10020723m		476550	AT1G74080	Brara.G03210.1	Bol026204	BnMYB122-1-A-IG	GSBRNA2T00102693001	BnaA07g31220D	BnMYB122-1-C-IG	GSBRNA2T00103485001	BnaC06g34910D
													Brara.B02106.1		BnMYB122-2-A-IG	GSBRNA2T00092372001	BnaA02g16690D	BnMYB122-2-C-IG	GSBRNA2T00082812001	BnaC02g22630D
Other transcription factors
bHLH	MYC4						Thhalv10000808m	Bostr.30275s0255.1.p	Carubv10004392m	Cagra.3356s0080.1.p	493087	AT4G17880	Brara.A00912.1.p	Bol019715	BnMYC4-1-A	GSBRNA2T00131278001	BnaA01g08750D	BnMYC4-1-C	GSBRNA2T00080269001	BnaC01g10420D
bHLH	bHLH05/MYC3						Thhalv10024688m	Bostr.28243s0060.1.p	Carubv10028441m	Cagra.0751s0023.1.p	916752	AT5G46760	Brara.F03601.1.p	Bol008483	BnbHLH05-1-A	GSBRNA2T00023683001	BnaA06g40330D	BnbHLH05-1-C	GSBRNA2T00128661001	BnaC07g19420D
															BnbHLH05-2-A	GSBRNA2T00058078001	BnaA09g18160D	BnbHLH05-2-C	GSBRNA2T00115684001	BnaC09g19610D
bHLH	FAMA		orange1.1g014477m	Gorai.011G159100.1	Thecc1EG020336t1	evm.model.supercontig 59.132	Thhalv10002558m	Bostr.19424s0222.1.p	Bostr.19424s0222.1.p	Cagra.0026s0026.1.p	898955	AT3G24140	Brara.C03932.1.p	Bol042423	BnFAMA-1-A	GSBRNA2T00154882001	BnaA03g37180D	BnFAMA-1-C	GSBRNA2T00158357001	BnaC03g43470D
			orange1.1g014446m				Thhalv10002578m						Brara.A02600.1.p	Bol028688	BnFAMA-2-A	GSBRNA2T00002574001	BnaA01g23440D	BnFAMA-2-C	GSBRNA2T00042382001	BnaCnng44210D
							Thhalv10002990m						Brara.A02607.1.p	Bol028695	BnFAMA-3-A	GSBRNA2T00128323001	BnaA07g05980D	BnFAMA-3-C	GSBRNA2T00142760001	BnaC07g07390D
													Brara.G00576.1.p	Bol007436
Dof	Dof1.1						Thhalv10008140m	Bostr.25219s0197.1.p	Carubv10011378m	Cagra.1671s0385.1.p	878939	AT1G07640	Brara.H02911.1.p	Bol041144	BnDof1.1-1-A	GSBRNA2T00089813001	BnaA08g29080D		[NS]chrA08:18942871-18943761
													Brara.I05344.1.p	Bol006511	BnDof1.1-2-A	GSBRNA2T00122195001	BnaA09g49290D
														Bol023400				BnDof1.1-1-C	GSBRNA2T00034637001	BnaCnng38870D
																		BnDof1.1-2-C	GSBRNA2T00100685001	BnaC05g05320D
Calmodulin-binding transcription factor	IQD1						Thhalv10020721m	Bostr.22252s0098.1.p	Carubv10013682m	Cagra.2515s0061.1.p	872328	AT3G09710	Brara.C03261.1.p	Bol033935	BnIQD1-1-A	GSBRNA2T00072855001	BnaA01g32120D	BnIQD1-1-C	GSBRNA2T00018616001	BnaC01g39030D
													Brara.A03516.1.p	Bol023096	BnIQD1-2-A	GSBRNA2T00111725001	BnaA03g30550D	BnIQD1-2-C	GSBRNA2T00125141001	BnaC03g35860D
Terminal flower 2	TFL2											AT5G17690				[NS]chrAnn_random:16922504-16923140			[S]chrC02:3990264-3990915
							Thhalv10013571m	Bostr.26527s0439.1.p	Carubv10000932m	Cagra.6254s0015.1.p	862169		Brara.J01786.1.p	Bol000201	BnTFL2-1-A	GSBRNA2T00065893001	BnaA10g17060D	BnTFL2-1-C	GSBRNA2T00094806001	BnaC09g40240D
													Brara.B00724.1.p	Bol019784	BnTFL2-2-A	GSBRNA2T00130195001	BnaA03g06690D	BnTFL2-2-C	GSBRNA2T00140652001	BnaC03g08560D
													Brara.C00778.1.p	Bol021358	BnTFL2-3-A	GSBRNA2T00025869001	BnaAnng15950D
Core structure
Gamma-glutamyl peptidase 1	GGP1						Thhalv10026067m	Bostr.22109s0001.1.p	Carubv10005588m	Cagra.11510s0001.1.p	491698	AT4G30530	Brara.H01404.1.p	Bol012989	BnGGP1-1-A	GSBRNA2T00067431001	BnaA03g50240D	BnGGP1-1-C	GSBRNA2T00099719001	BnaC07g42720D
													Brara.K00816.1.p	Bol033672	BnGGP1-2-A	GSBRNA2T00039914001	BnaA01g06540D	BnGGP1-2-C	GSBRNA2T00130348001	BnaC01g07810D
													Brara.A00693.1.p	Bol018073	BnGGP1-3-A	GSBRNA2T00021803001	BnaA08g13020D		[NS]chrA08:11366369-11366700
															BnGGP1-4-A	GSBRNA2T00021804001	BnaA08g13010D
																		BnGGP1-3-C	GSBRNA2T00017125001	BnaC03g77460D
Supper root 1	SUR1						Thhalv10001994m	Bostr.7903s0099.1.p	Carubv10013645m	Cagra.2516s0008.1.p	480895	AT2G20610	Brara.G00024.1.p	Bol038767	BnSUR1-1-A-IG	GSBRNA2T00050738001	BnaA07g00460D	BnSUR1-1-C-IG	GSBRNA2T00040875001	BnaCnng43090D
							Thhalv10001981m						Brara.I01138.1.p	Bol029775	BnSUR1-2-A-IG	GSBRNA2T00091620001	BnaA09g10030D	BnSUR1-2-C-IG	GSBRNA2T00115942001	BnaC09g10110D
															BnSUR1-3-A-IG	GSBRNA2T00029782001	BnaAnng41180D
Co-substrate pathway
APS-kinase	APK1						Thhalv10022805m	Bostr.2199s0030.1	Carubv10014222m	Cagra.9228s0002.1	AL3G46480.t1	AT2G14750	Brara.I00959.1	Bol019336	BnAPK1-1-A	GSBRNA2T00063703001	BnaA09g08410D	BnAPK1-1-C	GSBRNA2T00135048001	BnaC09g08710D
													Brara.C04102.1	Bol042602	BnAPK1-2-A	GSBRNA2T00155065001	BnaA03g38670D	BnAPK1-2-C	GSBRNA2T00046596001	BnaCnng47170D
APS-kinase	APK2						Thhalv10025861m	Bostr.25542s0184.1	Carubv10006314m	Cagra.5414s0020.1	AL7G12190.t1	AT4G39940	Brara.H01764.1	Bol032769	BnAPK2-1-A	GSBRNA2T00150969001	BnaA08g16110D	BnAPK2-1-C	GSBRNA2T00067964001	BnaC03g60800D
													Brara.K01909.1	Bol018584	BnAPK2-2-A	GSBRNA2T00050135001	BnaA03g54400D	BnAPK2-2-C	GSBRNA2T00039753001	BnaC07g51290D
													Brara.A00081.1	Bol043870	BnAPK2-3-A	GSBRNA2T00039722001	BnaA01g34620D	BnAPK2-3-C	GSBRNA2T00131229001	BnaC01g00790D
														Bol028851
Glutamate-cysteine ligase	GSH1,RML1,CAD2,PAD2	LOC Os05g03820.1	orange1.1g010751m	Gorai.006G209400.1	Thecc1EG016250t1	evm.model.supercontig 74.44	Thhalv10024916m	Bostr.7867s0099.1	Carubv10004582m	Cagra.1986s0010.1	AL7G30380.t1	AT4G23100	Brara.A01324.1	Bol014965	BnGHS1-1-A	GSBRNA2T00072672001	BnaA01g12900D	BnGHS1-1-C	GSBRNA2T00008669001	BnaC01g41470D
		LOC Os07g27790.1											Brara.C04655.1	Bol042077	BnGHS1-2-A	GSBRNA2T00048827001	BnaA03g45730D	BnGHS1-2-C	GSBRNA2T00157083001	BnaC07g37950D
														Bol010659				BnGHS1-3-C	GSBRNA2T00072935001	BnaC03g65140D
Beta-hydroxyisobutyryl-CoA hydrolase 1	CHY1						Thhalv10004415m	Bostr.0568s0002.1	Carubv10027960m	Cagra.10427s0002.1	AL8G45700.t1	AT5G65940	Brara.B03984.1		BnCHY1-A	GSBRNA2T00016406001	BnaA02g34880D	BnCHY1-C	GSBRNA2T00022613001	BnaC02g45100D
Aldehyde oxidase 4	AAO4						Thhalv10006570m	Bostr.25219s0516.1	Carubv10011163m	Cagra.1671s0077.1	AL1G14260.t1	AT1G04580	Brara.J00271.1	Bol040907	BnAAO4-A	GSBRNA2T00150262001	BnaA10g02720D	BnAAO4-C	GSBRNA2T00002777001	BnaC05g02700D
Benzoyloxyglucosinolate 1	BZO1	LOC Os09g38350.1	orange1.1g038104m	Gorai.004G048100.1	Thecc1EG017664t1	evm.model.supercontig 856.1	Thhalv10018332m	Bostr.26959s0328.1	Carubv10020098m	Cagra.5404s0001.1	AL2G23720.t1	AT1G65880	Brara.G02617.1	Bol012559	BnBZO1-A	GSBRNA2T00124469001	BnaA07g25490D	BnBZO1-C	GSBRNA2T00067491001	BnaC06g27280D
Benzoyloxyglucosinolate 2	BZO2	LOC Os03g03790.1		Gorai.007G189200.1			Thhalv10018337m	Bostr.26959s0327.1	Carubv10020046m	Cagra.22984s0001.1		AT1G65890.1	Brara.F01919.1		BnBZO2-A	GSBRNA2T00050209001	BnaA06g20370D	BnBZO2-C	GSBRNA2T00021403001	BnaC03g40840D
Benzoyloxyglucosinolate 3	BZO3							Bostr.26959s0329.1	Carubv10020180m	Cagra.11446s0005.1		AT1G68270.1	Brara.B01633.1		BnBZO3-A	GSBRNA2T00090978001	BnaA02g12290D
Benzoyloxyglucosinolate 4	BZO4							Bostr.26959s0309.1	Carubv10020042m	Cagra.19381s0001.1		AT1G66120.1
									Carubv10021865m
APS reductase 1	APR-1	LOC Os07g32570.1	orange1.1g012424m	Gorai.009G179500.1	Thecc1EG030244t1	evm.model.supercontig 152.28	Thhalv10028642m	Bostr.2983s0001.1	Carubv10000887m	Cagra.4137s0007.1	AL6G48070.t1	AT4G04610	Brara.I02216.1	Bol012039	BnAPR1-1-A	GSBRNA2T00094497001	BnaA09g20370D	BnAPR1-1-C	GSBRNA2T00157821001	BnaC09g22760D
			orange1.1g042284m	Gorai.010G180900.1		evm.model.supercontig 12.288							Brara.B02659.1	Bol004599	BnAPR1-2-A	GSBRNA2T00104381001	BnaA02g21080D
						evm.model.supercontig 12.285
APS reductase 2	APR-2						Thhalv10023459m	Bostr.22157s0133.1	Carubv10020447m	Cagra.5408s0001.1	AL2G13750.t1	AT1G62180	Brara.K01709.1		BnAPR2-1-A	GSBRNA2T00028621001	BnaA03g59800D	BnAPR2-1-C	GSBRNA2T00124039001	BnaC04g19270D
APS reductase 3	APR-3						Thhalv10025134m	Bostr.10089s0020.1	Carubv10006797m	Cagra.10510s0002.1	AL7G31710.t1	AT4G21990	Brara.A01222.1	Bol028479	BnAPR3-1-A	GSBRNA2T00131663001	BnaA01g11840D	BnAPR3-1-C	GSBRNA2T00138265001	BnaC01g13420D
													Brara.C04590.1	Bol024279	BnAPR3-2-A	GSBRNA2T00106793001	BnaA03g45080D	BnAPR3-2-C	GSBRNA2T00156974001	BnaC07g37060D
ATP sulfurylase 1	ATPS1		orange1.1g012433m	Gorai.006G243400.1	Thecc1EG020727t1	evm.model.supercontig 44.132	Thhalv10020675m	Bostr.19424s0370.1	Carubv10013627m	Cagra.1189s0061.1	AL3G37240.t1	AT3G22890	Brara.C03894.1	Bol038597	BnATPS1-1-A	GSBRNA2T00154839001	BnaA03g36860D	BnATPS1-1-C	GSBRNA2T00086154001	BnaCnng62800D
			orange1.1g046289m	Gorai.005G045800.1									Brara.E01970.1		BnATPS1-2-A	GSBRNA2T00048447001	BnaA05g16830D
ATP sulfurylase 3	ATPS3						Thhalv10025125m	Bostr.0597s0080.1	Carubv10004761m	Cagra.3691s0005.1	AL7G41330.t1	AT4G14680	Brara.A02053.1	Bol014728	BnATPS3-1-A	GSBRNA2T00043603001	BnaA01g19120D	BnATPS3-1-C	GSBRNA2T00090739001	BnaC01g22950D
											AL375U10020.t1
Glucosinolate (GSL) breakdown
β-thioglucoside glucohydrolase 1	TGG1-AGSL						Thhalv10002470m	Bostr.17161s0001.1.p	Carubv10000656m	Cagra.13726s0003.1.p	489446	AT5G26000	Brara.B03582.1.p		BnTGG1-1-A-AG	GSBRNA2T00008150001	BnaAnng35370D	BnTGG1-1-C-AG	GSBRNA2T00028813001	BnaC02g40090D
β-thioglucoside glucohydrolase 2	TGG2-AGSL						Thhalv10002471m				917734	AT5G25980	Brara.C02662.1.p	Bol012747	BnTGG2-1-A-AG	GSBRNA2T00021024001	BnaA08g05540D	BnTGG2-1-C-AG	GSBRNA2T00001197001	BnaC08g09960D
							Thhalv10002474m						Brara.I02859.1.p	Bol012713	BnTGG2-2-A-AG	GSBRNA2T00068030001	BnaA01g24750D	BnTGG2-2-C-AG	GSBRNA2T00083741001	BnaC01g31650D
							Thhalv10003945m						Brara.K00611.1.p	Bol019343	BnTGG2-3-A-AG	GSBRNA2T00021035001	BnaA08g05610D	BnTGG2-3-C-AG	GSBRNA2T00001212001	BnaC08g10080D
							Thhalv10004165m						Brara.H02552.1.p	Bol017328	BnTGG2-4-A-AG	GSBRNA2T00021034001	BnaA08g05600D
							Thhalv10001184m						Brara.G02494.1.p	Bol028319	BnTGG2-5-A-AG	GSBRNA2T00004725001	BnaA08g31350D
							Thhalv10003954m						Brara.H00793.1.p					BnTGG2-4-C-AG	GSBRNA2T00026237001	BnaCnng76930D
													Brara.A02730.1.p					BnTGG2-5-C-AG	GSBRNA2T00026237001	BnaCnng76930D	这两个对应同一个ID
													Brara.H00788.1.p		BnTGG2-6-A-AG	GSBRNA2T00124323001	BnaA07g24400D	BnTGG2-6-C-AG	GSBRNA2T00118001001	BnaC06g25540D
															BnTGG2-7-A-AG	GSBRNA2T00063713001	BnaA09g08470D	BnTGG2-7-C-AG	GSBRNA2T00006861001	BnaCnng22330D
															BnTGG2-8-A-AG	GSBRNA2T00010581001	BnaA09g52790D
															BnTGG2-9-A-AG	GSBRNA2T00151469001	BnaA03g24520D
															BnTGG2-10-A-AG	GSBRNA2T00035009001	BnaA09g26590D	BnTGG2-8-C-AG	GSBRNA2T00058697001	BnaCnng53320D
																		BnTGG2-9-C-AG	GSBRNA2T00120182001	BnaC02g40420D
																		BnTGG2-10-C-AG	GSBRNA2T00028808001	BnaC02g40130D
																		BnTGG2-11-C-AG	GSBRNA2T00020169001	BnaCnng74380D
β-thioglucoside glucohydrolase 4	TGG4-AGSL					evm.TU.contig 29746.1	Thhalv10012086m	Bostr.0672s0001.1.p	Carubv10022237m	Cagra.0946s0004.1.p	474221	AT1G47600	Brara.H00221.1.p	Bol044760
β-thioglucoside glucohydrolase 5	TGG5-AGSL					evm.model.supercontig 17.152	Thhalv10000681m		Carubv10011864m	Cagra.2346s0003.1.p	891388	AT1G51470	Brara.E01658.1.p	Bol044759
							Thhalv10011390m		Carubv10011610m	Cagra.7308s0003.1.p	474259			Bol031599
							Thhalv10011399m		Carubv10007356m		882771			Bol013984
							Thhalv10011400m		Carubv10006917m
							Thhalv10012108m
							Thhalv10012352m
Penetration 2	PEN2-IGSL						Thhalv10001354m	Bostr.25993s0322.1.p			903873	AT2G44490	Brara.E00435.1.p	Bol030092	BnPEN2-1-A-IG	GSBRNA2T00116610001	BnaA05g04060D	BnPEN2-1-C-IG	GSBRNA2T00087923001	BnaC04g03780D
Penetration 3	PEN3-IGSL						Thhalv10018005m	Bostr.10040s0237.1	Carubv10019656m	Cagra.5017s0011.1		AT1G59870	Brara.G02000.1.p	Bol021414	BnPEN3-A-IG	GSBRNA2T00099129001	BnaA07g19610D	BnPEN3-C-IG	GSBRNA2T00088502001	BnaCnng64010D
Myrosinase binding protein 1	MBP1						Thhalv10012063m	Bostr.26675s0001.1			AL1G60080.t1	AT1G52040			BnMBP1-1-A	GSBRNA2T00082393001	BnaA05g15070D	BnMBP1-1-C	GSBRNA2T00147077001	BnaC06g09330D
								Bostr.12911s0002.1							BnMBP1-2-A	GSBRNA2T00021238001	BnaA06g01990D	BnMBP1-2-C	GSBRNA2T00007757001	BnaCnng69940D
Myrosinase binding protein 1	MBP2							Bostr.12911s0001.1	Carubv10011659m	Cagra.0160s0001.1.p	AL1G60070.t1	AT1G52030.1		Bol019489	BnMBP2-1-A	GSBRNA2T00029830001	BnaA06g01970D	BnMBP2-1-C	GSBRNA2T00088288001	BnaC06g05180D
									Carubv10008642m		AL1G60110.t1
β-glucosidase/myrosinase	PYK10						Thhalv10001865m	Bostr.22252s0142.1.p	Carubv10015888m	Cagra.2515s0017.1.p	478241	AT3G09260	Brara.A03576.1.p	Bol023070	BnPYK10-1-A	GSBRNA2T00111698001	BnaA03g30810D	BnPYK10-1-C	GSBRNA2T00035943001	BnaCnng39140D
							Thhalv10020506m						Brara.C03281.1.p		BnPYK10-2-A	GSBRNA2T00080668001	BnaA05g29150D	BnPYK10-2-C	GSBRNA2T00073279001	BnaC05g43620D
							Thhalv10020507m						Brara.K01359.1.p		BnPYK10-3-A	GSBRNA2T00080669001	BnaA05g29140D	BnPYK10-3-C	GSBRNA2T00073278001	BnaC05g43610D
							Thhalv10020508m
Epithiospecifier protein	ESP							Bostr.7128s0079.1			AL3G52460.t1	AT1G54040	Brara.F00079.1	Bol013374	BnESP-1-A	GSBRNA2T00024596001	BnaA06g00610D	BnESP-1-C	GSBRNA2T00043827001	BnaCnng45500D
											AL1G62740.t1		Brara.E01521.1	Bol039072	BnESP-2-A	GSBRNA2T00125529001	BnaA05g14040D	BnESP-2-C	GSBRNA2T00046010001	BnaC06g10450D
													Brara.F00076.1	Bol024137	BnESP-3-A	GSBRNA2T00003340001	BnaA06g01390D	BnESP-3-C	GSBRNA2T00062364001	BnaC06g06830D
													Brara.F03740.1	Bol006380	BnESP-4-A	GSBRNA2T00092222001	BnaAnng10080D	BnESP-4-C	GSBRNA2T00103901001	BnaC02g31070D
														Bol006378				BnESP-5-C	GSBRNA2T00158262001	BnaC07g17990D
														Bol039071
nitrile-specifier protein 1	NSP1							Bostr.29827s0173.1	Carubv10013505m	Cagra.6624s0002.1	AL3G29175.t1	AT3G16400	Brara.A03064.1	Bol036931	BnNSP1-1-A	GSBRNA2T00010069001	BnaA01g28080D	BnNSP1-1-C	GSBRNA2T00040172001	BnaC01g35360D
									Carubv10013503m	Cagra.6624s0001.1			Brara.E02513.1		BnNSP1-2-A	GSBRNA2T00044751001	BnaC05g36930D	BnNSP1-2-C	GSBRNA2T00117480001	BnaC07g11880D
nitrile-specifier protein 2	NSP2						Thhalv10020667m				AL4G28620.t1	AT2G33070	Brara.E02511.1		BnNSP2-1-A	GSBRNA2T00153753001	BnaA05g23340D
											AL348U10010.t1		Brara.E02512.1		BnNSP2-2-A	GSBRNA2T00017968001	BnaA05g36920D
nitrile-specifier protein 3	NSP3								Carubv10015282m		AL3G29210.t1	AT3G16390	Brara.E02509.1		BnNSP3-1-A	GSBRNA2T00017967001	BnaA05g36910D	BnNSP3-1-C	GSBRNA2T00117475001	BnaC07g11830D
nitrile-specifier protein 4	NSP4											AT3G16410
nitrile-specifier protein 5	NSP5						Thhalv10004595m	Bostr.27274s0001.1	Carubv10026780m	Cagra.9944s0002.1	AL8G20880.t1	AT5G48180	Brara.B03424.1		BnNSP5-1-A	GSBRNA2T00091634001	BnaA02g29990D	BnNSP5-1-C	GSBRNA2T00120710001	BnaC02g38400D
													Brara.F03028.1		BnNSP5-2-A	GSBRNA2T00144442001	BnaA06g30390D	BnNSP5-2-C	GSBRNA2T00142981001	BnaC07g26280D
Thaliana nitrilase 1	NIT1						Thhalv10010504m	Bostr.0556s0727.1			AL5G22450.t1	AT3G44310	Brara.C01252.1	Bol041291	BnNIT1-1-A	GSBRNA2T00062630001	BnaA03g10890D	BnNIT1-1-C	GSBRNA2T00060776001	BnaC03g13560D
Thaliana nitrilase 2	NIT2						Thhalv10010499m		Carubv10005182m	Cagra.1850s0010.1	AL5G22430.t1	AT3G44300.1	Brara.D01860.1	Bol021321	BnNIT2-1-A	GSBRNA2T00087133001	BnaA06g38980D	BnNIT2-1-C	GSBRNA2T00022976001	BnaCnng75490D
Thaliana nitrilase 3	NIT3						Thhalv10023557m	Bostr.0556s0728.1	Carubv10017504m	Cagra.12569s0001.1	AL5G22460.t1	AT3G44320.1	Brara.B00694.1	Bol033384				BnNIT3-1-C	GSBRNA2T00114885001	BnaC02g07040D
									Carubv10017707m				Brara.F02021.1					BnNIT3-2-C	GSBRNA2T00000574001	BnaC03g54910D
									Carubv10017572m
Modified vacuole phenotype 1	MVP1					evm.model.supercontig 25.179	Thhalv10011556m	Bostr.7128s0080.1	Carubv10009373m	Cagra.0769s0018.1	AL1G62730.t1	AT1G54030	Brara.H00108.1	Bol039075	BnMVP1-1-A	GSBRNA2T00013587001	BnaA08g29200D	BnMVP1-1-C	GSBRNA2T00062346001	BnaC06g06770D
						evm.model.supercontig 25.182		Bostr.28625s0281.1	Carubv10013917m	Cagra.1582s0002.1	AL3G26480.t1		Brara.F00078.1	Bol035149	BnMVP1-2-A	GSBRNA2T00003345001	BnaA06g01420D	BnMVP1-2-C	GSBRNA2T00033888001	BnaC03g78280D
									Carubv10013827m				Brara.E01522.1	Bol013375	BnMVP1-3-A	GSBRNA2T00125528001	BnaA05g14050D	BnMVP1-3-C	GSBRNA2T00062347001	BnaC06g06780D
																			GSBRNA2T00046009001
Epithiospecifier modifier 1	ESM1						Thhalv10020881m	Bostr.28625s0280.1	Carubv10013912m	Cagra.1582s0003.1		AT3G14210	Brara.E02699.1	Bol005067	BnESM1-1-A	GSBRNA2T00104767001	BnaA05g25240D	BnESM1-1-C	GSBRNA2T00106030001	BnaC05g39470D
							Thhalv10020877m						Brara.E02698.1		BnESM1-2-A	GSBRNA2T00104768001	BnaA05g25230D
							Thhalv10020898m
