# Supplementary material for: Evolution and comparative transcriptome analysis of glucosinolate pathway genes in Brassica napus L
Source: Front Plant Sci. 2024 Dec 10;15:1483635. doi: 10.3389/fpls.2024.1483635 (PMC11666375; doi:10.3389/fpls.2024.1483635)
Supplement: Supplementary file 3 [file Table2.xlsx]

## Sheet: Supplemental Table S2
Supplemental Table S2. Selective pressure of GSL pathway genes in 14 land plants.
	Gene name	The number of select pressure site			The ratios of selection pressure site			All sites
		Ka/Ks>1	Ka/Ks=1	Ka/Ks<1	Ka/Ks>1	Ka/Ks=1	Ka/Ks<1
AGSL-Side-chainelongation	BCAT3	4	0	221	0.0155039	0	0.856589	258
	BCAT4	6	0	173	0.0170455	0	0.491477	352
	BAT5	0	0	0	0	0	0	6
	MAM1	23	3	264	0.0511111	0.00666667	0.586667	450
	MAM3	36	4	257	0.0849057	0.00943396	0.606132	424
	LeuC1	7	0	373	0.0161663	0	0.861432	433
	LeuD1	0	0	25	0	0	0.694444	36
	LeuD2	1	0	86	0.00390625	0	0.335938	256
	IPMDH1	23	1	324	0.0572139	0.00248756	0.80597	402
	IPMDH3	2	1	239	0.00493827	0.00246914	0.590123	405
AGSL-Corestructure	CYP79F1	11	0	240	0.0204842	0	0.446927	537
	CYP79F2	6	1	101	0.0280374	0.0046729	0.471963	214
	CYP83A1	7	1	269	0.0139721	0.00199601	0.536926	501
	GSTF11	4	0	184	0.0190476	0	0.87619	210
	GSTF12	5	2	88	0.0234742	0.00938967	0.413146	213
	GSTU20	1	0	86	0.00460829	0	0.396313	217
	UGT74C1	8	0	221	0.0175824	0	0.485714	455
	ST5b	6	1	177	0.0174419	0.00290698	0.514535	344
	ST5c	7	1	165	0.0207715	0.00296736	0.489614	337
AGSL-Secondarymodification	FMOGS-OX1	5	1	238	0.010846	0.0021692	0.516269	461
	FMOGS-OX3	1	0	72	0.00411523	0	0.296296	243
	FMOGS-OX4	1	1	51	0.0078125	0.0078125	0.398438	128
	FMOGS-OX5	11	0	261	0.0245536	0	0.582589	448
	AOP3	9	5	103	0.0316901	0.0176056	0.362676	284
	GS-OH	12	0	112	0.0424028	0	0.39576	283
AGSL-Transcriptionfactor	MYB28	2	0	142	0.0060241	0	0.427711	332
	MYB29	13	1	157	0.0403727	0.00310559	0.487578	322
	MYB76	1	0	50	0.00301205	0	0.150602	332
IGSL-Tryptophansynthesis	TSB1	11	3	252	0.0238095	0.00649351	0.545455	462
	ASA1	4	0	320	0.00675676	0	0.540541	592
IGSL-Corestructure	CYP79A2	31	2	348	0.0678337	0.00437637	0.761488	457
	CYP79B2	13	0	430	0.0251451	0	0.831721	517
	CYP79B3	3	2	216	0.00552486	0.00368324	0.39779	543
	CYP83B1	14	2	349	0.0280561	0.00400802	0.699399	499
	GSTF9	6	1	177	0.027907	0.00465116	0.823256	215
	GSTF10	3	0	126	0.01875	0	0.7875	160
	UGT74B1	32	0	398	0.0703297	0	0.874725	455
	ST5a	2	0	170	0.00593472	0	0.504451	337
IGSL-Secondarymodification	CYP81F1	19	2	334	0.0390144	0.00410678	0.685832	487
	CYP81F2	2	0	91	0.0114943	0	0.522989	174
	CYP81F3	5	4	294	0.0102669	0.00821355	0.603696	487
	CYP81F4	5	0	262	0.0100402	0	0.526104	498
	IGMT1	7	2	231	0.0212766	0.00607903	0.702128	329
	IGMT2	7	2	196	0.0189702	0.00542005	0.531165	369
IGSL-Transcriptionfactor	MYB34	14	0	146	0.0526316	0	0.548872	266
	MYB51	3	0	69	0.0196078	0	0.45098	153
	MYB122	8	0	124	0.0260586	0	0.403909	307
Othertranscriptionfactors	MYC4	20	3	330	0.034965	0.00524476	0.576923	572
	bHLH05	31	3	309	0.0587121	0.00568182	0.585227	528
	FAMA	9	1	261	0.0288462	0.00320513	0.836538	312
	Dof1.1	9	1	130	0.0305085	0.00338983	0.440678	295
	IQD1	18	1	204	0.0431655	0.00239808	0.489209	417
	TFL2	11	2	145	0.04	0.00727273	0.527273	275
Corestructure	GGP1	3	0	141	0.0121457	0	0.57085	247
	SUR1	14	0	269	0.0318907	0	0.612756	439
Co-substratepathway	APK1	3	0	134	0.0111524	0	0.498141	269
	APK2	9	0	152	0.0323741	0	0.546763	278
	GSH1	19	1	408	0.0388548	0.00204499	0.834356	489
	CHY1	2	0	118	0.00534759	0	0.315508	374
	AAO4	35	2	508	0.0261976	0.00149701	0.38024	1336
	BZO1	24	0	504	0.0431655	0	0.906475	556
	BZO2	41	1	479	0.0713043	0.00173913	0.833043	575
	BZO3	17	0	228	0.0399061	0	0.535211	426
	BZO4	10	3	277	0.0175439	0.00526316	0.485965	570
	APR-1	6	0	201	0.0273973	0	0.917808	219
	APR-2	8	2	227	0.0178971	0.00447427	0.50783	447
	APR-3	0	1	276	0	0.00218818	0.603939	457
	ATPS1	8	1	367	0.0177384	0.00221729	0.813747	451
	ATPS3	1	1	247	0.00217391	0.00217391	0.536957	460
Glucosinolate(GSL)breakdown	TGG1	18	2	165	0.0614334	0.00682594	0.56314	293
	TGG2	30	0	249	0.0668151	0	0.554566	449
	TGG4	23	1	198	0.05	0.00217391	0.430435	460
	TGG5	37	0	406	0.0731225	0	0.802372	506
	PEN2	0	0	194	0	0	0.352727	550
	PEN3	9	2	676	0.00659824	0.00146628	0.495601	1364
	MBP1	17	1	183	0.0389016	0.00228833	0.418764	437
	MBP2	28	5	268	0.0482759	0.00862069	0.462069	580
	PYK10	11	1	271	0.0273632	0.00248756	0.674129	402
	ESP	13	1	217	0.0382353	0.00294118	0.638235	340
	NSP1	14	0	182	0.044164	0	0.574132	317
	NSP2	7	1	185	0.0150862	0.00215517	0.398707	464
	NSP3	10	2	189	0.0215054	0.00430108	0.406452	465
	NSP5	7	0	195	0.021875	0	0.609375	320
	NIT1	6	3	165	0.0176471	0.00882353	0.485294	340
	NIT2	13	0	185	0.0384615	0	0.547337	338
	NIT3	19	1	226	0.0558824	0.00294118	0.664706	340
	MVP1	14	1	184	0.0514706	0.00367647	0.676471	272
	ESM1	14	2	228	0.0364583	0.00520833	0.59375	384
