# Supplementary material for: Evolution and comparative transcriptome analysis of glucosinolate pathway genes in Brassica napus L
Source: Front Plant Sci. 2024 Dec 10;15:1483635. doi: 10.3389/fpls.2024.1483635 (PMC11666375; doi:10.3389/fpls.2024.1483635)
Supplement: Supplementary file 4 [file Table3.xls]

## Sheet: Sheet1
Supplemental Table S3. The 344 Glucosinolate biosynthetic genes from Brassica napus identified in this study.
	Genome ID	Gene ID in ZS11	Gene name	Chromosome	Protein sequence	Protein lenth	Gene sequence	cDNA sequence	CDS sequence	IP	Molecular weight	Duplication event	Subcellular localization
Side-chain elongation (AGSL)	BnaA06g15650D	BnaA06T0156700ZS	BnBCAT3-1-A-AG	chrA06	MSDLSAFLLQQQMVCFFQRDGESNHFPEPESKLPTLSFTRLNHAPPLILHYSKLIIAFVFLLHQASAFFFQWRNLPYSLQRRPFQFVFQCGGSRHRLGQHRFSKGELQRFGNIEVSPSAGVLNYGQGLFEGMKAYRKQDGKNILLFRPEENATRMRSGAERMCMPAPTVDQFVEAVKATVLANKRWVPPAGKGSLYIRPLLMGTGAVLGLAPAPEYTFLVYVSPVGNYFKEGVAPINLIVESEFHRATPGGTGGVKTIGNYAAVLKAQSIAKSKGYSDVLYLDCVHKRYLEEVSSCNIFIVKDKVISTPEIKGTILPGITRKSIIDVARTQGFKVEERNVTVDELLEADEVFCTGTAVVVSPVGSITHKGKRVSYGEGSFGPVSEKLYTVLTSLQMGLS…	410	ATGAGTGATTTAAGTGCATTTCTCCTGCAACAGCAGATGGTCTGCTTTTTTCGTGCATCCAATTCATAACCTTAATCCAAATCCTCTTACAGACCCATTTCATATATAAGTAGAGGATAAACACAGAAACACATGAAACACACCTATTTTATTATTTTTGGAGTTACTTAAGTAGCCTGTAGTTAGGTGAATAGACTTTTTAGGTATTTAATTTGTAATCTTTGTTTCTTGTGTTTTAATCACTTTTCATCTTGAGTGTTATTATGTAAACATTTTCGAATTTTTCTATTAAATGTTTTTTTTATTTGCCTTCTATCTGAATTTTTGTTTCTGTTCACAGCCTTTTAGCTAAATTACTCAAACGTATTTTTACATTGCATAATCTATTGGGGAGTACAT…	ATGAGTGATTTAAGTGCATTTCTCCTGCAACAGCAGATGGTCTGCTTTTTTCAAAGAGATGGAGAGAGCAACCATTTCCCCGAGCCTGAGTCAAAACTACCTACTTTGTCCTTCACGCGCCTTAACCACGCGCCTCCACTAATTCTCCACTACTCGAAACTTATCATCGCCTTCGTCTTCCTCCTCCATCAAGCTTCAGCATTCTTCTTCCAATGGCGGAACCTCCCTTACTCGTTGCAACGCCGTCCTTTCCAATTCGTCTTCCAGTGCGGAGGTAGCAGACATAGATTGGGACAACATAGGTTCTCAAAGGGTGAATTGCAACGTTTTGGGAACATTGAAGTCAGCCCATCTGCTGGTGTTCTCAACTATGGACAGGGATTGTTCGAAGGAATGAAA…	ATGAGTGATTTAAGTGCATTTCTCCTGCAACAGCAGATGGTCTGCTTTTTTCAAAGAGATGGAGAGAGCAACCATTTCCCCGAGCCTGAGTCAAAACTACCTACTTTGTCCTTCACGCGCCTTAACCACGCGCCTCCACTAATTCTCCACTACTCGAAACTTATCATCGCCTTCGTCTTCCTCCTCCATCAAGCTTCAGCATTCTTCTTCCAATGGCGGAACCTCCCTTACTCGTTGCAACGCCGTCCTTTCCAATTCGTCTTCCAGTGCGGAGGTAGCAGACATAGATTGGGACAACATAGGTTCTCAAAGGGTGAATTGCAACGTTTTGGGAACATTGAAGTCAGCCCATCTGCTGGTGTTCTCAACTATGGACAGGGATTGTTCGAAGGAATGAAA…	9.14	45489.4	WGD	Chloroplast
	BnaA01g20890D	BnaA01T0217100ZS	BnBCAT3-2-A-AG	chrA01	MERATHSPSLNQSYLLSPSRASTTRLHSFSFTRNLSPSTSSIKLQRSSPSVSSSGVSLTRCNAVLSNSSSSKDVTELADIDWDNIGFGLKPTDYMYVMKCNLGGEFSNGELQRFGNIEVSPSAGVLNYGQGLFEGMKAYRKQDGKNILLFRPEENATRMRCGAERMCMPAPTIDQFVEAVKATVLANKRWVPPPGKGSLYIRPLLMGTGAVLGLAPAPEYTFLVYVSPVGNYFKEGVSPINLIVESEFHRATPGGTGGVKTIGNYAAVLKAQSVAKAKGYSDVLYLDCIYKRYLEEVSSCNIFIVKDNVISTPEIRGTILPGITRKSIVDVARSQGLKVEERNVTVDELLEADEVFCTGTAVVVSPVGSITYNGKRVSYGEGSFGPVSEKLYTVLTSLQ…	414	ATTACAGACACCCAAAGAGAAAGAAGAAAGAAGAAAGACTCGAAACGAACGATGGAGAGAGCTACACATTCCCCGAGTCTTAATCAAAGTTACCTGCTTTCTCCTTCACGCGCCTCCACCACGCGCCTCCACTCATTCTCCTTCACTCGGAACTTATCGCCATCGACTTCCTCCATCAAGGTCAGCTCTTTTTTCGCCCCTTTTCTACACCATTCATTCGATTCCATCTGACCTCATTTCTCGATTGTATTATTCACAGCTTCAGCGTTCTTCTCCCTCTGTCTCTTCAAGTGGAGTCTCCCTTACTCGGTGCAACGCCGTGCTTTCAAACTCTTCTTCCAGGTTTGTTTTGAATCACTATCAGTTTTCTTTTTGTTTTGTTTTTGTTATTGGTGATGA…	ATTACAGACACCCAAAGAGAAAGAAGAAAGAAGAAAGACTCGAAACGAACGATGGAGAGAGCTACACATTCCCCGAGTCTTAATCAAAGTTACCTGCTTTCTCCTTCACGCGCCTCCACCACGCGCCTCCACTCATTCTCCTTCACTCGGAACTTATCGCCATCGACTTCCTCCATCAAGCTTCAGCGTTCTTCTCCCTCTGTCTCTTCAAGTGGAGTCTCCCTTACTCGGTGCAACGCCGTGCTTTCAAACTCTTCTTCCAGTAAGGATGTTACTGAACTAGCCGACATAGATTGGGACAACATCGGGTTCGGTCTTAAGCCGACCGATTACATGTACGTCATGAAATGTAACCTTGGGGGTGAGTTCTCTAATGGTGAGTTGCAACGTTTTGGGAAC…	ATGGAGAGAGCTACACATTCCCCGAGTCTTAATCAAAGTTACCTGCTTTCTCCTTCACGCGCCTCCACCACGCGCCTCCACTCATTCTCCTTCACTCGGAACTTATCGCCATCGACTTCCTCCATCAAGCTTCAGCGTTCTTCTCCCTCTGTCTCTTCAAGTGGAGTCTCCCTTACTCGGTGCAACGCCGTGCTTTCAAACTCTTCTTCCAGTAAGGATGTTACTGAACTAGCCGACATAGATTGGGACAACATCGGGTTCGGTCTTAAGCCGACCGATTACATGTACGTCATGAAATGTAACCTTGGGGGTGAGTTCTCTAATGGTGAGTTGCAACGTTTTGGGAACATTGAAGTCAGCCCATCTGCTGGTGTACTCAACTACGGACAGGGGTTGTTC…	8.53	44993.3	WGD	Chloroplast
	BnaC08g48510D	BnaC08T0298700ZS	BnBCAT3-1-C-AG	chrC08_random	MERATISPSLSQNYLLCPSPRAFTTRLHSFSTTRNLSPSSCSSSIKLQHSSSNGGTSLTRCNAVLSNSSSSAEVADIDWDNIGFGLKPTDYMYVMKCNLDGEFSKGELQLFGNIEVSPSAGVLNYGQGLFEGMKAYRKQDGKNILLFRPEENANRMRSGAERMCMPAPTIDQFVKAVKATVLANKRWVPPAGKGSLYIRPLLMGTGAVLGLAPAPEYTFLVYVSPVGNYFKEGVAPINLIVESEFHRATPGGTGGVKTIGNYAAVLKAQSIAKSKGYSDVLYLDCVHKRYLEEVSSCNIFIVKDNVISTPDIKGTILPGITRKSIIDVARTQGFKVEERNVTVDELLEADEVFCTGTAVVVSPVGSITHKGKRVSYGEGSFGPVSEKLYTVLTSLQMGL…	411	GTTAGGGCAAAAGAGAAGAGCCTCGTCCGTCACTCATTGTGGGTCTCGTCTTACAGACACCCAAAGAGGGAAGAAGAAGAAGAAGCAAATCATTACACATTTTTTTTTGTGTTTCACAAAGAGATGGAGAGAGCAACCATTTCCCCGAGCCTGAGTCAAAACTACTTACTTTGTCCTTCACCACGCGCCTTTACCACGCGCCTCCACTCCTTCTCCACTACTCGGAACCTATCTCCGTCATCTTGCTCCTCCTCCATCAAGGTCTATCTTCTTCTTCTTCTTCGTCTTCCTTCTCCACTGTTATATTAATTTCTCAAATTGTTATCATCTTCTTTACCCATTTTTTTTTCTCCGATTATATATATATTCACAGCTTCAGCATTCTTCTTCCAATGGCGG…	GTTAGGGCAAAAGAGAAGAGCCTCGTCCGTCACTCATTGTGGGTCTCGTCTTACAGACACCCAAAGAGGGAAGAAGAAGAAGAAGCAAATCATTACACATTTTTTTTTGTGTTTCACAAAGAGATGGAGAGAGCAACCATTTCCCCGAGCCTGAGTCAAAACTACTTACTTTGTCCTTCACCACGCGCCTTTACCACGCGCCTCCACTCCTTCTCCACTACTCGGAACCTATCTCCGTCATCTTGCTCCTCCTCCATCAAGCTTCAGCATTCTTCTTCCAATGGCGGAACCTCCCTTACTCGTTGCAACGCCGTCCTCTCCAATTCGTCTTCCAGTGCGGAGGTAGCAGACATAGATTGGGACAACATAGGGTTCGGTCTTAAGCCGACTGATTACATG…	ATGGAGAGAGCAACCATTTCCCCGAGCCTGAGTCAAAACTACTTACTTTGTCCTTCACCACGCGCCTTTACCACGCGCCTCCACTCCTTCTCCACTACTCGGAACCTATCTCCGTCATCTTGCTCCTCCTCCATCAAGCTTCAGCATTCTTCTTCCAATGGCGGAACCTCCCTTACTCGTTGCAACGCCGTCCTCTCCAATTCGTCTTCCAGTGCGGAGGTAGCAGACATAGATTGGGACAACATAGGGTTCGGTCTTAAGCCGACTGATTACATGTACGTCATGAAATGCAACCTCGATGGGGAGTTCTCAAAGGGTGAATTGCAACTTTTTGGGAACATTGAAGTCAGCCCATCTGCTGGTGTTCTCAACTATGGACAGGGACTGTTCGAAGGAATG…	8.49	44549.9		Chloroplast
	BnaCnng26670D	NA	BnBCAT3-2-C-AG	chrCnn_random	MVTRCLQHGEWRIVEHRSYRTAQSNAVRRVFSYGGRVFGGKIVYPPSVTHYITDTQRERRKTPNNYSDFPRKRTMERATLSPSLNQSYLLSPSRASTTRLHSFSFTRNLSPSTSSIKLQPSSSSVSSSFINGGVSLTRCNAVLSNSSSSTDASEVADIDWDNIGFGLKPTDYMYVMKCNLGGEFSNGELQRFGNIEVSPSAGVLNYGQGLFEGMKAYRKQDGKNILLFRPEENATRMRCGAERMCMPAPTIDQFVEAVKATVLANKRWVPPPGKGSLYIRPLLMGTGAVLGLAPAPEYTFLVYVSPVGNYFKEGVSPINLIVESEFHRATPGGTGGVKTIGNYAAVLKAQSVAKAKGYSDVLYLDCIYKRYLEEVSSCNIFIVKDNVVSTPEIRGTILP…	492	ATGGTTACAAGATGTCTTCAGCATGGTGAATGGCGTATCGTCGAACATAGATCTTATAGGACGGCTCAGAGTAACGCAGTCAGACGTGTATTCTCATATGGTGGTAGAGTTTTCGGCGGTAAAATCGTCTATGTAATATTCTCAACATTGTAATAGCATAATTAATCAATGTTAAAAAAATTAGAATAATAATATTTTATAAAATAATTACACATCACCCTGTAAAATATTATTTACTCACTAACTAGTTGAACCTACTGTGGGGGTTGCACATTAAAAAAAAATATGTTTAGATTACTAAATTGATTATACATTATTTAATTTGAGCAACAAATTAAAAACTTGAAAAAAAGGTGTTAGGGTAAAAAGAGAAGCTGAAAGGAAAACGCACATAGCCTC…	ATGGTTACAAGATGTCTTCAGCATGGTGAATGGCGTATCGTCGAACATAGATCTTATAGGACGGCTCAGAGTAACGCAGTCAGACGTGTATTCTCATATGGTGGTAGAGTTTTCGGCGGTAAAATCGTCTATCCTCCCTCCGTCACCCATTACATTACAGACACCCAAAGAGAAAGAAGAAAGACTCCAAACAATTACTCTGATTTTCCTCGGAAACGAACGATGGAGAGAGCTACACTTTCCCCGAGTCTTAATCAAAGTTACCTGCTTTCTCCTTCACGCGCCTCCACCACGCGCCTCCATTCATTCTCCTTCACTCGGAACTTATCGCCATCAACTTCCTCCATCAAGCTTCAGCCTTCTTCTTCCTCTGTCTCTTCAAGTTTCATCAATGGCGGA…	ATGGTTACAAGATGTCTTCAGCATGGTGAATGGCGTATCGTCGAACATAGATCTTATAGGACGGCTCAGAGTAACGCAGTCAGACGTGTATTCTCATATGGTGGTAGAGTTTTCGGCGGTAAAATCGTCTATCCTCCCTCCGTCACCCATTACATTACAGACACCCAAAGAGAAAGAAGAAAGACTCCAAACAATTACTCTGATTTTCCTCGGAAACGAACGATGGAGAGAGCTACACTTTCCCCGAGTCTTAATCAAAGTTACCTGCTTTCTCCTTCACGCGCCTCCACCACGCGCCTCCATTCATTCTCCTTCACTCGGAACTTATCGCCATCAACTTCCTCCATCAAGCTTCAGCCTTCTTCTTCCTCTGTCTCTTCAAGTTTCATCAATGGCGGA…	9.24	54036.5		Chloroplast
	BnaA05g36800D	BnaA05T0362200ZS	BnBCAT4-1-A-AG	chrA05_random	MAPSAQSLPTSVSDEKYANVKWEELGFGFCRTDNMYVAKCKHGESFQEGKIVPYADIQISPCSAVLNYGQGLYEGLKAYRTEDGRIVLFRPDQNALRLQSGANRLCMPYPTVDQFVSAVKQVVLANKKWIPPPGRGTLYIRPILFGSGPILGSLPVPEYTFTVFACPVGRYHKDNAGLNLKIEDKFRRAFPSGTGGVKSITNYSPVWITLAEAKAKGFSDVLFLDAATGKNVEELFASNVFIVKGNVVSTPEISGTILPGVTRKSVIELTRDFGYKVEERVVPVEDLLDAEEVFCTGTAAIVTTIASVTFKEKKTEFKTGDKTLAAKLFATLTDIHMGRVEDKKGWIVELTDATKPGLKL	360	AGACAAATCAAGTTTCTTTCACAAAAGCAACTCGACTATCAAACAGGAAATCCATGGCTCCTTCTGCGCAATCTCTTCCTACAAGGTAAAATATATCATTGCAAAAAAGTTGTATGCATTAAGAAAAGATTATAATAATCACGCATTTACGTATTTAAGTCTGATAATATGATATATGATTGATGATGATTATTATTTCTTTTAACAGTGTTTCGGATGAGAAATACGCGAATGTGAAGTGGGAAGAATTAGGATTCGGGTTTTGTCGTACCGACAACATGTATGTTGCCAAGTGCAAACATGGAGAGAGTTTCCAAGAGGGGAAGATCGTTCCCTATGCTGATATCCAAATCAGCCCTTGCTCTGCAGTTCTTAACTATGGCCAGGTTTGTTACTAAT…	AGACAAATCAAGTTTCTTTCACAAAAGCAACTCGACTATCAAACAGGAAATCCATGGCTCCTTCTGCGCAATCTCTTCCTACAAGTGTTTCGGATGAGAAATACGCGAATGTGAAGTGGGAAGAATTAGGATTCGGGTTTTGTCGTACCGACAACATGTATGTTGCCAAGTGCAAACATGGAGAGAGTTTCCAAGAGGGGAAGATCGTTCCCTATGCTGATATCCAAATCAGCCCTTGCTCTGCAGTTCTTAACTATGGCCAGGGCTTATATGAAGGGCTTAAGGCGTACAGGACAGAAGATGGCCGGATTGTTCTATTCCGACCAGACCAAAACGCTCTCCGCCTTCAATCGGGAGCCAACAGACTTTGTATGCCTTATCCCACGGTCGATCAATTCG…	ATGGCTCCTTCTGCGCAATCTCTTCCTACAAGTGTTTCGGATGAGAAATACGCGAATGTGAAGTGGGAAGAATTAGGATTCGGGTTTTGTCGTACCGACAACATGTATGTTGCCAAGTGCAAACATGGAGAGAGTTTCCAAGAGGGGAAGATCGTTCCCTATGCTGATATCCAAATCAGCCCTTGCTCTGCAGTTCTTAACTATGGCCAGGGCTTATATGAAGGGCTTAAGGCGTACAGGACAGAAGATGGCCGGATTGTTCTATTCCGACCAGACCAAAACGCTCTCCGCCTTCAATCGGGAGCCAACAGACTTTGTATGCCTTATCCCACGGTCGATCAATTCGTCTCCGCCGTCAAACAAGTTGTTCTTGCCAACAAGAAATGGATTCCTCCTCCG…	8.56	39481.5	WGD	Chloroplast
	BnaA03g35400D	BnaA03T0359600ZS	BnBCAT4-2-A-AG	chrA03	MAPSAQTLSTSVSDEKYANVKWEELGFGFYRTDNMYVAKCKHGESFQEGSIVPYADFQISPCSAVLNYGQGLYEGLKAYRTEDGRIMLFRPDQNALRLQSGAHRLCMPYPSVDQFVSAVKQVVLANKKWIPPPGRGTLYIRPILFGSGPILGSLPVPEYTFTVFACPVGRFHQDNAGLNLKIEDKFRRAFPSGTGGVKSITNYSPVWITLAEAKAQGFSDVLFLDAATGKNVEELFASNVFIVKGNVVSTPEISGTILPGVTRKSIIELTRDFGYKVEERVVPVEDLLDAEEVFCTGTAAIVTTIASVTFKEIKTEFKTGDKTLAAKLFPTLTDIQMGRVEDKKGWTVELTDATTPGLKL	360	AGACAACTTCAGTTTCTTACACAAAATTAAAGCAACTCGACTCAAACACTAAATCCATGGCTCCATCTGCGCAAACTCTTTCCACAAGGTAAAACATATCCTTGCAAAGAAGTTATATGTATTAAGAAAAAACTTATAATAGTCTCGCATTAGCTTGTGTAAATATGATCATATGATATTATGATGATGATGATAATTATTTCTCTTATAACAGTGTGTCGGATGAGAAATACGCGAATGTGAAGTGGGAAGAATTGGGATTCGGGTTTTATCGTACGGACAACATGTATGTTGCCAAGTGCAAGCATGGAGAGAGTTTCCAAGAGGGAAGTATTGTTCCTTACGCTGATTTTCAGATCAGCCCTTGCTCTGCAGTTCTTAATTATGGCCAGGTTTCTA…	AGACAACTTCAGTTTCTTACACAAAATTAAAGCAACTCGACTCAAACACTAAATCCATGGCTCCATCTGCGCAAACTCTTTCCACAAGTGTGTCGGATGAGAAATACGCGAATGTGAAGTGGGAAGAATTGGGATTCGGGTTTTATCGTACGGACAACATGTATGTTGCCAAGTGCAAGCATGGAGAGAGTTTCCAAGAGGGAAGTATTGTTCCTTACGCTGATTTTCAGATCAGCCCTTGCTCTGCAGTTCTTAATTATGGCCAGGGTTTATATGAAGGGCTGAAGGCTTACAGGACAGAAGATGGCCGGATTATGCTATTCCGACCAGACCAAAACGCCCTTCGTCTTCAATCAGGAGCCCACAGACTTTGTATGCCATATCCCTCCGTCGATCAAT…	ATGGCTCCATCTGCGCAAACTCTTTCCACAAGTGTGTCGGATGAGAAATACGCGAATGTGAAGTGGGAAGAATTGGGATTCGGGTTTTATCGTACGGACAACATGTATGTTGCCAAGTGCAAGCATGGAGAGAGTTTCCAAGAGGGAAGTATTGTTCCTTACGCTGATTTTCAGATCAGCCCTTGCTCTGCAGTTCTTAATTATGGCCAGGGTTTATATGAAGGGCTGAAGGCTTACAGGACAGAAGATGGCCGGATTATGCTATTCCGACCAGACCAAAACGCCCTTCGTCTTCAATCAGGAGCCCACAGACTTTGTATGCCATATCCCTCCGTCGATCAATTCGTCTCCGCTGTTAAACAAGTTGTTCTTGCCAACAAGAAATGGATTCCTCCTCCG…	6.38	39540.3	WGD	Chloroplast
	BnaC05g33030D	BnaC05T0396400ZS	BnBCAT4-1-C-AG	chrC05	MAPSALSLPTSVSDEKYANVKWEELGFGFCRTDNMYVAKCKHGESFQEGKIVPYADLQISPCSAVLNYGQGLYEGLKAYRTEDGRIVLFRPDQNALRLQSGANRLCMPYPTVDQFVSAVKQVVLANKKWIPPPGRGTLYIRPILFGSGPILGSLPVPEYTFTVFACPVGRYHKDNTGLNLKIEDKFRRAFPSGTGGVKSITNYSPVWITLAEAKAQGFSDVLFLDAATGKNVEELFASNVFIVKGNVVSTPEISGTILPGVTRKSVIELTRDFGYKVEERVVPVEDLLDAEEVFCTGTAAIVTTIASVTFKEKKTEFKTGDKTLAAKLFATLTDIQMGRVEDKKGWIVELTDATKPGLKL	360	AGACAACTCAAGTTTCTTACACAAAAGCAACTCGACTATCAAAACAGGAAATCCATGGCTCCTTCTGCGCTATCTCTTCCTACAAGGTAAAATACTATATCATTGCAAAAAAAGTTGTATGCATTAAGAAAAGATGGTAATAATCACGCATTTACGTATGTAAGTCTGATAATATGATATATGATTGATGATGATTATTAATTTTTTTAACAGTGTTTCGGATGAGAAATACGCGAATGTGAAGTGGGAAGAATTAGGATTCGGGTTTTGTCGTACCGACAACATGTATGTTGCCAAGTGCAAACATGGAGAGAGTTTCCAAGAGGGGAAAATCGTTCCCTATGCTGATTTACAAATCAGCCCTTGCTCTGCAGTTCTTAACTATGGCCAGGTTTGTTA…	AGACAACTCAAGTTTCTTACACAAAAGCAACTCGACTATCAAAACAGGAAATCCATGGCTCCTTCTGCGCTATCTCTTCCTACAAGTGTTTCGGATGAGAAATACGCGAATGTGAAGTGGGAAGAATTAGGATTCGGGTTTTGTCGTACCGACAACATGTATGTTGCCAAGTGCAAACATGGAGAGAGTTTCCAAGAGGGGAAAATCGTTCCCTATGCTGATTTACAAATCAGCCCTTGCTCTGCAGTTCTTAACTATGGCCAGGGCTTATATGAAGGGCTTAAGGCGTACAGGACAGAAGATGGCCGGATTGTGCTATTCCGACCAGACCAAAACGCTCTCCGCCTTCAATCGGGTGCCAACAGACTTTGTATGCCTTATCCCACGGTCGATCAATTC…	ATGGCTCCTTCTGCGCTATCTCTTCCTACAAGTGTTTCGGATGAGAAATACGCGAATGTGAAGTGGGAAGAATTAGGATTCGGGTTTTGTCGTACCGACAACATGTATGTTGCCAAGTGCAAACATGGAGAGAGTTTCCAAGAGGGGAAAATCGTTCCCTATGCTGATTTACAAATCAGCCCTTGCTCTGCAGTTCTTAACTATGGCCAGGGCTTATATGAAGGGCTTAAGGCGTACAGGACAGAAGATGGCCGGATTGTGCTATTCCGACCAGACCAAAACGCTCTCCGCCTTCAATCGGGTGCCAACAGACTTTGTATGCCTTATCCCACGGTCGATCAATTCGTCTCCGCCGTCAAACAAGTTGTTCTTGCCAACAAGAAATGGATTCCTCCTCCG…	8.37	39487.5	WGD	Chloroplast
	BnaC03g41100D	BnaC03T0438900ZS	BnBCAT4-3-C-AG	chrC03	MAPSAQTLPTSVSDEKYANVKWEELGFGFYRTDNMYVAKCKHGESFQEGSIVPYANFQISPCSAVLNYGQGLYEGLKAYRTEEGRIMLFRPDQNALRLKSGAHRLCMPYPSVDQFVSAVKQVVLANKKWIPPPGRGTLYIRPILFGSGPILGSLPVPEYTFTVFACPVGRFHQDNAGLNLKIEDKFRRAFPSGTGGVKSITNYSPVWITLAEAKAQGFSDVLFLDAATGKNVEELFASNVFIVKGNVVSTPEISGTILPGVTRKSIIELTRDFGYKVEERVVPVEDLLDAEEVFCTGTAAIVTTIASVTFKETK	314	ATGGCTCCTTCTGCGCAAACTCTTCCTACAAGGTAAAACATATCCTTGCAAAGAAGTTATATGTATTAAGAAAAACTTATAATAGCCTCGCATTAGCTTGTGTAAATATGATCATATGATATTACGATGATGATGATAATTATTTCTCTTAACAGTGTGTCGGACGAGAAATACGCGAATGTGAAGTGGGAAGAATTGGGATTCGGGTTTTATCGTACGGACAACATGTATGTTGCCAAGTGCAAGCATGGAGAGAGTTTCCAAGAGGGAAGTATTGTTCCTTACGCTAATTTTCAGATCAGCCCTTGCTCTGCAGTTCTTAATTATGGCCAGGTTTCTACTGATCACTAGAAATCAATTAACTAATCAGAACATATAACCACATCAAACATAGAAATA…	ATGGCTCCTTCTGCGCAAACTCTTCCTACAAGTGTGTCGGACGAGAAATACGCGAATGTGAAGTGGGAAGAATTGGGATTCGGGTTTTATCGTACGGACAACATGTATGTTGCCAAGTGCAAGCATGGAGAGAGTTTCCAAGAGGGAAGTATTGTTCCTTACGCTAATTTTCAGATCAGCCCTTGCTCTGCAGTTCTTAATTATGGCCAGGGTTTATATGAAGGGCTGAAGGCTTACAGGACAGAAGAGGGCCGGATTATGCTATTCCGACCAGACCAAAACGCCCTTCGTCTTAAATCAGGAGCCCACAGACTTTGTATGCCATATCCCTCCGTCGATCAATTCGTCTCCGCTGTTAAACAAGTTGTTCTTGCCAACAAGAAATGGATTCCTCCCCCG…	ATGGCTCCTTCTGCGCAAACTCTTCCTACAAGTGTGTCGGACGAGAAATACGCGAATGTGAAGTGGGAAGAATTGGGATTCGGGTTTTATCGTACGGACAACATGTATGTTGCCAAGTGCAAGCATGGAGAGAGTTTCCAAGAGGGAAGTATTGTTCCTTACGCTAATTTTCAGATCAGCCCTTGCTCTGCAGTTCTTAATTATGGCCAGGGTTTATATGAAGGGCTGAAGGCTTACAGGACAGAAGAGGGCCGGATTATGCTATTCCGACCAGACCAAAACGCCCTTCGTCTTAAATCAGGAGCCCACAGACTTTGTATGCCATATCCCTCCGTCGATCAATTCGTCTCCGCTGTTAAACAAGTTGTTCTTGCCAACAAGAAATGGATTCCTCCCCCG…	7.58	34502.6	HE	Chloroplast
	BnaA03g24950D	BnaA03T0259200ZS	BnBAT5-1-A-AG	chrA03	MSVITPIESLLLKSQHRLLQPRDHSYPVVFHNTRIITNFPRNSFSPFSLGSSSVDFPLRSDPISQNDKSSYPWRRYVSESDTNEIYNKKVSIMEALKRANSFIPHVILSSTILALLHPPSFTWFKPRYFVPGLGFMMFAVGINSNERDFLEALKRPDAIFAGYIGQYLIKPLLGYMFGLIAVSLFNLPTPIGAGIMLVSCVSGAQLSNYTTFLTDPSLAPLSIVMTSISTATAAVVTPMLSLLLIGKKLPVDVIGMISSILQVVVTPIAAGLLLNRLLPRLSNAIKPFLPALTLIDMACCIGAPLALNIDSILSPFGATILFLVIMFHLLAFVAGYIFTGFFFSKAPDVKALQRTLSYETGMQSSLLALALATKFFQDPLVGVPPAISTVVMSLMGVSL…	408	ATGAGCGTGATTACTCCTATTGAGTCTCTGTTATTAAAGTCTCAGCATCGTCTTCTTCAACCTCGAGATCATTCCTACCCAGTGGTTTTTCACAACACTCGGATAATTACAAATTTCCCGCGCAACAGCTTCTCACCTTTTTCTCTAGGTTTTTTTCTTTCTCCTTTGTTTAAACATGATTTAAAAGCTGTTTTTCTTTTAATGAAAAGTGGTCAGTTTTCAATGTGTATAAGTCTTCAGTTCTTGTTTTTGATGAGATTAATTCTTGTGCAGGATCATCATCTGTAGATTTTCCATTACGCAGTGATCCGATTTCGCAAAGTAAGTACATACATTATAGGAGAAAATTTTGTATTTGTTTTCTTTTGGAGTGAGGCAATTTAATTTTTGAATGTGTTT…	ATGAGCGTGATTACTCCTATTGAGTCTCTGTTATTAAAGTCTCAGCATCGTCTTCTTCAACCTCGAGATCATTCCTACCCAGTGGTTTTTCACAACACTCGGATAATTACAAATTTCCCGCGCAACAGCTTCTCACCTTTTTCTCTAGGATCATCATCTGTAGATTTTCCATTACGCAGTGATCCGATTTCGCAAAATGATAAGTCGAGTTATCCTTGGCGGAGATATGTCTCAGAATCTGACACAAATGAGATCTATAATAAGAAAGTTTCTATAATGGAAGCATTAAAGCGAGCCAACTCTTTTATTCCTCATGTGATTCTCTCAAGCACAATTTTAGCTCTTCTCCATCCACCTTCTTTCACATGGTTCAAGCCAAGGTACTTTGTCCCTGGCCTA…	ATGAGCGTGATTACTCCTATTGAGTCTCTGTTATTAAAGTCTCAGCATCGTCTTCTTCAACCTCGAGATCATTCCTACCCAGTGGTTTTTCACAACACTCGGATAATTACAAATTTCCCGCGCAACAGCTTCTCACCTTTTTCTCTAGGATCATCATCTGTAGATTTTCCATTACGCAGTGATCCGATTTCGCAAAATGATAAGTCGAGTTATCCTTGGCGGAGATATGTCTCAGAATCTGACACAAATGAGATCTATAATAAGAAAGTTTCTATAATGGAAGCATTAAAGCGAGCCAACTCTTTTATTCCTCATGTGATTCTCTCAAGCACAATTTTAGCTCTTCTCCATCCACCTTCTTTCACATGGTTCAAGCCAAGGTACTTTGTCCCTGGCCTA…	9.51	44684.9	WGD	Cell membrane.
	BnaC03g73000D	BnaC03T0308400ZS	BnBAT5-1-C-AG	chrC03_random	MGVITPIETLLLKSQHRLLQPLDHSYPVVFHNHRRVTNFPRNSFSPFCLGSSSVDFPLRSGPITQNDRSSYPWRRNVSESDTNEIYNKQVSIMETLKQANSFIPHVILSSTILALLHPPSFTWFKPRYFVPGLGFMMFAVGINSNERDFLEALKRPDAIFAGYIGQYLIKPLLGYMFGLIAVSLFNLPTPIGAGIMLVSCVSGAQLSNYTTFLTDPSLAPLSIVMTSISTATAALVTPMLSLLLIGKKLPVDVIGMISSILQVVVTPIAAGLLLNRLLPRLSNAIKPFLPALTLIDMACCIGAPLALNIDSILSPFGATILFLVIMFHLLAFVAGYIFTGFFFSKAPDVKSLQRTLSYETGMQSSLLALALATKFFQDPLVGVPPAISTVVMSLMGVSL…	408	ATGGGCGTGATTACTCCTATTGAGACTCTGTTATTAAAGTCTCAACATCGTCTTCTTCAACCTCTAGATCATTCCTACCCCGTGGTTTTTCACAACCATCGAAGAGTAACAAATTTCCCGCGCAACAGCTTTTCACCTTTTTGTCTAGGTTTTTTCTTTCTCCTTTGTTTAAACATTATTTAAAATCTTTTTTTTTTAATGAAAAGTGGTCATTTTTAGATGTGTATAAGTCTTCCGTTCTTGTTTTTGATGAGATTAATTCTTGTGCAGGATCATCATCTGTAGATTTTCCATTACGCAGTGGTCCGATTACGCAAAGTAAGTACATATATTATAGGAAGAATTCTGTATTTGTTTTCTTTTGGAGTGAAGCAATTTAATTTTTGAATGTGTTTAATT…	ATGGGCGTGATTACTCCTATTGAGACTCTGTTATTAAAGTCTCAACATCGTCTTCTTCAACCTCTAGATCATTCCTACCCCGTGGTTTTTCACAACCATCGAAGAGTAACAAATTTCCCGCGCAACAGCTTTTCACCTTTTTGTCTAGGATCATCATCTGTAGATTTTCCATTACGCAGTGGTCCGATTACGCAAAATGATAGGTCGAGTTATCCTTGGCGGAGAAATGTCTCAGAATCTGACACAAATGAGATCTATAATAAGCAAGTTTCTATAATGGAAACATTAAAGCAAGCCAACTCTTTTATTCCTCATGTGATTCTCTCAAGTACAATTTTAGCTCTTCTCCATCCACCTTCTTTCACATGGTTCAAGCCAAGGTACTTTGTGCCTGGCCTA…	ATGGGCGTGATTACTCCTATTGAGACTCTGTTATTAAAGTCTCAACATCGTCTTCTTCAACCTCTAGATCATTCCTACCCCGTGGTTTTTCACAACCATCGAAGAGTAACAAATTTCCCGCGCAACAGCTTTTCACCTTTTTGTCTAGGATCATCATCTGTAGATTTTCCATTACGCAGTGGTCCGATTACGCAAAATGATAGGTCGAGTTATCCTTGGCGGAGAAATGTCTCAGAATCTGACACAAATGAGATCTATAATAAGCAAGTTTCTATAATGGAAACATTAAAGCAAGCCAACTCTTTTATTCCTCATGTGATTCTCTCAAGTACAATTTTAGCTCTTCTCCATCCACCTTCTTTCACATGGTTCAAGCCAAGGTACTTTGTGCCTGGCCTA…	9.43	44673.9	WGD	Cell membrane.
	BnaA03g39710D	BnaA03G0403640ZS	BnMAM1-2-A-AG	chrA03	MEVGFPASSEEEFETIKTIAKTVGNEVDEETGYVPVICGLARCNHRDIEAVWEAVKYAKRQTIIIFISTSDIHMKFKLKKTKEEVIQMAVSSVSYAKSLGFNDIIFGCEDACSRSEKEFLCKILGEAIKVGATTVNIGDTVGINMPQETWELVSYLKANTPGIDDVVLSVHCHNDLGVATANAIAGICAGARQVDVTVNGIGERSGNAALEEVVMALKCRGSYVMDGVYTRIDTRQIMATSNMVQEYTGLRVQAHKPIVGANCFVHESDLHQDVILKSRRTYEILSPEDVGVVKTENSGIARGKLSGRHAVKDV	314	ATCTGACACATTCCGGCATGATCTCCATCTCCCCCACTGCTTCCACCATGGTCGTCCAGTCAGTTCTACACTTTGCATCTTCCTTCCCTTCTCTCGGTCTAAACCGTCCATACAAAAGGCCGTCCTTGTCCACCTCGTGTTGCTCCTCTTTGTCCAATAAGGCTGGGACTGGTGCTACTGATTTCAAACCCATCGTGGAAAGGTGGCCGGAGTATATACCGAACAAGCTCCCCGACAAGAACTATGTGCGTGTATTGGATACGACGCTCCGTGACGGGGAACAATCCCCCGGTGCAGCACTTACGCCACCGCAGAAGCTAGAGATTGCCCGGCAGCTTTCCAAACTCCGAGTAGACATCATGGAAGTTGGTTTCCCTGCGTCATCAGAGGAAGAGTTCG…	ATCTGACACATTCCGGCATGATCTCCATCTCCCCCACTGCTTCCACCATGGTCGTCCAGTCAGTTCTACACTTTGCATCTTCCTTCCCTTCTCTCGGTCTAAACCGTCCATACAAAAGGCCGTCCTTGTCCACCTCGTGTTGCTCCTCTTTGTCCAATAAGGCTGGGACTGGTGCTACTGATTTCAAACCCATCGTGGAAAGGTGGCCGGAGTATATACCGAACAAGCTCCCCGACAAGAACTATGTGCGTGTATTGGATACGACGCTCCGTGACGGGGAACAATCCCCCGGTGCAGCACTTACGCCACCGCAGAAGCTAGAGATTGCCCGGCAGCTTTCCAAACTCCGAGTAGACATCATGGAAGTTGGTTTCCCTGCGTCATCAGAGGAAGAGTTCG…	ATGGAAGTTGGTTTCCCTGCGTCATCAGAGGAAGAGTTCGAAACCATCAAGACCATTGCCAAGACTGTAGGGAATGAGGTGGATGAAGAAACAGGTTATGTTCCAGTTATATGCGGCCTCGCACGATGCAACCATAGAGACATCGAGGCGGTTTGGGAAGCAGTGAAGTACGCCAAGAGGCAGACAATAATCATATTCATATCTACTAGTGACATTCACATGAAATTTAAGTTGAAAAAGACTAAAGAAGAAGTCATTCAGATGGCAGTGAGTAGTGTTAGCTATGCGAAGAGCTTAGGCTTCAACGACATCATATTTGGTTGCGAAGATGCCTGCAGCAGGTCGGAGAAAGAGTTTCTGTGCAAGATTTTAGGAGAAGCGATTAAAGTGGGTGCAACC…	5.57	34248.2	WGD	Chloroplast
	BnaA03g39720D	BnaA03G0403660ZS	BnMAM1-3-A-AG	chrA03	MASSLLTCPTMIPTTGFTVVVRSGLPFRSSLPSLRLNRPYNKSSLSISFCSPVSKMVSKMGGTSASDLKPVVERWPEYIPHKLPDKNYVRVFDTTLRDGEQAPGGALTPPQKLEIARQLAKLRVDIMEVGFPVSSEEEFETVKTIAKTVGNEVDEATGYVPVICAIARSKPEDIEAAWEAVKYAKRPKILIFTSTSDIHMKYKLKKTKEEVIEMAASSVKFAKSLGFVDVQLGCEDGGSRSEKEFLCKILGESIKAGATTVNVADTVGINMPDEYGELVSYLKANTPGIDDVIFSVHCHNDLGVATANTIAGVCAGARQVEVTVNGIGERSGNAPLEEVVMALKCRGEYLMDGVYTRIDTRQIMATSQMVQEYTGLYVQPHKPIVGANCFVHESGIHQD…	509	ATGGCTTCGTCACTTCTGACATGTCCCACAATGATCCCCACCACCGGTTTCACTGTAGTTGTCCGATCAGGCTTACCTTTTAGATCTTCCTTGCCCTCTCTACGCCTGAATCGTCCGTACAACAAGTCATCCTTGTCTATCTCATTTTGCTCCCCTGTGTCTAAAATGGGTCTATCTCATGTTGCTCCCCAGTGTCTAAAATGGGGGGTACTAGTGCGAGTGACCTCAAACCCGTCGTGGAAAGGTGGCCAGAGTACATACCGCACAAGCTTCCCGACAAGAATTACGTGCGTGTATTCGACACGACGCTCCGTGACGGTGAACAAGCTCCAGGTGGAGCTCTTACTCCACCGCAGAAGCTTGAGATTGCTAGACAGCTCGCAAAACTCCGAGTAGACA…	ATGGCTTCGTCACTTCTGACATGTCCCACAATGATCCCCACCACCGGTTTCACTGTAGTTGTCCGATCAGGCTTACCTTTTAGATCTTCCTTGCCCTCTCTACGCCTGAATCGTCCGTACAACAAGTCATCCTTGTCTATCTCATTTTGCTCCCCTGTGTCTAAAATGGTGTCTAAAATGGGGGGTACTAGTGCGAGTGACCTCAAACCCGTCGTGGAAAGGTGGCCAGAGTACATACCGCACAAGCTTCCCGACAAGAATTACGTGCGTGTATTCGACACGACGCTCCGTGACGGTGAACAAGCTCCAGGTGGAGCTCTTACTCCACCGCAGAAGCTTGAGATTGCTAGACAGCTCGCAAAACTCCGAGTAGACATCATGGAAGTTGGTTTTCCGGTG…	ATGGCTTCGTCACTTCTGACATGTCCCACAATGATCCCCACCACCGGTTTCACTGTAGTTGTCCGATCAGGCTTACCTTTTAGATCTTCCTTGCCCTCTCTACGCCTGAATCGTCCGTACAACAAGTCATCCTTGTCTATCTCATTTTGCTCCCCTGTGTCTAAAATGGTGTCTAAAATGGGGGGTACTAGTGCGAGTGACCTCAAACCCGTCGTGGAAAGGTGGCCAGAGTACATACCGCACAAGCTTCCCGACAAGAATTACGTGCGTGTATTCGACACGACGCTCCGTGACGGTGAACAAGCTCCAGGTGGAGCTCTTACTCCACCGCAGAAGCTTGAGATTGCTAGACAGCTCGCAAAACTCCGAGTAGACATCATGGAAGTTGGTTTTCCGGTG…	6.08	55625.7		Chloroplast
	BnaA04g20510D	BnaC04T0538100ZS	BnMAM1-4-A-AG	chrA04	MASSLLASPAMIPTISSAVVVRSGLTCPEKGATIDLKPVVERWPKYIPHKLPDKNYNYVRVLDTTLRDGEQSPGGALTPPQKLEIARQLAKLRVDIMDVGFPVSSEEEFETVKTIAKTVGNEVDEETGYVPVINAIARSKPKDIEAAWEAVKYAKRPRKLIFTSTSDIHMKYKLKKTKEEVIEMATSSIRFAKSLGFVDIEFGCEDGGSRSDKEFLCKILGESIKAGATTVGIADTVGINMPQEFGELVSYLKANTPGIDYVIFSVHCHNDLGVATANTIAGVCAGARQVEVTINGIGERSGNAPLEEVVMALKCRGEYLMDGAYTRINTRQIMATSQMVQEYTGLYVQPHKPIVGASCFVHESGIHQDGILKNRSTYEILSPEDVGVVISQSSSIVLG…	463	ATGGCTTCGTCGCTTCTGGCATCTCCCGCAATGATCCCCACCATCAGTTCCGCCGTGGTTGTCCGATCAGGCTTAACATGTCCCGAAAAAGGGGCGACTATTGACCTCAAACCCGTCGTGGAACGATGGCCGAAGTACATACCACACAAGCTTCCCGACAAGAATTACGTGCGTGAAGAATTACATGAGGAGATCATGGAAATGCTCTTCTGGCTAGACCTAACCTTGTTTTTATTCTTTTTTGCCAAGGTTAATTCTAGACTGTCTTAAAACTATTGTAACATGTTACAATCATGCTTCATTTTATATGATAATTCACATATTTGGCAAAAAAAACAAAAAAAAAAAAGAATTACGTGCGTGTATTAGACACGACGCTCCGTGACGGTGAACAATCTC…	ATGGCTTCGTCGCTTCTGGCATCTCCCGCAATGATCCCCACCATCAGTTCCGCCGTGGTTGTCCGATCAGGCTTAACATGTCCCGAAAAAGGGGCGACTATTGACCTCAAACCCGTCGTGGAACGATGGCCGAAGTACATACCACACAAGCTTCCCGACAAGAATTACAATTACGTGCGTGTATTAGACACGACGCTCCGTGACGGTGAACAATCTCCCGGTGGGGCTCTTACTCCACCGCAGAAGCTTGAGATTGCAAGACAGCTCGCAAAACTCCGAGTAGACATCATGGACGTTGGTTTTCCGGTGTCGTCCGAGGAAGAGTTCGAAACTGTCAAAACCATCGCCAAGACCGTGGGAAACGAGGTGGATGAGGAAACAGGTTACGTCCCAGTGATA…	ATGGCTTCGTCGCTTCTGGCATCTCCCGCAATGATCCCCACCATCAGTTCCGCCGTGGTTGTCCGATCAGGCTTAACATGTCCCGAAAAAGGGGCGACTATTGACCTCAAACCCGTCGTGGAACGATGGCCGAAGTACATACCACACAAGCTTCCCGACAAGAATTACAATTACGTGCGTGTATTAGACACGACGCTCCGTGACGGTGAACAATCTCCCGGTGGGGCTCTTACTCCACCGCAGAAGCTTGAGATTGCAAGACAGCTCGCAAAACTCCGAGTAGACATCATGGACGTTGGTTTTCCGGTGTCGTCCGAGGAAGAGTTCGAAACTGTCAAAACCATCGCCAAGACCGTGGGAAACGAGGTGGATGAGGAAACAGGTTACGTCCCAGTGATA…	6.2	50614.9	SE	Chloroplast
	BnaA03g39680D	BnaA03G0403620ZS	BnMAM1-5-A-AG	chrA03	MIFTTGSTVAVQSVVHFASSFHSPDLTRPYKKPSLFTTCCSSFSKKVGTESSNMCVYIPNKLPDKKYVRVFDTTLRDGEQAPGAALTPPQKLEIARQLAKLRVDIMEVGFPASSEEEFETVKTIAKTVGNEMDEETGYLPVICAVARCKQRDIKAVWEAVKYAKRPTILIFISTSDIHMKYKLKKTGEEVIQMAVSSVRFAKSLGFNEIQFGCEDAGSRSEKDFLCKILGEAIKAGATTVNLADTVGINMPQEIGELVSYLKANTPGIDDVVFSIHCHNDLGVATANAIAGVCAGARQVDVTVNGIGERSGNAPLEEVVMALKCGGASTMDGVYTGIDTSQIMATSKMVQEYTGLYVQSHKPIVGANYFAHKSDLNQAGIFKNQGTYSPEDVEVVKSQN	399	ATGATCTTCACCACCGGTTCTACAGTGGCCGTCCAGTCAGTTGTACACTTTGCATCTTCCTTTCACTCTCCCGATCTGACCCGTCCATACAAAAAACCGTCCTTGTTCACCACATGTTGCTCCTCTTTTTCCAAAAAGGTTGGGACAGAGAGCAGCAACATGTGCGTGTATATACCGAACAAACTCCCCGACAAAAAGTATGTGCGTGTATTTGACACGACGCTCCGTGACGGGGAACAAGCCCCCGGTGCAGCACTTACTCCACCACAGAAGCTAGAGATTGCCCGGCAGCTCGCCAAACTCCGAGTAGACATCATGGAAGTTGGTTTCCCTGCGTCCTCTGAGGAAGAGTTCGAAACCGTCAAGACCATTGCCAAAACCGTAGGAAACGAGGTTGTT…	ATGATCTTCACCACCGGTTCTACAGTGGCCGTCCAGTCAGTTGTACACTTTGCATCTTCCTTTCACTCTCCCGATCTGACCCGTCCATACAAAAAACCGTCCTTGTTCACCACATGTTGCTCCTCTTTTTCCAAAAAGGTTGGGACAGAGAGCAGCAACATGTGCGTGTATATACCGAACAAACTCCCCGACAAAAAGTATGTGCGTGTATTTGACACGACGCTCCGTGACGGGGAACAAGCCCCCGGTGCAGCACTTACTCCACCACAGAAGCTAGAGATTGCCCGGCAGCTCGCCAAACTCCGAGTAGACATCATGGAAGTTGGTTTCCCTGCGTCCTCTGAGGAAGAGTTCGAAACCGTCAAGACCATTGCCAAAACCGTAGGAAACGAGATGGAT…	ATGATCTTCACCACCGGTTCTACAGTGGCCGTCCAGTCAGTTGTACACTTTGCATCTTCCTTTCACTCTCCCGATCTGACCCGTCCATACAAAAAACCGTCCTTGTTCACCACATGTTGCTCCTCTTTTTCCAAAAAGGTTGGGACAGAGAGCAGCAACATGTGCGTGTATATACCGAACAAACTCCCCGACAAAAAGTATGTGCGTGTATTTGACACGACGCTCCGTGACGGGGAACAAGCCCCCGGTGCAGCACTTACTCCACCACAGAAGCTAGAGATTGCCCGGCAGCTCGCCAAACTCCGAGTAGACATCATGGAAGTTGGTTTCCCTGCGTCCTCTGAGGAAGAGTTCGAAACCGTCAAGACCATTGCCAAAACCGTAGGAAACGAGATGGAT…	6.21	43231.4		Chloroplast
	BnaAnng23360D	NA	BnMAM1-6-A-AG	chrAnn_random	MISISCIASTMAVQSVVHLASPFPSLGLTRPYKRPSLFTSCCSSLSNKAGTGATDFKPMLPSVERWPEYIPNKLPDKNYVRVFDTTLRDGEQSPGAALTPPQKLEIARQLSKLRVDIMEVGFPASSEEEFETVKTIAKTVGNEVDEETGYVPVICALARCNHRDIEAVWEAVKYAKRPTILIFISTSDIHMKYKLKKTKEEVIQMAVSSVRYAKSLGFNDIQFGCEDAGSRSEKEFLCKILGETIKAGATTLNLGDTVGINMPQETRELVSYLKANTPGIDDVVISVHCHNDLGVATANAIAGICAGARQVDVTVNGIGERSGNAALEEVVMSLKRRGSHVMDGVYTRIDIRQILATSNMVQEYTGLYIQPHKPIVGANCIIHESGIHQIPYIKLSKFL…	409	ATGATATCCATCTCCTGCATTGCTTCCACCATGGCCGTCCAGTCAGTTGTACACCTTGCATCTCCCTTCCCTTCTCTCGGTCTGACCCGTCCATACAAAAGGCCGTCCTTGTTCACCTCATGTTGCTCCTCTTTGTCCAATAAGGCTGGGACTGGTGCTACTGATTTCAAACCCATGTTGCCCAGTGTGGAAAGGTGGCCGGAGTATATACCGAACAAGCTCCCCGACAAGAACTATGTGCGTGTATTCGACACGACGCTCCGTGACGGGGAACAATCCCCCGGTGCAGCACTTACGCCACCGCAGAAGCTAGAGATTGCCCGGCAGCTTTCCAAACTACGAGTAGACATCATGGAAGTTGGTTTCCCTGCGTCATCAGAGGAAGAGTTCGAAACCGTC…	ATGATATCCATCTCCTGCATTGCTTCCACCATGGCCGTCCAGTCAGTTGTACACCTTGCATCTCCCTTCCCTTCTCTCGGTCTGACCCGTCCATACAAAAGGCCGTCCTTGTTCACCTCATGTTGCTCCTCTTTGTCCAATAAGGCTGGGACTGGTGCTACTGATTTCAAACCCATGTTGCCCAGTGTGGAAAGGTGGCCGGAGTATATACCGAACAAGCTCCCCGACAAGAACTATGTGCGTGTATTCGACACGACGCTCCGTGACGGGGAACAATCCCCCGGTGCAGCACTTACGCCACCGCAGAAGCTAGAGATTGCCCGGCAGCTTTCCAAACTACGAGTAGACATCATGGAAGTTGGTTTCCCTGCGTCATCAGAGGAAGAGTTCGAAACCGTC…	ATGATATCCATCTCCTGCATTGCTTCCACCATGGCCGTCCAGTCAGTTGTACACCTTGCATCTCCCTTCCCTTCTCTCGGTCTGACCCGTCCATACAAAAGGCCGTCCTTGTTCACCTCATGTTGCTCCTCTTTGTCCAATAAGGCTGGGACTGGTGCTACTGATTTCAAACCCATGTTGCCCAGTGTGGAAAGGTGGCCGGAGTATATACCGAACAAGCTCCCCGACAAGAACTATGTGCGTGTATTCGACACGACGCTCCGTGACGGGGAACAATCCCCCGGTGCAGCACTTACGCCACCGCAGAAGCTAGAGATTGCCCGGCAGCTTTCCAAACTACGAGTAGACATCATGGAAGTTGGTTTCCCTGCGTCATCAGAGGAAGAGTTCGAAACCGTC…	6.53	44807.5		Chloroplast
	BnaA02g20830D	BnaA02T0257100ZS	BnMAM1-7-A-AG	chrA02	MGDAINEGVTTVTLADTVGNNIPQEFGEMVTYLKTNTPGIDDVVFSLHCHNDLGLATANTISGVCAGARQVEVTINGIGERSGNASLEEVVLALKCRGAYVMDGVYTRIDTRHIMATSKMVQEYTGLYVQPHKPIVGTNCFVHESGIHQDGILKHRSTYEIFSPEDIGAEKSQDSCIVLGKLSGRHAVKDRLRKIGYEISDEKFNDIFSRFRELTKQKKRITDADLIALVAYGDKIASEKLTINGNGSSLFV	252	ATGGGAGACGCAATAAATGAGGGCGTAACGACGGTGACCCTCGCGGACACGGTAGGGAACAACATCCCTCAAGAATTTGGAGAAATGGTGACCTATCTCAAAACAAACACTCCTGGAATTGATGATGTTGTCTTCAGCCTTCATTGTCACAACGACCTTGGTCTTGCTACCGCCAACACAATCTCCGTAATTAACTATTTTGTGTTAGTCTAATTAAGAAAATCTCCGTACTTAATTAACTCTTTAATTTGTGTTAGTTTAATTAAGACATTCGCTGGACAAAATATATATTCTCAAGATGACAAACATATAAAGCCTATATTAGGGTGTGTGTGCGGGAGCAAGACAAGTCGAAGTAACGATCAACGGAATAGGCGAAAGAAGTGGGAATGCTTCGCT…	ATGGGAGACGCAATAAATGAGGGCGTAACGACGGTGACCCTCGCGGACACGGTAGGGAACAACATCCCTCAAGAATTTGGAGAAATGGTGACCTATCTCAAAACAAACACTCCTGGAATTGATGATGTTGTCTTCAGCCTTCATTGTCACAACGACCTTGGTCTTGCTACCGCCAACACAATCTCCGGTGTGTGTGCGGGAGCAAGACAAGTCGAAGTAACGATCAACGGAATAGGCGAAAGAAGTGGGAATGCTTCGCTTGAAGAGGTTGTACTGGCTTTGAAATGTCGTGGAGCATATGTGATGGATGGTGTTTACACAAGAATAGACACACGCCATATCATGGCTACTAGCAAGATGGTTCAAGAGTATACTGGCTTGTATGTTCAACCACATAAA…	ATGGGAGACGCAATAAATGAGGGCGTAACGACGGTGACCCTCGCGGACACGGTAGGGAACAACATCCCTCAAGAATTTGGAGAAATGGTGACCTATCTCAAAACAAACACTCCTGGAATTGATGATGTTGTCTTCAGCCTTCATTGTCACAACGACCTTGGTCTTGCTACCGCCAACACAATCTCCGGTGTGTGTGCGGGAGCAAGACAAGTCGAAGTAACGATCAACGGAATAGGCGAAAGAAGTGGGAATGCTTCGCTTGAAGAGGTTGTACTGGCTTTGAAATGTCGTGGAGCATATGTGATGGATGGTGTTTACACAAGAATAGACACACGCCATATCATGGCTACTAGCAAGATGGTTCAAGAGTATACTGGCTTGTATGTTCAACCACATAAA…	5.91	27541.2	WGD	Chloroplast
	BnaA02g36350D	NA	BnMAM1-9-A-AG	chrA02_random	MTGFAQMLFFFYFLLFFNLLMVDEETRYVPVICVISRCKHKDIEAAWEALKYAKKPRIYIFICTSEIHMKYKLKKTKEEVIEMAKSSIRFAKKLGFTDIQFGCEDGGRSEKDFLCKIMGEAIKEGVKTVTLADTVGINIPQEFGEMVTYLKANTPGIDDVVVSLHCHNDLGLATANTIAGVRAGARQVEVTVNGIGERSGNASLEEIVMALKCRGAYVMDGVYTTIDTSHIMAASRMVQEYTGLHVQPHKPIVGNNCFLHESGIHQDGMLKYGSTYEIFSPEDIGVERSESSGIVLGKLSGRHAVKVRLRKLGYEITSDEKLRDIFSRFRELTKQKKRITDADLNALMVLYGDEISSKISEGTVLDEPISQISSVV	376	ATGACTGGTTTTGCTCAAATGTTGTTCTTTTTCTATTTTCTTTTGTTTTTCAATCTTCTCATGGTGTTCTTTCATATTACAGACATAATCATAGCTTATTTATCAAGATTCGATAACAAAAAAAAAGAAGAGAAGACAAAACAAGCATTTTGATGAGTTTCCAGCACGTCTATTGGCTCAGGCCACAATCACCAGCTCAACAGTAGAAATTTTACGTGGTTCACTAGGCTACGTGCCCACTAGGCTACGTGCCCATCTAGGCTATGCGCCTCTATTAACATGAACTACGAATGGTTTGATTGAAGATGTAAGATGTCTGTCTTGAAATAGTCTCTGACGTAGTTGCTGAAGCAGACGTCATATTGAGTGGTGAAAACCATATGAAGTCAAGGTGCTGAG…	ATGACTGGTTTTGCTCAAATGTTGTTCTTTTTCTATTTTCTTTTGTTTTTCAATCTTCTCATGGTGGACGAGGAAACAAGATACGTCCCGGTAATATGCGTCATCTCACGATGCAAACATAAAGACATCGAGGCCGCTTGGGAGGCGTTGAAGTACGCGAAGAAGCCGAGGATATACATATTCATATGTACTAGTGAGATTCACATGAAATATAAATTGAAAAAGACTAAAGAAGAAGTGATCGAGATGGCCAAAAGTAGTATTAGGTTCGCTAAAAAATTAGGCTTTACTGACATCCAATTTGGTTGCGAAGATGGCGGCAGATCGGAGAAGGATTTTCTTTGTAAGATTATGGGAGAAGCGATAAAAGAGGGCGTAAAGACGGTGACCCTCGCGGAC…	ATGACTGGTTTTGCTCAAATGTTGTTCTTTTTCTATTTTCTTTTGTTTTTCAATCTTCTCATGGTGGACGAGGAAACAAGATACGTCCCGGTAATATGCGTCATCTCACGATGCAAACATAAAGACATCGAGGCCGCTTGGGAGGCGTTGAAGTACGCGAAGAAGCCGAGGATATACATATTCATATGTACTAGTGAGATTCACATGAAATATAAATTGAAAAAGACTAAAGAAGAAGTGATCGAGATGGCCAAAAGTAGTATTAGGTTCGCTAAAAAATTAGGCTTTACTGACATCCAATTTGGTTGCGAAGATGGCGGCAGATCGGAGAAGGATTTTCTTTGTAAGATTATGGGAGAAGCGATAAAAGAGGGCGTAAAGACGGTGACCCTCGCGGAC…	6.57	42013.6	WGD	Chloroplast
	BnaCnng21190D	BnaC07G0375750ZS	BnMAM1-1-C-AG	chrCnn_random	MASSLLTSPTMIPTTGSTVVVRSGLPFRSSLPSLRLNRPYNKSSLSISCCSPVSKMRGTSAGDLKPVLERWPEYIPHKLPDKNYVRVFDTTLRDGEQAPGGALTPPQKLEIARQLAKLRVDIMEVGFPVSSEEEFETVKTIAKTVGNEVDEATGYVPVICAIARSKPEDIEAAWEAVKYAKRPKILIFTSTSDIHMKYKLKKTKEEVIEMAASSVKFAKSLGFVDVQLGCEDGGSRSEKEFLCKILGESIKAGATTVNVADTVGINMPEEYGELVSYLKANTPGIDDVIFSVHCHNDLGVATANTIAGVCAGARQVEVTVNGIGERSGNAPLEEVVMALKCRGEYLMDGVYTRIDTRQIMATSQMVQEYTGLFVQPHKPIVGANCFVHESGIHQDGILK…	509	ATGGCTTCGTCACTTCTGACATCTCCCACAATGATCCCCACCACCGGTTCCACTGTGGTGGTCCGATCAGGCTTACCTTTTAGATCTTCCTTGCCCTCCCTACGCCTGAATCGTCCGTACAACAAGTCATCCTTGTCTATCTCATGTTGCTCCCCTGTGTCTAAAATGAGGGGTACTAGTGCGGGTGACCTCAAACCCGTCTTGGAAAGGTGGCCAGAGTACATACCGCACAAGCTTCCCGACAAGAATTACGTGCGTGTATTCGACACGACGCTCCGTGACGGCGAACAAGCTCCAGGTGGAGCTCTTACTCCACCGCAGAAGCTTGAGATTGCTAGACAGCTCGCAAAACTCCGAGTAGACATCATGGAAGTTGGTTTTCCGGTGTCCTCTGAGGAA…	ATGGCTTCGTCACTTCTGACATCTCCCACAATGATCCCCACCACCGGTTCCACTGTGGTGGTCCGATCAGGCTTACCTTTTAGATCTTCCTTGCCCTCCCTACGCCTGAATCGTCCGTACAACAAGTCATCCTTGTCTATCTCATGTTGCTCCCCTGTGTCTAAAATGAGGGGTACTAGTGCGGGTGACCTCAAACCCGTCTTGGAAAGGTGGCCAGAGTACATACCGCACAAGCTTCCCGACAAGAATTACGTGCGTGTATTCGACACGACGCTCCGTGACGGCGAACAAGCTCCAGGTGGAGCTCTTACTCCACCGCAGAAGCTTGAGATTGCTAGACAGCTCGCAAAACTCCGAGTAGACATCATGGAAGTTGGTTTTCCGGTGTCCTCTGAGGAA…	ATGGCTTCGTCACTTCTGACATCTCCCACAATGATCCCCACCACCGGTTCCACTGTGGTGGTCCGATCAGGCTTACCTTTTAGATCTTCCTTGCCCTCCCTACGCCTGAATCGTCCGTACAACAAGTCATCCTTGTCTATCTCATGTTGCTCCCCTGTGTCTAAAATGAGGGGTACTAGTGCGGGTGACCTCAAACCCGTCTTGGAAAGGTGGCCAGAGTACATACCGCACAAGCTTCCCGACAAGAATTACGTGCGTGTATTCGACACGACGCTCCGTGACGGCGAACAAGCTCCAGGTGGAGCTCTTACTCCACCGCAGAAGCTTGAGATTGCTAGACAGCTCGCAAAACTCCGAGTAGACATCATGGAAGTTGGTTTTCCGGTGTCCTCTGAGGAA…	5.9	55490.5	WGD	Chloroplast
	BnaC02g26810D	BnaC02T0347600ZS	BnMAM1-2-C-AG	chrC02	MGDAINEGVTTVTLADTVGNNIPQEFGEMVTYLKTNTPGIDDVVFSLHCHNDLGLATANTISGVCAGARQVEVTINGIGERSGNASLEEVVLALKCRGAYVMDGVYTRIDTRHIMATSKMVQEYTGLYVQPHKPIVGTNCFVHESGIHQDGILKYRSTYEIFSPEDIGAEKSQDSCIVLGKLSGRHAVKDRLRKIGYEISDEKFNDIFSRFRELTKQKKRITDADLIALVAYGDKISSEKLTINGNGSSLFV	252	ATGGGAGACGCAATAAATGAGGGCGTAACGACGGTGACCCTCGCGGACACGGTAGGGAACAACATCCCTCAAGAATTTGGAGAAATGGTGACCTATCTCAAAACAAACACTCCTGGAATTGATGATGTTGTCTTCAGCCTTCATTGTCACAACGACCTTGGTCTTGCTACCGCCAACACAATCTCCGTAATTGACTCTTTTGTGTTAGTCTAATTAAGAAAATCGCCGTACTTAATTAACTCTTTAATTTGTGTTAGTTTAATTTAGACATTCGCTGGACAAAATATATATTCTCAAGATGACAAACATATAAGCTTATATTAGGGTGTGTGTGCGGGAGCAAGACAAGTCGAAGTAACGATCAACGGAATAGGCGAAAGAAGTGGGAATGCTTCGCTT…	ATGGGAGACGCAATAAATGAGGGCGTAACGACGGTGACCCTCGCGGACACGGTAGGGAACAACATCCCTCAAGAATTTGGAGAAATGGTGACCTATCTCAAAACAAACACTCCTGGAATTGATGATGTTGTCTTCAGCCTTCATTGTCACAACGACCTTGGTCTTGCTACCGCCAACACAATCTCCGGTGTGTGTGCGGGAGCAAGACAAGTCGAAGTAACGATCAACGGAATAGGCGAAAGAAGTGGGAATGCTTCGCTTGAAGAGGTTGTACTGGCTTTGAAATGTCGTGGAGCATATGTGATGGATGGTGTTTACACAAGAATAGACACACGCCATATCATGGCTACTAGCAAGATGGTTCAAGAGTATACTGGCTTGTATGTTCAACCACATAAA…	ATGGGAGACGCAATAAATGAGGGCGTAACGACGGTGACCCTCGCGGACACGGTAGGGAACAACATCCCTCAAGAATTTGGAGAAATGGTGACCTATCTCAAAACAAACACTCCTGGAATTGATGATGTTGTCTTCAGCCTTCATTGTCACAACGACCTTGGTCTTGCTACCGCCAACACAATCTCCGGTGTGTGTGCGGGAGCAAGACAAGTCGAAGTAACGATCAACGGAATAGGCGAAAGAAGTGGGAATGCTTCGCTTGAAGAGGTTGTACTGGCTTTGAAATGTCGTGGAGCATATGTGATGGATGGTGTTTACACAAGAATAGACACACGCCATATCATGGCTACTAGCAAGATGGTTCAAGAGTATACTGGCTTGTATGTTCAACCACATAAA…	5.82	27583.3	WGD	Chloroplast
	BnaC02g27590D	BnaA02T0249800ZS	BnMAM1-3-C-AG	chrC02	MAFSLLTYSIIIPTTASTVVVRPVLPIRSSMPSLRLTFPQRTPTSFISCCSYVSEKAATSGIDLKPDVERWPKYIPNKLPDKNYVRLEAVKTIAKTVGNECVTILCSEGVQREFLGFKAAPRMNFVYYLSFTDIRFGCEDGCRSEKDFLCKIMGEAIKEGVKTVTLADTVGINIPQEFGEMVTYLKANTPGIDDVVVSLHCHNDLGLASANTIAGVRAGARQVEVTVNGIGERSGNASLEEIVMALKCRGAYVMDGVYTTIDTSQIMAASRKVQEYTGLHVQPHKPIVGNNCFVHESGIHQDEMLKNGSTYEIFSPEDIGIERSESSGIVLGKLSGRHAVKVRLRKLGYEIISDEKLRDIFSRFTNLTKQKKRITDADLSALMVLYGDEISSKILEGTV…	411	ATGGCTTTCTCACTTCTGACATACTCCATTATAATCCCCACCACCGCTTCCACGGTAGTTGTCCGGCCAGTGTTACCTATTCGATCTTCCATGCCCTCTCTCCGCCTAACTTTTCCGCAAAGAACACCAACCTCGTTCATCTCATGTTGCTCCTATGTGTCTGAAAAGGCGGCAACTAGTGGTATTGACCTCAAACCCGACGTGGAACGGTGGCCAAAGTACATACCCAACAAGCTCCCCGACAAAAATTATGTGAGAGTACTCGACACAACGCTCCGTGATGGCGAACAATCTCCAGGTGGAGCCCTTACTCCACCGCAGAAGCTAGAGATTGCTCGGAAACTCACTAAACTCCGAGTAGACGTCATGGATGTTAGTTTTCCTGCATCGTCTGAGGAA…	ATGGCTTTCTCACTTCTGACATACTCCATTATAATCCCCACCACCGCTTCCACGGTAGTTGTCCGGCCAGTGTTACCTATTCGATCTTCCATGCCCTCTCTCCGCCTAACTTTTCCGCAAAGAACACCAACCTCGTTCATCTCATGTTGCTCCTATGTGTCTGAAAAGGCGGCAACTAGTGGTATTGACCTCAAACCCGACGTGGAACGGTGGCCAAAGTACATACCCAACAAGCTCCCCGACAAAAATTATGTGAGATTAGAAGCCGTTAAAACAATCGCCAAGACCGTTGGGAACGAGTGTGTAACTATTTTATGTTCTGAAGGTGTCCAACGCGAATTTTTAGGGTTTAAGGCTGCACCTAGAATGAACTTTGTTTACTATTTAAGCTTTACTGAC…	ATGGCTTTCTCACTTCTGACATACTCCATTATAATCCCCACCACCGCTTCCACGGTAGTTGTCCGGCCAGTGTTACCTATTCGATCTTCCATGCCCTCTCTCCGCCTAACTTTTCCGCAAAGAACACCAACCTCGTTCATCTCATGTTGCTCCTATGTGTCTGAAAAGGCGGCAACTAGTGGTATTGACCTCAAACCCGACGTGGAACGGTGGCCAAAGTACATACCCAACAAGCTCCCCGACAAAAATTATGTGAGATTAGAAGCCGTTAAAACAATCGCCAAGACCGTTGGGAACGAGTGTGTAACTATTTTATGTTCTGAAGGTGTCCAACGCGAATTTTTAGGGTTTAAGGCTGCACCTAGAATGAACTTTGTTTACTATTTAAGCTTTACTGAC…	7.03	45218.1	SE	Chloroplast
	BnaC01g24090D	NA	BnMAM1-4-C-AG	chrC01	MQDLGETIKAGATTVNLGDTVGINMPQETRELVSYLKANTPGIDDVVISVHCHNDLGVATANAIAGIRAGARQVDVTVNGIGERSGNAALEEVVMSLKRRGSDVMDGVYTRIDIRQIMATSNMVQEYTGLYVQSHKPIVGANCFVHESGIQQDEMLKNRSTYEVLSPEDVGVVKTENPDIFLGKHSGRHALKDRLKELGFEISDDKLNDVFSRFKDLTKQKQRITDADLKALVTCCDEISSESLNGANGNEINSDGYEPVPKISSVV	267	ATGCAAGATTTAGGAGAAACGATTAAAGCAGGTGCAACAACTGTGAACCTCGGGGACACGGTAGGGATCAACATGCCGCAAGAAACTAGGGAACTTGTGAGCTACCTCAAAGCCAACACTCCTGGAATCGATGATGTTGTCATAAGCGTTCATTGTCACAACGACCTTGGTGTTGCTACCGCTAACGCAATCGCCGTACTAAAATTAACTCAGTTTTGTTTCACTCAACTACGCATATTTTTCCAAATACAATACAACAATTAGTTTACATTTTCTATGTAGGGTATACGTGCGGGAGCAAGACAAGTTGACGTAACGGTTAACGGAATAGGTGAGAGAAGTGGGAATGCAGCACTTGAAGAGGTAAGTTTCACCGAGACCCCCTCGCAAAAAAATGTA…	ATGCAAGATTTAGGAGAAACGATTAAAGCAGGTGCAACAACTGTGAACCTCGGGGACACGGTAGGGATCAACATGCCGCAAGAAACTAGGGAACTTGTGAGCTACCTCAAAGCCAACACTCCTGGAATCGATGATGTTGTCATAAGCGTTCATTGTCACAACGACCTTGGTGTTGCTACCGCTAACGCAATCGCCGGTATACGTGCGGGAGCAAGACAAGTTGACGTAACGGTTAACGGAATAGGTGAGAGAAGTGGGAATGCAGCACTTGAAGAGGTCGTAATGTCTTTGAAACGTCGAGGGTCAGACGTGATGGATGGCGTTTACACAAGAATAGACATACGCCAAATTATGGCTACTAGCAACATGGTGCAAGAATATACTGGATTGTATGTTCAA…	ATGCAAGATTTAGGAGAAACGATTAAAGCAGGTGCAACAACTGTGAACCTCGGGGACACGGTAGGGATCAACATGCCGCAAGAAACTAGGGAACTTGTGAGCTACCTCAAAGCCAACACTCCTGGAATCGATGATGTTGTCATAAGCGTTCATTGTCACAACGACCTTGGTGTTGCTACCGCTAACGCAATCGCCGGTATACGTGCGGGAGCAAGACAAGTTGACGTAACGGTTAACGGAATAGGTGAGAGAAGTGGGAATGCAGCACTTGAAGAGGTCGTAATGTCTTTGAAACGTCGAGGGTCAGACGTGATGGATGGCGTTTACACAAGAATAGACATACGCCAAATTATGGCTACTAGCAACATGGTGCAAGAATATACTGGATTGTATGTTCAA…	5.04	29023.7	WGD	Chloroplast
	BnaAnng06570D	BnaA02G0390850ZS	BnMAM3-1-A-AG	chrAnn_random	MASSLLTSSGMIPTTGSNMVVRSFLPFGSVRLTRPYNNSSLLISCCSSVSKNAETSGTDLKTIVKRWPEYIPNKLPDKNYVRVFDTTLRDGEQSPGAALTPPQKIEIARQLAKLRVDIMEVGFPVSSEEEFETIQTIAKTVGNEVDEETGYIPVICVIARSKERDIKAAWESVKYAKRPRIVIFTSTSDIHLKYKLKMTREEVVDMVASSIRFAKSLGFEDIEFGCEDGGRFTS	234	ATGGCATCGTCACTTCTGACATCTTCCGGAATGATCCCTACCACCGGTTCGAACATGGTTGTCCGGTCATTCTTACCCTTTGGATCTGTCCGCCTGACCCGTCCGTACAACAACTCGTCCTTGCTCATCTCATGTTGTTCCTCTGTGTCCAAAAACGCCGAGACTAGTGGTACTGACCTCAAAACCATCGTGAAACGGTGGCCGGAGTACATTCCGAACAAGCTCCCAGACAAGAACTATGTGCGTGTATTCGACACGACGCTCCGTGACGGCGAACAATCTCCCGGTGCAGCCCTTACTCCACCGCAGAAGATAGAGATTGCCCGGCAGCTCGCTAAACTCAGAGTAGACATCATGGAAGTTGGTTTTCCCGTGTCATCAGAGGAAGAGTTCGAAACC…	ATGGCATCGTCACTTCTGACATCTTCCGGAATGATCCCTACCACCGGTTCGAACATGGTTGTCCGGTCATTCTTACCCTTTGGATCTGTCCGCCTGACCCGTCCGTACAACAACTCGTCCTTGCTCATCTCATGTTGTTCCTCTGTGTCCAAAAACGCCGAGACTAGTGGTACTGACCTCAAAACCATCGTGAAACGGTGGCCGGAGTACATTCCGAACAAGCTCCCAGACAAGAACTATGTGCGTGTATTCGACACGACGCTCCGTGACGGCGAACAATCTCCCGGTGCAGCCCTTACTCCACCGCAGAAGATAGAGATTGCCCGGCAGCTCGCTAAACTCAGAGTAGACATCATGGAAGTTGGTTTTCCCGTGTCATCAGAGGAAGAGTTCGAAACC…	ATGGCATCGTCACTTCTGACATCTTCCGGAATGATCCCTACCACCGGTTCGAACATGGTTGTCCGGTCATTCTTACCCTTTGGATCTGTCCGCCTGACCCGTCCGTACAACAACTCGTCCTTGCTCATCTCATGTTGTTCCTCTGTGTCCAAAAACGCCGAGACTAGTGGTACTGACCTCAAAACCATCGTGAAACGGTGGCCGGAGTACATTCCGAACAAGCTCCCAGACAAGAACTATGTGCGTGTATTCGACACGACGCTCCGTGACGGCGAACAATCTCCCGGTGCAGCCCTTACTCCACCGCAGAAGATAGAGATTGCCCGGCAGCTCGCTAAACTCAGAGTAGACATCATGGAAGTTGGTTTTCCCGTGTCATCAGAGGAAGAGTTCGAAACC…	7.6	26047.9	WGD	Chloroplast
	BnaA02g33040D	NA	BnMAM3-2-A-AG	chrA02	MAGIARQLAKLRVDIMEVGFPVSSEEEFETITTIAKTVGTEVDEETGYIPVICVIARSKERDIKAAWESVKYAKRPRILVFTSTSDIHMKYKLKMTREEVVEITKSSIRFAKSLGFKDIEFGCEDSGSRSDKDYICKVFEEAIKAGATTVAFADTVGINMPQEYGELVRYVKANTPGIDDAIFSGVCAGARQVEVTINGIGERSGNAPLEEVVMALKCRGAYLMGGVYTRIDRRQIMATSKMVQEYTGLYVQPHKPIVGANCFLHESGIHQDGILKNRSTYEILSPEDVGVVKSQNSGIVLGKLSGRHAVKGRLKELGYEIDDEKLNEVFSRFRDLTKQKKRITDDDLKALVTLCGDEIFSSEKLNGKKMNSNGYVPDPQISSVV	385	ATGGCCGGAGTACATTCCGAACAAGCTCCCAGACAAGAACTATGTGCGTGTATTCGACACGACGCTCCGCGACGGCGAACAATCTCCCGGTGCAGCGCTTACTCCACCGCAGAAGATAGAGATTGCCCGGCAGCTCGCTAAACTTCGAGTAGACATCATGGAAGTTGGTTTCCCCGTGTCGTCAGAGGAAGAGTTCGAAACCATCACAACCATCGCCAAGACAGTGGGGACCGAGGTTGTTTCTTTATTTCTTTCTTCAAACTATTTAGTTTTACCAAAGTATTGGTGGCTTAGTTCTAGTGCAAAGGATTAGTTCCCCTATTCCCCGGATTCAAACCACCTTTAATATGAATGGTTATTTTTAAGATTGAAAATTTTAGAGGCTGACTTCGGACCTAC…	ATGGCCGGAATTGCCCGGCAGCTCGCTAAACTTCGAGTAGACATCATGGAAGTTGGTTTCCCCGTGTCGTCAGAGGAAGAGTTCGAAACCATCACAACCATCGCCAAGACAGTGGGGACCGAGGTGGATGAGGAAACAGGTTATATCCCAGTGATATGCGTCATCGCACGAAGCAAAGAAAGAGATATTAAGGCGGCTTGGGAATCAGTGAAGTACGCAAAGAGGCCGAGGATACTCGTATTCACTTCTACTAGTGACATTCACATGAAATATAAGCTGAAAATGACTAGAGAAGAAGTCGTCGAGATAACAAAAAGTAGCATCAGGTTTGCTAAAAGTTTAGGCTTCAAAGACATCGAATTTGGTTGTGAAGATAGTGGCAGCAGGTCCGATAAGGAT…	ATGGCCGGAATTGCCCGGCAGCTCGCTAAACTTCGAGTAGACATCATGGAAGTTGGTTTCCCCGTGTCGTCAGAGGAAGAGTTCGAAACCATCACAACCATCGCCAAGACAGTGGGGACCGAGGTGGATGAGGAAACAGGTTATATCCCAGTGATATGCGTCATCGCACGAAGCAAAGAAAGAGATATTAAGGCGGCTTGGGAATCAGTGAAGTACGCAAAGAGGCCGAGGATACTCGTATTCACTTCTACTAGTGACATTCACATGAAATATAAGCTGAAAATGACTAGAGAAGAAGTCGTCGAGATAACAAAAAGTAGCATCAGGTTTGCTAAAAGTTTAGGCTTCAAAGACATCGAATTTGGTTGTGAAGATAGTGGCAGCAGGTCCGATAAGGAT…	6.58	42651.9	WGD	Chloroplast
	BnaC02g41790D	BnaC02G0522340ZS	BnMAM3-1-C-AG	chrC02	MASSLLTSSGIIPTTSSNMVVRSFLPFGSVRLTRPYNKSSLLISCCSSVSKKAETSGTDLKTVVERWPEYIPNKLPDKNYVRVFDTTLRDGEQSPGAALTPPQKIEIARQLAKLRVDIMEVGFPVSSEEEFETIKTIAKTVGNEVDEETGYIPVICVIARSKERDIKAAWESVKYAKRPRIVIFTSTSDIHLKYKLKMTREEVVEMVASSIRFAKSLGFEDIEFGCEDGGRFTS	234	ATGGCATCGTCACTTCTGACATCTTCCGGAATTATCCCTACCACCAGTTCCAACATGGTTGTCCGGTCATTCTTACCCTTTGGATCTGTCCGCCTGACCCGTCCGTACAACAAGTCGTCCTTGCTCATCTCATGTTGCTCCTCTGTGTCCAAGAAGGCTGAGACTAGTGGTACTGACCTCAAAACCGTTGTGGAACGGTGGCCAGAGTATATTCCGAACAAGCTCCCCGACAAGAACTACGTGCGTGTATTTGATACGACGCTCCGTGACGGCGAACAATCTCCCGGTGCAGCCCTTACTCCACCGCAGAAGATAGAGATTGCCCGGCAGCTCGCTAAACTCAGAGTAGACATCATGGAAGTTGGTTTTCCCGTGTCATCAGAGGAAGAGTTCGAAACC…	ATGGCATCGTCACTTCTGACATCTTCCGGAATTATCCCTACCACCAGTTCCAACATGGTTGTCCGGTCATTCTTACCCTTTGGATCTGTCCGCCTGACCCGTCCGTACAACAAGTCGTCCTTGCTCATCTCATGTTGCTCCTCTGTGTCCAAGAAGGCTGAGACTAGTGGTACTGACCTCAAAACCGTTGTGGAACGGTGGCCAGAGTATATTCCGAACAAGCTCCCCGACAAGAACTACGTGCGTGTATTTGATACGACGCTCCGTGACGGCGAACAATCTCCCGGTGCAGCCCTTACTCCACCGCAGAAGATAGAGATTGCCCGGCAGCTCGCTAAACTCAGAGTAGACATCATGGAAGTTGGTTTTCCCGTGTCATCAGAGGAAGAGTTCGAAACC…	ATGGCATCGTCACTTCTGACATCTTCCGGAATTATCCCTACCACCAGTTCCAACATGGTTGTCCGGTCATTCTTACCCTTTGGATCTGTCCGCCTGACCCGTCCGTACAACAAGTCGTCCTTGCTCATCTCATGTTGCTCCTCTGTGTCCAAGAAGGCTGAGACTAGTGGTACTGACCTCAAAACCGTTGTGGAACGGTGGCCAGAGTATATTCCGAACAAGCTCCCCGACAAGAACTACGTGCGTGTATTTGATACGACGCTCCGTGACGGCGAACAATCTCCCGGTGCAGCCCTTACTCCACCGCAGAAGATAGAGATTGCCCGGCAGCTCGCTAAACTCAGAGTAGACATCATGGAAGTTGGTTTTCCCGTGTCATCAGAGGAAGAGTTCGAAACC…	8.27	26089	SE	Chloroplast
	BnaA08g05070D	BnaA08T0054300ZS	BnLeuC1-1-A-AG	chrA08	MASSVISSSPFLCKSAQKDLGFPKPSQISVHRCQKRAISRKIVSVMAPQRSSSATGSVKTGMTMTEKILAKAAEKSQVVPGDNIWVNVDVLMTHDVCGPGAFGIFKREFGEKAKVWDPEKIVVIPDHYIFTADKRANRNVDIMREHCREQNIKYFYDITDLGDFRANPDYKGVCHVALAQEGHCRPGEVLLGTDSHTCTAGAFGQFATGIGNTDAGFVLGTGKILLKVPPTMRFILDGEMPSYLQAKDLILQIIGEISVAGATYKTMEFSGTTIESLTMEERMTLCNMVVEAGGKNGVIPPDATTFNYVENRTSVPFEPVYSDGNASFIADYRFDVSKLEPVVAKPHSPDNRALARECKDVKIDRVYIGSCTGGKTEDFMAAAKLFHAAGKQVKVPTFL…	504	ATATACACTTGTAAGAAGAATAGAGGGATCTCTTATAACCTTAGGTTTGAGTTACACACACGCCCCCATCATATCGCAGCGCACACACCCACAAGAAGGAAGGGAAGAATGGCTTCCTCTGTAATCTCTTCATCTCCTTTCCTCTGCAAATCCGCCCAGGTTATATCATTTCTCATCTTCTCCGGGTCTATTGATTTTTCTCTAATTCCTGAGGGCTTCTTTCCAGCAGAAGGATTTGGGGTTCCCTAAACCGTCGCAGATTTCGGTTCACAGATGTCAGAAGAGAGCGATATCTCGGAAGATCGTCTCCGTCATGGCGCCGCAGCGATCATCCAGCGCCACTGGATCGGTCTGGCTCTCTCTTTCGTTTCGGTTTGCTCTTCCCTCTGTGTTTCTCAC…	ATATACACTTGTAAGAAGAATAGAGGGATCTCTTATAACCTTAGGTTTGAGTTACACACACGCCCCCATCATATCGCAGCGCACACACCCACAAGAAGGAAGGGAAGAATGGCTTCCTCTGTAATCTCTTCATCTCCTTTCCTCTGCAAATCCGCCCAGAAGGATTTGGGGTTCCCTAAACCGTCGCAGATTTCGGTTCACAGATGTCAGAAGAGAGCGATATCTCGGAAGATCGTCTCCGTCATGGCGCCGCAGCGATCATCCAGCGCCACTGGATCGGTGAAAACTGGGATGACGATGACGGAGAAGATTCTTGCCAAGGCAGCAGAGAAATCACAAGTGGTGCCTGGTGATAACATCTGGGTTAACGTTGACGTTCTCATGACTCATGATGTCTGT…	ATGGCTTCCTCTGTAATCTCTTCATCTCCTTTCCTCTGCAAATCCGCCCAGAAGGATTTGGGGTTCCCTAAACCGTCGCAGATTTCGGTTCACAGATGTCAGAAGAGAGCGATATCTCGGAAGATCGTCTCCGTCATGGCGCCGCAGCGATCATCCAGCGCCACTGGATCGGTGAAAACTGGGATGACGATGACGGAGAAGATTCTTGCCAAGGCAGCAGAGAAATCACAAGTGGTGCCTGGTGATAACATCTGGGTTAACGTTGACGTTCTCATGACTCATGATGTCTGTGGCCCTGGTGCTTTTGGTATCTTCAAGAGAGAGTTCGGTGAAAAAGCTAAGGTTTGGGACCCGGAGAAGATTGTTGTTATTCCAGACCATTACATCTTCACTGCTGAT…	7.84	54580.5	WGD	Mitochondrion
	BnaA04g06890D	NA	BnLeuC1-2-A-AG	chrA04	MASSVISSSPFVCKSPAKKDLGVSSFRKASQISIHGCQRKSISRKIVSVMAPQRSSSTSGSVKTGMTMTEKILAKAAEKSQVVPGDNIWVNVDVLMTHDVCGPGAFGIFKREFGDNAKVWDSEKIVVIPDHYIFTSDKRANRNVDIMREHCREQNIKYFYDITDLGDFRANPDYKGVCHVALAQEGHCRPGEVLLGTDSHTCTAGAFGQFATGIGNTDAGFVLGTGKILLKVPPTMRFILDGEMPSYLQAKDLILQIIGEISVAGATYKTMEFSGTTIESLTMEERMTLCNMVVEAGGKNGVIPPDATTFNYVENRTSVPFQPVYSDANASFVADYRFDVSKLEPVVAKPHSPDNRALARECKDVKIDRVYIGSCTGGKTEDFMAAAKLFHAAGKQVKV…	508	ATATAAATTGAGAAAGAGGACTTATTAGGGTTTTTGAGAAGAAGAAGAAGAAGAAACCATGGCTTCCTCTGTAATCTCTTCCTCTCCCTTCGTCTGCAAATCCCCCGCTAAGGTTAGTTAGTATCATCATCATCATCTTCCATTTCTCGATTTCAAATCTTCAATTTTCTTACATGGTTGTTAATTTGGGGCAGAAGGATTTGGGGGTTTCTTCGTTCCGTAAAGCATCGCAGATTTCGATTCATGGATGCCAGAGGAAATCGATTTCTCGGAAGATCGTCTCCGTCATGGCTCCGCAGCGCTCATCGTCCACCTCAGGATCGGTATCCTGAGCTTAACTTATCTTCCTATCTCCTCCTCCTACAGTTTTATTACATTATTTATTATTATTTTATATTT…	ATATAAATTGAGAAAGAGGACTTATTAGGGTTTTTGAGAAGAAGAAGAAGAAGAAACCATGGCTTCCTCTGTAATCTCTTCCTCTCCCTTCGTCTGCAAATCCCCCGCTAAGAAGGATTTGGGGGTTTCTTCGTTCCGTAAAGCATCGCAGATTTCGATTCATGGATGCCAGAGGAAATCGATTTCTCGGAAGATCGTCTCCGTCATGGCTCCGCAGCGCTCATCGTCCACCTCAGGATCGGTGAAAACTGGGATGACGATGACGGAGAAGATTCTGGCGAAGGCAGCAGAGAAGTCACAAGTGGTCCCTGGTGATAACATTTGGGTTAACGTTGATGTTCTTATGACTCATGATGTCTGTGGCCCTGGCGCTTTTGGTATCTTCAAAAGAGAGTTCGG…	ATGGCTTCCTCTGTAATCTCTTCCTCTCCCTTCGTCTGCAAATCCCCCGCTAAGAAGGATTTGGGGGTTTCTTCGTTCCGTAAAGCATCGCAGATTTCGATTCATGGATGCCAGAGGAAATCGATTTCTCGGAAGATCGTCTCCGTCATGGCTCCGCAGCGCTCATCGTCCACCTCAGGATCGGTGAAAACTGGGATGACGATGACGGAGAAGATTCTGGCGAAGGCAGCAGAGAAGTCACAAGTGGTCCCTGGTGATAACATTTGGGTTAACGTTGATGTTCTTATGACTCATGATGTCTGTGGCCCTGGCGCTTTTGGTATCTTCAAAAGAGAGTTCGGTGATAACGCTAAGGTTTGGGACTCGGAGAAGATCGTTGTTATACCAGACCATTACATA…	7.5	54894.7	WGD	Mitochondrion
	BnaC08g47120D	NA	BnLeuC1-1-C-AG	chrC08_random	MASSVISSSPFLCKSAQQKDLGFPKSSQISVHRCQKRAISRKIVSVMAPQRSSSATGSVKTGMTMTEKILAKAAEKSQVVPGDNIWVNVDVLMTHDVCGPGAFGIFKREFGEKAKVWDPEKIVVIPDHYIFTTDKRANRNVDIMREHCREQNIKYFYDITDLGDFRANPDYKGVCHVALAQEGHCRPGEVLLGTDSHTCTAGAFGQFATGIGNTDAGFVLGTGKILLKVPPTMRFILDGEMPSYLQAKDLILQIIGEISVAGATYKTMEFSGTTIESLTMEERMTLCNMVVEAGGKNGVIPPDATTFNYVENRTSVPFEPVYSDGNASFIADYRFDVSKLEPVVAKPHSPDNRALARECKDVKIDRVYIGSCTGGKTEDFMAAAKLFHAAGKQVKVPTF…	505	TATAACCTTAGGTTTGAGTTACACACACGCCCCCAACTTTTCTACAACATAACGCAGCGCACACACCCACAAGGAGGAAGGGAACAATGGCTTCCTCTGTAATCTCTTCATCTCCTTTCCTCTGCAAATCCGCCCAGGTTATCATTTCTCATCTTCTCCGGTTTATTGATTTTTCTCTAATTCCTTAGGGCTTCTTTTCGAATTTTCCAGCAGAAGGATTTGGGGTTCCCTAAATCGTCGCAGATTTCGGTTCACAGATGTCAGAAGAGAGCGATTTCTCGGAAGATCGTCTCCGTCATGGCGCCGCAGCGATCATCCAGCGCCACTGGATCGGTCTGGCTCTCTTTCGTTTCGATTTGCTCTTCCCTCTGTTTTCTCACGTGATTTCGTGTGTCTTGC…	TATAACCTTAGGTTTGAGTTACACACACGCCCCCAACTTTTCTACAACATAACGCAGCGCACACACCCACAAGGAGGAAGGGAACAATGGCTTCCTCTGTAATCTCTTCATCTCCTTTCCTCTGCAAATCCGCCCAGCAGAAGGATTTGGGGTTCCCTAAATCGTCGCAGATTTCGGTTCACAGATGTCAGAAGAGAGCGATTTCTCGGAAGATCGTCTCCGTCATGGCGCCGCAGCGATCATCCAGCGCCACTGGATCGGTGAAAACTGGGATGACGATGACGGAGAAGATTCTTGCCAAGGCAGCAGAGAAATCACAAGTGGTGCCTGGTGATAACATCTGGGTTAACGTTGACGTTCTCATGACTCATGATGTCTGTGGCCCTGGTGCTTTTGGTA…	ATGGCTTCCTCTGTAATCTCTTCATCTCCTTTCCTCTGCAAATCCGCCCAGCAGAAGGATTTGGGGTTCCCTAAATCGTCGCAGATTTCGGTTCACAGATGTCAGAAGAGAGCGATTTCTCGGAAGATCGTCTCCGTCATGGCGCCGCAGCGATCATCCAGCGCCACTGGATCGGTGAAAACTGGGATGACGATGACGGAGAAGATTCTTGCCAAGGCAGCAGAGAAATCACAAGTGGTGCCTGGTGATAACATCTGGGTTAACGTTGACGTTCTCATGACTCATGATGTCTGTGGCCCTGGTGCTTTTGGTATCTTCAAGAGAGAGTTCGGTGAAAAAGCTAAGGTTTGGGACCCAGAGAAGATTGTTGTTATTCCAGACCATTACATCTTCACTACT…	7.12	54729.6	WGD	Mitochondrion
	BnaCnng15040D	BnaC04T0361900ZS	BnLeuC1-2-C-AG	chrCnn_random	MASSVISSSPFVCKSPAKDLGFSSFRKPSQISIHGCQKKSISRKIVSVMAPQRSSSTSGSVKTGMTMTEKILAKAAEKSQVVPGDNIWVNVDVLMTHDVCGPGAFGIFKREFGENAKVWDSEKIVVIPDHYIFTTDKRANRNVDIMREHCREQNIKYFYDITDLGDFRANPDYKGVCHVALAQEGHCRPGEVLLGTDSHTCTAGAFGQFATGIGNTDAGFVLGTGKILLKVPPTMRFILDGEMPSYLQAKDLILQASIIGEISVAGATYKTMEFSGTTIESLTMEERMTLCNMVVEAGGKNGVIPPDATTFNYVENRTSVPFQPVYSDGNASFVADYRFDVSKLEPVVAKPHSPDNRALARECKDVKIDRVYIGSCTGGKTEDFMAAAKLFHAAGKQVK…	509	GGCTCAACGCAGTTTTTATATATAAACTTGCGAGTGTTATGTAATTGAGAAAGACAACTTATTAGGGTTTTTACACAACACCGAGAAGAAGAAGGAGAAACCATGGCTTCCTCTGTAATCTCTTCCTCTCCTTTCGTCTGCAAATCCCCCGCTAAGGTTAGTATCACCATCTTCCATTTTCTCGATTTCAAATCTTCGATTTTCTTACATGGTTGTTAATTTGGGGCACAAGGATTTGGGGTTTTCTTCGTTCCGTAAACCATCGCAGATTTCGATTCATGGATGCCAGAAGAAATCGATTTCTCGGAAGATCGTCTCCGTCATGGCTCCGCAGCGCTCATCGTCCACCTCAGGATCGGTCTGAGCTTATCTTATCTTCCTATCTCTCGTGATTTCTCC…	GGCTCAACGCAGTTTTTATATATAAACTTGCGAGTGTTATGTAATTGAGAAAGACAACTTATTAGGGTTTTTACACAACACCGAGAAGAAGAAGGAGAAACCATGGCTTCCTCTGTAATCTCTTCCTCTCCTTTCGTCTGCAAATCCCCCGCTAAGGATTTGGGGTTTTCTTCGTTCCGTAAACCATCGCAGATTTCGATTCATGGATGCCAGAAGAAATCGATTTCTCGGAAGATCGTCTCCGTCATGGCTCCGCAGCGCTCATCGTCCACCTCAGGATCGGTGAAAACTGGGATGACGATGACGGAGAAGATTCTGGCGAAGGCAGCAGAGAAGTCACAAGTGGTCCCTGGTGATAACATTTGGGTTAACGTTGATGTTCTTATGACTCACGATGTC…	ATGGCTTCCTCTGTAATCTCTTCCTCTCCTTTCGTCTGCAAATCCCCCGCTAAGGATTTGGGGTTTTCTTCGTTCCGTAAACCATCGCAGATTTCGATTCATGGATGCCAGAAGAAATCGATTTCTCGGAAGATCGTCTCCGTCATGGCTCCGCAGCGCTCATCGTCCACCTCAGGATCGGTGAAAACTGGGATGACGATGACGGAGAAGATTCTGGCGAAGGCAGCAGAGAAGTCACAAGTGGTCCCTGGTGATAACATTTGGGTTAACGTTGATGTTCTTATGACTCACGATGTCTGTGGCCCTGGCGCTTTTGGTATCTTCAAAAGAGAGTTCGGTGAAAACGCTAAGGTTTGGGACTCCGAGAAGATCGTTGTTATACCAGACCATTACATATTC…	7.12	54984.7	WGD	Mitochondrion
	BnaC04g52970D	BnaC04T0039400ZS	BnLeuC1-5-C-AG	chrC04_random	MASSLPTLSRALPSSSSKPPSPLVPFPSPSLKITTSTPFIPSSISLSSRGASFAIPRATPASHGSGSDETLAKTTFHGLCFVLKDNIDTDQIIPADKATIFPSNQQERDEIASNALSGLPDFHTTRFVEPGEIKSKYSIIISGENFGCGSSREHAPVCLGAAGAKAVVAQTYARIFFRNSVATGEVFPLESEVRVCDECTTGDTVTIELRDSGGLLTNHTTGKQYKLKAIGDAGPVIDAGGIFAYARKVGMIPSPSVA	258	ATGGCGTCTTCTCTTCCTACATTGTCCCGAGCCTTACCTTCCTCCTCAAGCAAACCTCCTTCTCCCTTAGTTCCCTTCCCATCTCCTTCCCTCAAAATCACCACTTCCACTCCCTTCATCCCATCTTCCATCTCCCTCTCTTCACGCGGCGCGTCCTTCGCCATCCCACGTGCAACTCCCGCCTCCCACGGATCTGGCTCCGACGAAACTCTAGCCAAAACCACCTTCCACGGTCTCTGCTTCGTATTGAAAGACAACATAGACACAGACCAGATCATCCCAGCTGACAAAGCCACCATCTTCCCTTCCAACCAGCAAGAACGCGACGAGATCGCTTCCAACGCTCTTTCCGGTCTACCTGACTTCCACACAACCCGGTTCGTTGAGCCAGGAGAGATC…	ATGGCGTCTTCTCTTCCTACATTGTCCCGAGCCTTACCTTCCTCCTCAAGCAAACCTCCTTCTCCCTTAGTTCCCTTCCCATCTCCTTCCCTCAAAATCACCACTTCCACTCCCTTCATCCCATCTTCCATCTCCCTCTCTTCACGCGGCGCGTCCTTCGCCATCCCACGTGCAACTCCCGCCTCCCACGGATCTGGCTCCGACGAAACTCTAGCCAAAACCACCTTCCACGGTCTCTGCTTCGTATTGAAAGACAACATAGACACAGACCAGATCATCCCAGCTGACAAAGCCACCATCTTCCCTTCCAACCAGCAAGAACGCGACGAGATCGCTTCCAACGCTCTTTCCGGTCTACCTGACTTCCACACAACCCGGTTCGTTGAGCCAGGAGAGATC…	ATGGCGTCTTCTCTTCCTACATTGTCCCGAGCCTTACCTTCCTCCTCAAGCAAACCTCCTTCTCCCTTAGTTCCCTTCCCATCTCCTTCCCTCAAAATCACCACTTCCACTCCCTTCATCCCATCTTCCATCTCCCTCTCTTCACGCGGCGCGTCCTTCGCCATCCCACGTGCAACTCCCGCCTCCCACGGATCTGGCTCCGACGAAACTCTAGCCAAAACCACCTTCCACGGTCTCTGCTTCGTATTGAAAGACAACATAGACACAGACCAGATCATCCCAGCTGACAAAGCCACCATCTTCCCTTCCAACCAGCAAGAACGCGACGAGATCGCTTCCAACGCTCTTTCCGGTCTACCTGACTTCCACACAACCCGGTTCGTTGAGCCAGGAGAGATC…	6.52	27032.6	SD	Cytoplasm. Mitochondrion.
	BnaA05g34460D	BnaA05T0036500ZS	BnLeuD1-1-A-AG	chrA05_random	MASSLPTLPRALPSSSSKPSSPLVPFRSSSLKFTTPTPFIPSSISISSRGASFVIPRATPASHGSGSTETLAKTTFHGLCFVLKDNIDTDQIIPADKATIFPSNQQERDEIASYALSGLPDSHTTRFVVPGEIKSKYSIIIAGENFGCGSSREHAPVCLGAAGAKAVVAQTYARIFFRNSVATGEVFPLESEVRVCDECTTGDTVTIELRDSGGLLTNHTTGKQYKLKAIGDAGPVIDAGGIFAYARKVGMIPSPSVA	258	ATGGCGTCTTCTCTTCCTACACTTCCCCGAGCATTACCTTCCTCCTCAAGCAAGCCTTCTTCTCCCTTAGTTCCATTCAGATCTTCTTCCCTCAAATTCACCACTCCCACTCCCTTCATTCCATCTTCCATCTCCATCTCCTCACGTGGCGCATCCTTCGTCATCCCACGTGCAACACCCGCCTCCCACGGATCTGGCTCTACCGAAACTCTAGCCAAAACCACCTTCCACGGCCTCTGCTTCGTATTGAAAGACAACATAGACACCGACCAGATCATCCCAGCTGACAAAGCCACCATCTTCCCTTCCAACCAGCAAGAACGCGACGAGATCGCTTCCTACGCTCTCTCCGGTCTACCAGACTCCCACACAACCCGGTTCGTCGTGCCGGGAGAGATC…	ATGGCGTCTTCTCTTCCTACACTTCCCCGAGCATTACCTTCCTCCTCAAGCAAGCCTTCTTCTCCCTTAGTTCCATTCAGATCTTCTTCCCTCAAATTCACCACTCCCACTCCCTTCATTCCATCTTCCATCTCCATCTCCTCACGTGGCGCATCCTTCGTCATCCCACGTGCAACACCCGCCTCCCACGGATCTGGCTCTACCGAAACTCTAGCCAAAACCACCTTCCACGGCCTCTGCTTCGTATTGAAAGACAACATAGACACCGACCAGATCATCCCAGCTGACAAAGCCACCATCTTCCCTTCCAACCAGCAAGAACGCGACGAGATCGCTTCCTACGCTCTCTCCGGTCTACCAGACTCCCACACAACCCGGTTCGTCGTGCCGGGAGAGATC…	ATGGCGTCTTCTCTTCCTACACTTCCCCGAGCATTACCTTCCTCCTCAAGCAAGCCTTCTTCTCCCTTAGTTCCATTCAGATCTTCTTCCCTCAAATTCACCACTCCCACTCCCTTCATTCCATCTTCCATCTCCATCTCCTCACGTGGCGCATCCTTCGTCATCCCACGTGCAACACCCGCCTCCCACGGATCTGGCTCTACCGAAACTCTAGCCAAAACCACCTTCCACGGCCTCTGCTTCGTATTGAAAGACAACATAGACACCGACCAGATCATCCCAGCTGACAAAGCCACCATCTTCCCTTCCAACCAGCAAGAACGCGACGAGATCGCTTCCTACGCTCTCTCCGGTCTACCAGACTCCCACACAACCCGGTTCGTCGTGCCGGGAGAGATC…	8.26	27082.7	WGD	Cytoplasm.
	BnaA02g02020D	BnaA02T0052200ZS	BnIPMDH1-1-A-AG	chrA02	MAAALQTNTRLNPINVVPGRSLTNPSRAPCRVRCAAASPGKKRFNIALLPGDGIGPEVISVAKNVLQQAGSLEGLEFNFQEMPVGGAALDLVGVPLPEESFAAAKQSDAILLGAIGGYKWDNNEKHLRPEMALFYLRRDLKVFANLRPATVLPQLVDASTLKREVAEGVDMMIVRELTGGIYFGEPRGIKTDENGEEVGFNTEFYAAHEIDRIARVAFETARKRRGKLCSVDKANVLDASILWRRRVTALASEYPDVELTHMYVDNAAMQLIRDPKQFDTIVTNNIFGDILSDEASMITGSIGMLPSASLGVSGPGLFEPIHGSAPDIAGQDKANPLATILSAAMLLKYGLGEEKAAKRIEDAVLDTLNKGFRTGDIYSPGNKLVGCKEMGEEVLKSVD…	406	ATGGCGGCAGCTTTACAAACGAACACACGGTTGAATCCGATCAATGTCGTCCCAGGCAGATCTCTCACCAATCCCTCTCGCGCGCCGTGTAGAGTAAGGTGCGCCGCCGCTTCACCGGGGAAAAAACGGTTTAACATCGCTCTACTTCCCGGCGACGGGATCGGTCCGGAAGTCATCTCCGTCGCCAAGAACGTGCTTCAACAAGCTGGATCTCTCGAAGGTGTAGTTATGAGCGTACGTGTTGTTGCTTAGACAGTAGCTAACTGAGTCTTTTTTGATGTATTGGATTACAGGACTGGAGTTTAATTTCCAGGAGATGCCTGTCGGTGGAGCAGCTTTGGATTTGGTCGGAGTGCCCTTGCCGGAGGAATCCTTTGCAGCTGCTAAACAATCTGATGC…	ATGGCGGCAGCTTTACAAACGAACACACGGTTGAATCCGATCAATGTCGTCCCAGGCAGATCTCTCACCAATCCCTCTCGCGCGCCGTGTAGAGTAAGGTGCGCCGCCGCTTCACCGGGGAAAAAACGGTTTAACATCGCTCTACTTCCCGGCGACGGGATCGGTCCGGAAGTCATCTCCGTCGCCAAGAACGTGCTTCAACAAGCTGGATCTCTCGAAGGACTGGAGTTTAATTTCCAGGAGATGCCTGTCGGTGGAGCAGCTTTGGATTTGGTCGGAGTGCCCTTGCCGGAGGAATCCTTTGCAGCTGCTAAACAATCTGATGCCATACTTCTTGGAGCTATCGGAGGGTACAAATGGGACAATAATGAGAAACATCTGAGACCAGAGATGGCTCTG…	ATGGCGGCAGCTTTACAAACGAACACACGGTTGAATCCGATCAATGTCGTCCCAGGCAGATCTCTCACCAATCCCTCTCGCGCGCCGTGTAGAGTAAGGTGCGCCGCCGCTTCACCGGGGAAAAAACGGTTTAACATCGCTCTACTTCCCGGCGACGGGATCGGTCCGGAAGTCATCTCCGTCGCCAAGAACGTGCTTCAACAAGCTGGATCTCTCGAAGGACTGGAGTTTAATTTCCAGGAGATGCCTGTCGGTGGAGCAGCTTTGGATTTGGTCGGAGTGCCCTTGCCGGAGGAATCCTTTGCAGCTGCTAAACAATCTGATGCCATACTTCTTGGAGCTATCGGAGGGTACAAATGGGACAATAATGAGAAACATCTGAGACCAGAGATGGCTCTG…	5.64	43754.2	WGD	Chloroplast. Cytoplasm
	BnaCnng64850D	NA	BnIPMDH1-1-C-AG	chrCnn_random	MAAALQTNTRLNPINLVPGRSLANPSRAPCRVRCAAASPGKKRFNIALLPGDGIGPEVISVAKNVLQQAGSLEGLEFNFQEMPVGGAALDLVGVPLPEESFTAAKQSDAILLGAIGGYKWDNNEKHLRPEMALFYLRRDLKVFANLRPATVLPQLVDASTLKREVAEGVDMMIVRELTGGIYFGEPRGIKTNENGEEVGFNTEFYAAHEIDRIARVAFETARKRRGKLCSVDKANVLDASILWRRRVTALASEYPDVELTHMYVDNAAMQLIRDPKQFDTIVTNNIFGDILSDEASMITGSIGMLPSASLGVSGPGLFEPIHGSAPDIAGQDKANPLATILSAAMLLKYGLGEEKAAKRIEDAVLDTLNKGFRTGDIYSPGNKLVGCKEMGEEVLKSVD…	406	ATGGCGGCAGCTTTACAAACGAACACACGGTTGAATCCGATCAATCTCGTTCCAGGCAGATCTCTCGCCAATCCTTCTCGCGCGCCGTGTAGAGTAAGGTGCGCCGCAGCTTCACCGGGGAAAAAACGGTTTAACATCGCTCTCCTTCCCGGCGACGGGATTGGTCCGGAAGTCATATCCGTCGCCAAGAACGTGCTCCAACAAGCTGGATCACTCGAAGGTGTAGTTATGAGCGTATGTGTTGCTTAGACAGTAGCTAACTGAGTCTTTTGATGTATTGTATTACAGGACTGGAGTTTAATTTCCAGGAGATGCCTGTCGGAGGAGCAGCTTTGGATTTGGTCGGAGTGCCCTTGCCTGAGGAATCCTTTACAGCTGCTAAACAATCTGATGCCATAC…	ATGGCGGCAGCTTTACAAACGAACACACGGTTGAATCCGATCAATCTCGTTCCAGGCAGATCTCTCGCCAATCCTTCTCGCGCGCCGTGTAGAGTAAGGTGCGCCGCAGCTTCACCGGGGAAAAAACGGTTTAACATCGCTCTCCTTCCCGGCGACGGGATTGGTCCGGAAGTCATATCCGTCGCCAAGAACGTGCTCCAACAAGCTGGATCACTCGAAGGACTGGAGTTTAATTTCCAGGAGATGCCTGTCGGAGGAGCAGCTTTGGATTTGGTCGGAGTGCCCTTGCCTGAGGAATCCTTTACAGCTGCTAAACAATCTGATGCCATACTTCTTGGAGCTATCGGAGGGTACAAATGGGACAACAATGAGAAACATCTGAGACCTGAGATGGCTCTG…	ATGGCGGCAGCTTTACAAACGAACACACGGTTGAATCCGATCAATCTCGTTCCAGGCAGATCTCTCGCCAATCCTTCTCGCGCGCCGTGTAGAGTAAGGTGCGCCGCAGCTTCACCGGGGAAAAAACGGTTTAACATCGCTCTCCTTCCCGGCGACGGGATTGGTCCGGAAGTCATATCCGTCGCCAAGAACGTGCTCCAACAAGCTGGATCACTCGAAGGACTGGAGTTTAATTTCCAGGAGATGCCTGTCGGAGGAGCAGCTTTGGATTTGGTCGGAGTGCCCTTGCCTGAGGAATCCTTTACAGCTGCTAAACAATCTGATGCCATACTTCTTGGAGCTATCGGAGGGTACAAATGGGACAACAATGAGAAACATCTGAGACCTGAGATGGCTCTG…	5.79	43767.2		Chloroplast. Cytoplasm
	BnaA02g19640D	BnaA02T0242300ZS	BnIPMDH3-1-A-AG	chrA02	MAAALQTNIRPVKFPATFRALTKQSSPAPFRVRCAAASPGKKRYNITLLPGDGIGPEVISIAKNVLQQAGSLEGLEFSFQEMPVGGAALDLVGVPLPEETVSAAKESDAVLLGAIGGYKWDKNEKHLKPETGLLQLRAGLKVFANLRPATVLPQLVDASTLKREVAEGVDLMVVRELTGGIYFGVPRGIKTNENGEEVGYNTEVYAAHEIDRIARVAFETARKRRGKLCSVDKANVLDASILWRRRVTALAAEYPDVELSHMYVDNAAMQLVRDPKQFDTIVTNNIFGDILSDEASMITGSIGMLPSASLSDSGPGLFEPIHGSAPDIAGQDKANPLATILSAAMLLKYGLGEEKAAKRIEDAVLGALNKGFRTGDIYSAGTKLVGCKEMGEEVLKSVD…	406	AGTCTCAACATCCGAAACAAAGGCAATCCTGAAATGGCGGCGGCTCTGCAGACTAACATCCGACCGGTTAAGTTTCCGGCTACGTTCCGAGCTCTCACCAAACAATCTTCTCCCGCACCCTTTAGAGTGAGATGCGCCGCTGCTTCCCCCGGGAAAAAGAGATACAACATCACTCTCCTTCCCGGCGACGGAATCGGTCCGGAGGTCATCTCCATCGCTAAAAATGTGCTTCAGCAAGCTGGTTCCTTGGAAGGTTTCTCTCATTGGGGGTTTATGATTTATTTGGATAATGTTTAGACGATTGAGTCTGTGATGTTTTATCAGGTCTGGAGTTTAGCTTCCAGGAAATGCCTGTAGGAGGAGCTGCTTTGGATTTGGTCGGAGTGCCTTTGCCTGAGG…	AGTCTCAACATCCGAAACAAAGGCAATCCTGAAATGGCGGCGGCTCTGCAGACTAACATCCGACCGGTTAAGTTTCCGGCTACGTTCCGAGCTCTCACCAAACAATCTTCTCCCGCACCCTTTAGAGTGAGATGCGCCGCTGCTTCCCCCGGGAAAAAGAGATACAACATCACTCTCCTTCCCGGCGACGGAATCGGTCCGGAGGTCATCTCCATCGCTAAAAATGTGCTTCAGCAAGCTGGTTCCTTGGAAGGTCTGGAGTTTAGCTTCCAGGAAATGCCTGTAGGAGGAGCTGCTTTGGATTTGGTCGGAGTGCCTTTGCCTGAGGAGACTGTCTCTGCTGCTAAAGAATCAGATGCTGTGCTTCTTGGAGCCATTGGAGGGTACAAATGGGATAAG…	ATGGCGGCGGCTCTGCAGACTAACATCCGACCGGTTAAGTTTCCGGCTACGTTCCGAGCTCTCACCAAACAATCTTCTCCCGCACCCTTTAGAGTGAGATGCGCCGCTGCTTCCCCCGGGAAAAAGAGATACAACATCACTCTCCTTCCCGGCGACGGAATCGGTCCGGAGGTCATCTCCATCGCTAAAAATGTGCTTCAGCAAGCTGGTTCCTTGGAAGGTCTGGAGTTTAGCTTCCAGGAAATGCCTGTAGGAGGAGCTGCTTTGGATTTGGTCGGAGTGCCTTTGCCTGAGGAGACTGTCTCTGCTGCTAAAGAATCAGATGCTGTGCTTCTTGGAGCCATTGGAGGGTACAAATGGGATAAGAATGAAAAGCATCTGAAGCCTGAGACTGGGTTG…	6.07	43384.8		Chloroplast. Cytoplasm
	BnaA07g35490D	BnaA07T0387700ZS	BnIPMDH3-2-A-AG	chrA07	MAAALQTNIRPVKFPATFRALTKQSPAPFRVRCCAVNSAGKKRYNITLLPGDGIGPEVISIAKNVLQQAGSLEGVEFSFREMPVGGAALDLVGVPLPEETVSAAKDSDAVLLGAIGGYKWDKNEKHLKPETGLLQLRAALKVFANLRPATVLPQLVDASTLKREVAEGVDLMVVRELTGGIYFGEPRGIKTNENGEEVGFNTEVYAAHEIDRIARVAFETARKRRGKLCSVDKANVLDASILWRRRVTALAAEYPDVELSHMYVDNAAMQLVRDPKQFDTIVTNNIFGDILSDEASMITGSIGMLPSASLSDSGPGLFEPIHGSAPDIAGQDKANPLATILSAAMLLKYGLGEEKAAKRIEDAVLGALNKGFRTGDIYSNGTKLVGCKEMGEEVLKSVD…	406	CCAGTTTCAAAATATCCGAAAAGACGAATCCTTGTTTTAATCACCTGAAATGGCGGCGGCTCTGCAGACGAATATCCGACCGGTCAAGTTTCCGGCTACGTTCAGAGCTCTAACCAAACAATCTCCGGCACCGTTTAGAGTAAGATGCTGCGCTGTTAATTCCGCCGGGAAAAAGCGATACAACATCACTCTCCTTCCCGGAGACGGCATCGGTCCAGAGGTCATCTCCATTGCTAAGAATGTGCTTCAGCAAGCTGGGTCCTTGGAAGGTTTATCTCATGGGGATTAGATATAGAATCGTGGGTTTAGGATTTATTTGGATAACTGGTCACTTGATTGCGTCGGTGTTGTTGATTAGGAGTGGAGTTTAGCTTCAGGGAGATGCCTGTAGGAGGAGCT…	CCAGTTTCAAAATATCCGAAAAGACGAATCCTTGTTTTAATCACCTGAAATGGCGGCGGCTCTGCAGACGAATATCCGACCGGTCAAGTTTCCGGCTACGTTCAGAGCTCTAACCAAACAATCTCCGGCACCGTTTAGAGTAAGATGCTGCGCTGTTAATTCCGCCGGGAAAAAGCGATACAACATCACTCTCCTTCCCGGAGACGGCATCGGTCCAGAGGTCATCTCCATTGCTAAGAATGTGCTTCAGCAAGCTGGGTCCTTGGAAGGAGTGGAGTTTAGCTTCAGGGAGATGCCTGTAGGAGGAGCTGCTTTGGATTTGGTTGGAGTGCCTTTGCCTGAGGAGACCGTCTCGGCTGCTAAAGACTCAGATGCGGTGCTTCTTGGAGCCATCGGAGG…	ATGGCGGCGGCTCTGCAGACGAATATCCGACCGGTCAAGTTTCCGGCTACGTTCAGAGCTCTAACCAAACAATCTCCGGCACCGTTTAGAGTAAGATGCTGCGCTGTTAATTCCGCCGGGAAAAAGCGATACAACATCACTCTCCTTCCCGGAGACGGCATCGGTCCAGAGGTCATCTCCATTGCTAAGAATGTGCTTCAGCAAGCTGGGTCCTTGGAAGGAGTGGAGTTTAGCTTCAGGGAGATGCCTGTAGGAGGAGCTGCTTTGGATTTGGTTGGAGTGCCTTTGCCTGAGGAGACCGTCTCGGCTGCTAAAGACTCAGATGCGGTGCTTCTTGGAGCCATCGGAGGGTACAAATGGGATAAGAATGAAAAACATCTAAAGCCTGAGACTGGTTTA…	6.07	43545	WGD	Chloroplast. Cytoplasm
	BnaC02g22980D	BnaC02T0325400ZS	BnIPMDH3-1-C-AG	chrC02	MAAALQTNIRPVKFPAKLRALTKQSSPAPFRVRCAAASPGKKRYNITLLPGDGIGPEVISIAKNVLQQAGSLEGLEFSFQEMPVGGAALDLVGVPLPEETVSAAKESDAVLLGAIGGYKWDKNEKHLKPETGLLQLRAGLKVFANLRPATVLPQLVDASTLKREVAEGVDLMVVRELTGGIYFGVPRGIKTNENGEEVGYNTEVYAAHEIDRIARVAFETARKRRGKLCSVDKANVLDASILWRRRVTALAAEYPDVELSHMYVDNAAMQLVRDPKQFDTIVTNNIFGDILSDEASMITGSIGMLPSASLSDSGPGLFEPIHGSAPDIAGQDKANPLATILSAAMLLKYGLGEEKAAKRIEDAVLGALNKGFRTGDIYSAGTKLVGCKEMGEEVLKSVD…	406	AAGTCTCAACATCCGAAACAAAGGCAATCCTGAAATGGCGGCGGCTCTACAGACTAACATCCGACCGGTTAAGTTTCCGGCTAAGTTGAGAGCTCTCACCAAACAATCTTCTCCAGCACCATTTAGAGTGAGATGCGCCGCTGCTTCCCCCGGGAAAAAGAGATACAATATCACTCTCCTTCCCGGCGATGGAATCGGTCCGGAGGTCATCTCCATCGCTAAAAATGTGCTTCAGCAAGCTGGTTCCTTGGAAGGTTTCTCTCATTGGGGGTTTCATGGGGATTAGATATAGAATCGTGGGTCGGGTTTATTTGGATAATGTTTTAGACGATTGAGTCTGTGATGTTTATCAGGTCTGGAGTTTAGCTTCCAGGAAATGCCTGTAGGAGGAGCGGCTTT…	AAGTCTCAACATCCGAAACAAAGGCAATCCTGAAATGGCGGCGGCTCTACAGACTAACATCCGACCGGTTAAGTTTCCGGCTAAGTTGAGAGCTCTCACCAAACAATCTTCTCCAGCACCATTTAGAGTGAGATGCGCCGCTGCTTCCCCCGGGAAAAAGAGATACAATATCACTCTCCTTCCCGGCGATGGAATCGGTCCGGAGGTCATCTCCATCGCTAAAAATGTGCTTCAGCAAGCTGGTTCCTTGGAAGGTCTGGAGTTTAGCTTCCAGGAAATGCCTGTAGGAGGAGCGGCTTTGGATTTGGTCGGAGTGCCTTTGCCTGAGGAGACCGTCTCGGCTGCTAAAGAATCAGATGCTGTGCTTCTTGGAGCCATTGGAGGGTACAAATGGGATAA…	ATGGCGGCGGCTCTACAGACTAACATCCGACCGGTTAAGTTTCCGGCTAAGTTGAGAGCTCTCACCAAACAATCTTCTCCAGCACCATTTAGAGTGAGATGCGCCGCTGCTTCCCCCGGGAAAAAGAGATACAATATCACTCTCCTTCCCGGCGATGGAATCGGTCCGGAGGTCATCTCCATCGCTAAAAATGTGCTTCAGCAAGCTGGTTCCTTGGAAGGTCTGGAGTTTAGCTTCCAGGAAATGCCTGTAGGAGGAGCGGCTTTGGATTTGGTCGGAGTGCCTTTGCCTGAGGAGACCGTCTCGGCTGCTAAAGAATCAGATGCTGTGCTTCTTGGAGCCATTGGAGGGTACAAATGGGATAAGAATGAAAAACATTTGAAGCCTGAGACTGGGTTA…	6.29	43377.8		Chloroplast. Cytoplasm
	BnaC06g40420D	BnaC06T0455700ZS	BnIPMDH3-2-C-AG	chrC06	MAAALQANIRPVKFPATLRALTKQSPAPFRVRCCAVNSAGKKRYNITLLPGDGIGPEVISIAKNVLQQAGSLEGVEFSFREMPVGGAALDLVGVPLPEDTISAAKDSDAVLLGAIGGYKWDKNEKHLKPETGLLQLRAALKVFANLRPATVLPQLVDASTLKKEVAEGVDLMVVRELTGGIYFGEPRGIKTNENGEEVGFNTEVYAAHEIDRIARVAFETARKRRGKLCSVDKANVLDASILWRRRVTALAAEYPDVELSHMYVDNAAMQLVRDPKQFDTIVTNNIFGDILSDEASMITGSIGMLPSASLSDSGPGLFEPIHGSAPDIAGQDKANPLATILSAAMLLKYGLGEEKAAKRIEDVVLGALNKGFRTGDIYSNGTKLVGCKEMGEEVLKSVD…	406	CACTCACTCACTGTCTGTACCCCAACTAGTTTCAAAATATCCGAAACGACGACCCTGACGAATCCTTGTTTTATCACCTGAAATGGCGGCGGCTCTGCAGGCGAATATCCGACCGGTCAAGTTTCCGGCTACGTTAAGAGCTCTAACCAAACAATCGCCGGCACCCTTTAGAGTAAGATGCTGCGCTGTTAATTCCGCTGGGAAAAAGCGATACAACATCACTCTCCTTCCCGGAGACGGCATCGGTCCGGAGGTTATCTCCATCGCTAAAAATGTGCTTCAGCAAGCTGGATCCTTGGAAGGTTTATCTCATTGGGGATTAGATATAAGATTCGTGGGCTTAGGATTTATTTTGATAAACTTGGTCACTTGATTGCGTCTGTGTTGTTAATCAGGAGT…	CACTCACTCACTGTCTGTACCCCAACTAGTTTCAAAATATCCGAAACGACGACCCTGACGAATCCTTGTTTTATCACCTGAAATGGCGGCGGCTCTGCAGGCGAATATCCGACCGGTCAAGTTTCCGGCTACGTTAAGAGCTCTAACCAAACAATCGCCGGCACCCTTTAGAGTAAGATGCTGCGCTGTTAATTCCGCTGGGAAAAAGCGATACAACATCACTCTCCTTCCCGGAGACGGCATCGGTCCGGAGGTTATCTCCATCGCTAAAAATGTGCTTCAGCAAGCTGGATCCTTGGAAGGAGTGGAGTTTAGCTTTAGGGAGATGCCTGTAGGAGGAGCTGCTTTGGATTTGGTTGGAGTGCCTTTGCCTGAGGACACCATCTCCGCTGCTAAAGA…	ATGGCGGCGGCTCTGCAGGCGAATATCCGACCGGTCAAGTTTCCGGCTACGTTAAGAGCTCTAACCAAACAATCGCCGGCACCCTTTAGAGTAAGATGCTGCGCTGTTAATTCCGCTGGGAAAAAGCGATACAACATCACTCTCCTTCCCGGAGACGGCATCGGTCCGGAGGTTATCTCCATCGCTAAAAATGTGCTTCAGCAAGCTGGATCCTTGGAAGGAGTGGAGTTTAGCTTTAGGGAGATGCCTGTAGGAGGAGCTGCTTTGGATTTGGTTGGAGTGCCTTTGCCTGAGGACACCATCTCCGCTGCTAAAGATTCAGATGCTGTGCTTCTTGGAGCCATCGGAGGGTACAAATGGGATAAGAATGAAAAACATCTGAAGCCTGAGACTGGTTTA…	6.07	43452.9	SE	Chloroplast. Cytoplasm
Core structure (AGSL)	BnaA06g11010D	NA	BnCYP79F1-1-A-AG	chrA06	MTMMMSLTTSLPYPFQILLVFILSMASISLLGRILSRPTKTKDRSRQLPPGPPGWPILGNLPELMMTRPRHKYIDIALKGQNPEIACFNFAGTHAIVINSDEIAREALKERDADFADRPNLFNMRTIGGNHKSMGNSPYGEQFMKMKRVITTEIMSVKTLNMLVAARTVEADNLLAYLLSMYKRSETADVREFSRVYGYAVTMRLLFGRRHITKENVFSDEGRLGQAEKDHLDAIFETLNCLPSFSPADYLEKWFRGWNIDGQEERVVMYCNKVRSYNNPIIDERVELWREKGGKAAVEDWIDTFITLKDENGKYYITPDEVKAQCVEFCIAAIDNPANNMEWTLAEMLKNPEILKKALKELDEVVGRDRLVQESDIPNLNYLKACCRETFRIHPSAHY…	540	ATGACAATGATGATGAGCCTTACAACATCATTACCATACCCTTTTCAAATCCTACTAGTCTTTATCTTGTCCATGGCATCAATCAGTTTGCTTGGCCGAATACTATCAAGACCCACAAAAACCAAAGACCGGTCTCGTCAGCTTCCTCCTGGACCACCAGGATGGCCCATCCTCGGCAATTTGCCCGAACTAATGATGACTCGTCCTAGGCACAAATATATCGACATCGCCTTGAAAGGGCAAAACCCGGAGATCGCATGTTTCAACTTCGCCGGAACACACGCCATCGTCATAAACTCTGACGAGATCGCTCGAGAAGCGCTTAAAGAGCGAGACGCCGACTTCGCAGACCGGCCAAATCTTTTCAACATGAGAACCATCGGAGGCAATCACAAATCA…	ATGACAATGATGATGAGCCTTACAACATCATTACCATACCCTTTTCAAATCCTACTAGTCTTTATCTTGTCCATGGCATCAATCAGTTTGCTTGGCCGAATACTATCAAGACCCACAAAAACCAAAGACCGGTCTCGTCAGCTTCCTCCTGGACCACCAGGATGGCCCATCCTCGGCAATTTGCCCGAACTAATGATGACTCGTCCTAGGCACAAATATATCGACATCGCCTTGAAAGGGCAAAACCCGGAGATCGCATGTTTCAACTTCGCCGGAACACACGCCATCGTCATAAACTCTGACGAGATCGCTCGAGAAGCGCTTAAAGAGCGAGACGCCGACTTCGCAGACCGGCCAAATCTTTTCAACATGAGAACCATCGGAGGCAATCACAAATCA…	ATGACAATGATGATGAGCCTTACAACATCATTACCATACCCTTTTCAAATCCTACTAGTCTTTATCTTGTCCATGGCATCAATCAGTTTGCTTGGCCGAATACTATCAAGACCCACAAAAACCAAAGACCGGTCTCGTCAGCTTCCTCCTGGACCACCAGGATGGCCCATCCTCGGCAATTTGCCCGAACTAATGATGACTCGTCCTAGGCACAAATATATCGACATCGCCTTGAAAGGGCAAAACCCGGAGATCGCATGTTTCAACTTCGCCGGAACACACGCCATCGTCATAAACTCTGACGAGATCGCTCGAGAAGCGCTTAAAGAGCGAGACGCCGACTTCGCAGACCGGCCAAATCTTTTCAACATGAGAACCATCGGAGGCAATCACAAATCA…	8.4	61444.2		Endoplasmic. reticulum
	BnaC05g12520D	BnaC05T0136700ZS	BnCYP79F1-1-C-AG	chrC05	MTMMMSLTTSLPYPFQILLVFILSMASITLLGRILSRPTKTKDRSRQLPPGPPGWPILGNLPELMMTRPRHKYVDIAMKGQKPDIACFNFAGTHAIIINSDEIAREALKERDADFADRPNLFNMRTIGGNHKSMGNSPYGEQFMKMKRVITTEIMSVKTLNMLVAARTIEADNLLAYLLSMYKRSETADVREFSRVYGYAVTMRLLFGRRHVTKENVFSDEGRLGQAEKDHLDAIFETLNCLPSFSPADYLEKWFRGWNIDGQEERVVMYCNKVRSYNNPIIDERVELWREKGGKAAVEDWIDTFITLKDENGKYYITPDEVKAQCVEFCIAAIDNPANNMEWTLAEMLKNPEILKKALKELDEVVGRDRLVQESDIPNLNYLKACCRETFRIHPSAHY…	540	ATGACAATGATGATGAGCCTTACCACATCGTTACCATACCCTTTTCAAATCCTACTAGTCTTTATCTTATCCATGGCATCAATCACTTTGCTTGGCCGAATACTATCAAGACCCACCAAAACCAAAGACCGGTCTCGTCAGCTTCCTCCCGGACCACCAGGATGGCCCATCCTAGGCAATTTACCCGAACTAATGATGACTCGTCCTAGGCACAAATATGTCGACATTGCCATGAAAGGGCAAAAACCGGATATCGCATGTTTCAACTTCGCCGGAACACACGCCATCATCATAAACTCCGACGAGATCGCTCGAGAAGCGCTTAAAGAGAGAGACGCCGACTTCGCAGACCGGCCTAATCTTTTCAACATGAGAACCATCGGAGGCAATCACAAATCA…	ATGACAATGATGATGAGCCTTACCACATCGTTACCATACCCTTTTCAAATCCTACTAGTCTTTATCTTATCCATGGCATCAATCACTTTGCTTGGCCGAATACTATCAAGACCCACCAAAACCAAAGACCGGTCTCGTCAGCTTCCTCCCGGACCACCAGGATGGCCCATCCTAGGCAATTTACCCGAACTAATGATGACTCGTCCTAGGCACAAATATGTCGACATTGCCATGAAAGGGCAAAAACCGGATATCGCATGTTTCAACTTCGCCGGAACACACGCCATCATCATAAACTCCGACGAGATCGCTCGAGAAGCGCTTAAAGAGAGAGACGCCGACTTCGCAGACCGGCCTAATCTTTTCAACATGAGAACCATCGGAGGCAATCACAAATCA…	ATGACAATGATGATGAGCCTTACCACATCGTTACCATACCCTTTTCAAATCCTACTAGTCTTTATCTTATCCATGGCATCAATCACTTTGCTTGGCCGAATACTATCAAGACCCACCAAAACCAAAGACCGGTCTCGTCAGCTTCCTCCCGGACCACCAGGATGGCCCATCCTAGGCAATTTACCCGAACTAATGATGACTCGTCCTAGGCACAAATATGTCGACATTGCCATGAAAGGGCAAAAACCGGATATCGCATGTTTCAACTTCGCCGGAACACACGCCATCATCATAAACTCCGACGAGATCGCTCGAGAAGCGCTTAAAGAGAGAGACGCCGACTTCGCAGACCGGCCTAATCTTTTCAACATGAGAACCATCGGAGGCAATCACAAATCA…	8.4	61477.3	HE	Endoplasmic. reticulum
	BnaA06g11000D	BnaA06T0110600ZS	BnCYP79F2-1-A-AG	chrA06	MTMMMSLTTSLPYPFQILLVFILSMASITLLGRILSRPTKTKDRSRQLPPGPPGWPILGNLPELMMTRPRHKYVDIAMKGQKPDIACFNFAGTHAIVINSDEIAREALKERDADFADRPNLFNMRTIGGNHKSMGNSPYGEQFMKMKRVITTEIMSVKTLNMLVAARTVEADNLLAYLLSMYKRSETADVREFSRVYGYAVTMRLLFGRRHVTKENVFSDEGRLGQAEKDHLDAIFETLNCLPSFSPADYLEKWFRGWNIDGQEERVVMYCNKVRSYNNPIIDERVELWREKGGKAAVEDWIDTFITLKDENGKYYITPDEVKAQCVTDSQTC	333	ATGACAATGATGATGAGCCTTACAACATCATTACCATACCCTTTTCAAATCCTACTAGTCTTTATCTTATCCATGGCATCAATCACTTTGCTTGGCCGAATACTATCAAGACCCACCAAAACCAAAGACCGGTCTCGTCAGCTTCCTCCCGGACCACCAGGATGGCCCATCCTAGGCAATTTACCCGAACTAATGATGACTCGTCCTAGGCACAAATATGTCGACATTGCCATGAAAGGGCAAAAACCGGATATCGCATGTTTCAACTTCGCCGGAACACACGCCATCGTCATAAACTCTGACGAGATCGCTCGAGAAGCGCTTAAAGAGCGAGACGCCGACTTCGCAGACCGGCCAAATCTTTTCAACATGAGAACCATCGGAGGCAATCACAAATCA…	ATGACAATGATGATGAGCCTTACAACATCATTACCATACCCTTTTCAAATCCTACTAGTCTTTATCTTATCCATGGCATCAATCACTTTGCTTGGCCGAATACTATCAAGACCCACCAAAACCAAAGACCGGTCTCGTCAGCTTCCTCCCGGACCACCAGGATGGCCCATCCTAGGCAATTTACCCGAACTAATGATGACTCGTCCTAGGCACAAATATGTCGACATTGCCATGAAAGGGCAAAAACCGGATATCGCATGTTTCAACTTCGCCGGAACACACGCCATCGTCATAAACTCTGACGAGATCGCTCGAGAAGCGCTTAAAGAGCGAGACGCCGACTTCGCAGACCGGCCAAATCTTTTCAACATGAGAACCATCGGAGGCAATCACAAATCA…	ATGACAATGATGATGAGCCTTACAACATCATTACCATACCCTTTTCAAATCCTACTAGTCTTTATCTTATCCATGGCATCAATCACTTTGCTTGGCCGAATACTATCAAGACCCACCAAAACCAAAGACCGGTCTCGTCAGCTTCCTCCCGGACCACCAGGATGGCCCATCCTAGGCAATTTACCCGAACTAATGATGACTCGTCCTAGGCACAAATATGTCGACATTGCCATGAAAGGGCAAAAACCGGATATCGCATGTTTCAACTTCGCCGGAACACACGCCATCGTCATAAACTCTGACGAGATCGCTCGAGAAGCGCTTAAAGAGCGAGACGCCGACTTCGCAGACCGGCCAAATCTTTTCAACATGAGAACCATCGGAGGCAATCACAAATCA…	8.16	38152	WGD	Endoplasmic. reticulum
	BnaA04g06630D	BnaA04T0074700ZS	BnCYP83A1-1-A-AG	chrA04	MEDIIIGVVALAAVLLFFLSQKSKTKRYKLPPGPRGLPVIGNLHQLSQVNPQRFFYGWAKKYGPIFSYKIGSQTMVVISSAELTKELLKTQDANFANRPQHRGHEFITYGRSDMAMNHYTPYYREMRKMGMNHLFSPTRVATFKHVREEEARTMMAKVEKAAERAEPVDISELMLTFTNSVVCRQAFGKKYNEDGEEMKRFIKILYGTQSVLGKIFFSDFFPFFGFLDDWTGLTAYMKECFERQDTYIQEIIDETLDPNRAKPETESMIDLLMEIYKDQPFASKFTIENVKGVILNIVVAGTDTAAAAVVWGMTYLMKYPQVMKKAQAEVREYAREKGSTFITEDDVKNLPYFRALVKETLRIEPVIPLLIPRACIQDTKIAGYDIPAGTTLNVNAWAV…	501	ATGGAAGATATCATCATCGGGGTGGTGGCTCTAGCCGCAGTTCTCCTCTTCTTCCTCTCTCAAAAATCAAAAACCAAACGCTACAAACTGCCTCCCGGCCCACGAGGGCTTCCGGTGATCGGAAACCTCCACCAGCTTAGCCAGGTTAACCCACAGCGTTTCTTCTATGGATGGGCCAAAAAATACGGTCCAATCTTTTCATACAAGATAGGAAGTCAAACAATGGTGGTGATATCATCAGCTGAGCTAACCAAAGAGCTTCTCAAGACGCAAGATGCCAACTTCGCGAACCGGCCTCAGCACCGTGGTCACGAGTTCATAACCTACGGCCGAAGTGACATGGCAATGAACCACTACACACCGTATTACCGGGAGATGAGGAAGATGGGAATGAACCAC…	ATGGAAGATATCATCATCGGGGTGGTGGCTCTAGCCGCAGTTCTCCTCTTCTTCCTCTCTCAAAAATCAAAAACCAAACGCTACAAACTGCCTCCCGGCCCACGAGGGCTTCCGGTGATCGGAAACCTCCACCAGCTTAGCCAGGTTAACCCACAGCGTTTCTTCTATGGATGGGCCAAAAAATACGGTCCAATCTTTTCATACAAGATAGGAAGTCAAACAATGGTGGTGATATCATCAGCTGAGCTAACCAAAGAGCTTCTCAAGACGCAAGATGCCAACTTCGCGAACCGGCCTCAGCACCGTGGTCACGAGTTCATAACCTACGGCCGAAGTGACATGGCAATGAACCACTACACACCGTATTACCGGGAGATGAGGAAGATGGGAATGAACCAC…	ATGGAAGATATCATCATCGGGGTGGTGGCTCTAGCCGCAGTTCTCCTCTTCTTCCTCTCTCAAAAATCAAAAACCAAACGCTACAAACTGCCTCCCGGCCCACGAGGGCTTCCGGTGATCGGAAACCTCCACCAGCTTAGCCAGGTTAACCCACAGCGTTTCTTCTATGGATGGGCCAAAAAATACGGTCCAATCTTTTCATACAAGATAGGAAGTCAAACAATGGTGGTGATATCATCAGCTGAGCTAACCAAAGAGCTTCTCAAGACGCAAGATGCCAACTTCGCGAACCGGCCTCAGCACCGTGGTCACGAGTTCATAACCTACGGCCGAAGTGACATGGCAATGAACCACTACACACCGTATTACCGGGAGATGAGGAAGATGGGAATGAACCAC…	8.09	57349.4	WGD	Endoplasmic. reticulum
	BnaA04g24160D	BnaA04T0267400ZS	BnCYP83A1-2-A-AG	chrA04	MEDVIIGVVTIAAVLFFILFQRTKTKRYKLPPGPKALPVIGNLHQLQNLNPQRFFYGWAKKYGPIFSYKIGSKTMVVISSAELTKELLKTQDVNFSDRPLHRGQEFMSYGRRDMAFHHYTPYYRDIRKMGMNHLFSPTRVATFKHVREEEARRMMDKIGVAADNSNAVDISELMLTFTNSVVCRQAFGKKYNEDGEEMKRFIKILYGSQSVFGKVFFSDFFPFTGYVLDDLTRLTAYMKECFERQDTYLQEIVDETLDPNRVKPETDSMIDLLMEIYRDQPFASEFTLENVKAVVLDIVVAGTDTAAAAVVWGMTYLMKYPHVMKKAQAEVREYMRERGLTFVTEDDVKNLPYFRALVKETLRIEPVIPLLVPRRCSQNTKIAGYDIPAGTTVNVNAWA…	502	ATGGAAGATGTCATCATCGGCGTGGTGACTATCGCCGCAGTTCTCTTCTTCATCCTCTTCCAAAGAACCAAAACCAAACGGTACAAGCTACCTCCGGGCCCAAAGGCACTTCCGGTCATCGGAAACCTCCACCAGCTTCAGAACCTTAACCCACAACGGTTCTTCTATGGATGGGCCAAAAAATACGGACCAATCTTTTCATACAAGATAGGAAGTAAAACAATGGTGGTGATATCTTCTGCTGAACTAACCAAAGAGCTTCTCAAGACGCAAGACGTCAACTTTTCGGACCGGCCTCTCCACCGTGGCCAGGAGTTTATGTCCTATGGCCGACGTGACATGGCATTTCATCATTACACACCGTATTACCGGGACATAAGGAAGATGGGGATGAACCAT…	ATGGAAGATGTCATCATCGGCGTGGTGACTATCGCCGCAGTTCTCTTCTTCATCCTCTTCCAAAGAACCAAAACCAAACGGTACAAGCTACCTCCGGGCCCAAAGGCACTTCCGGTCATCGGAAACCTCCACCAGCTTCAGAACCTTAACCCACAACGGTTCTTCTATGGATGGGCCAAAAAATACGGACCAATCTTTTCATACAAGATAGGAAGTAAAACAATGGTGGTGATATCTTCTGCTGAACTAACCAAAGAGCTTCTCAAGACGCAAGACGTCAACTTTTCGGACCGGCCTCTCCACCGTGGCCAGGAGTTTATGTCCTATGGCCGACGTGACATGGCATTTCATCATTACACACCGTATTACCGGGACATAAGGAAGATGGGGATGAACCAT…	ATGGAAGATGTCATCATCGGCGTGGTGACTATCGCCGCAGTTCTCTTCTTCATCCTCTTCCAAAGAACCAAAACCAAACGGTACAAGCTACCTCCGGGCCCAAAGGCACTTCCGGTCATCGGAAACCTCCACCAGCTTCAGAACCTTAACCCACAACGGTTCTTCTATGGATGGGCCAAAAAATACGGACCAATCTTTTCATACAAGATAGGAAGTAAAACAATGGTGGTGATATCTTCTGCTGAACTAACCAAAGAGCTTCTCAAGACGCAAGACGTCAACTTTTCGGACCGGCCTCTCCACCGTGGCCAGGAGTTTATGTCCTATGGCCGACGTGACATGGCATTTCATCATTACACACCGTATTACCGGGACATAAGGAAGATGGGGATGAACCAT…	7.64	57915	SD	Endoplasmic. reticulum
	BnaC04g29320D	BnaC04T0359300ZS	BnCYP83A1-1-C-AG	chrC04	MEDIIIGVVALAAVLLFFLSQKSKTKRYKLPPGPRGLPVIGNLHQLSQLNPQRFFYGWAKKYGPIFSYKIGSQTMVVISSAELTKELLKTQDVNFANRPQHRGHEFITYGRSDMAMNHYTPYYREMRKMGMNHLFSPTRVATFKHVREEEARTMMVKVEKAAERAEPVDISELMLTFTNSVVCRQAFGKKYNEDGEEMKRFIKILYGTQSVLGKIFFSDFFPLFGFLDDWTGLTAYMMECFERQDTYIQEIIDETLDPNRAKPETESMIDLLMEIYKDQPFASKFTIENVKGVILNIVVAGTDTAAAAVVWGMTYLMKYPQVMKKAQAEVREYAREKGSTFITEDDVKNLTYFRALVKETLRIEPVIPLLIPRACIQDTKIAGYDIPAGTTVNVNAWAV…	501	ATGGAAGATATCATCATCGGGGTGGTGGCTCTCGCCGCGGTTCTCCTCTTCTTCCTCTCTCAAAAATCAAAAACCAAACGCTACAAACTGCCTCCCGGCCCACGGGGACTTCCGGTGATCGGAAACCTCCATCAGCTTAGCCAGCTTAACCCACAACGTTTCTTCTATGGATGGGCCAAAAAATACGGTCCAATCTTTTCATACAAGATAGGAAGTCAAACAATGGTGGTCATATCATCAGCTGAGCTAACAAAAGAGCTTCTCAAGACGCAAGATGTCAACTTCGCGAACCGGCCTCAGCACCGTGGTCACGAGTTCATAACCTACGGCCGAAGCGACATGGCAATGAACCACTACACACCGTATTACCGGGAGATGAGGAAGATGGGAATGAACCAC…	ATGGAAGATATCATCATCGGGGTGGTGGCTCTCGCCGCGGTTCTCCTCTTCTTCCTCTCTCAAAAATCAAAAACCAAACGCTACAAACTGCCTCCCGGCCCACGGGGACTTCCGGTGATCGGAAACCTCCATCAGCTTAGCCAGCTTAACCCACAACGTTTCTTCTATGGATGGGCCAAAAAATACGGTCCAATCTTTTCATACAAGATAGGAAGTCAAACAATGGTGGTCATATCATCAGCTGAGCTAACAAAAGAGCTTCTCAAGACGCAAGATGTCAACTTCGCGAACCGGCCTCAGCACCGTGGTCACGAGTTCATAACCTACGGCCGAAGCGACATGGCAATGAACCACTACACACCGTATTACCGGGAGATGAGGAAGATGGGAATGAACCAC…	ATGGAAGATATCATCATCGGGGTGGTGGCTCTCGCCGCGGTTCTCCTCTTCTTCCTCTCTCAAAAATCAAAAACCAAACGCTACAAACTGCCTCCCGGCCCACGGGGACTTCCGGTGATCGGAAACCTCCATCAGCTTAGCCAGCTTAACCCACAACGTTTCTTCTATGGATGGGCCAAAAAATACGGTCCAATCTTTTCATACAAGATAGGAAGTCAAACAATGGTGGTCATATCATCAGCTGAGCTAACAAAAGAGCTTCTCAAGACGCAAGATGTCAACTTCGCGAACCGGCCTCAGCACCGTGGTCACGAGTTCATAACCTACGGCCGAAGCGACATGGCAATGAACCACTACACACCGTATTACCGGGAGATGAGGAAGATGGGAATGAACCAC…	7.62	57378.6	WGD	Endoplasmic. reticulum
	BnaC04g47910D	BnaC04T0584500ZS	BnCYP83A1-2-C-AG	chrC04	MEDAIIGVVTIAAVLLFFLFQRTKTKRYKLPPGPKALPVIGNLHQLQNLNPQRFFYGWAKKYGPILSYKIGSKTMVVISSAELTKELLKTQDVNFSDRPLHRGQEFMSYGRRDMAFHHYTPYYRDIRKMGMNHLFSPTRVATFRHVREEEARRMMDKIGVAADNSKAVDISELMLTFTNSVVCRQAFGKKYNEDGEEMKRFIKILYGSQSVFGKIFFSDFFPFTGYVLDDLTRLTAYMKECFERQDTYLQEIVDETLDPNRVKPETESMIDLLMEIYRDQPFASKFTLENVKAVVLDIVVAGTDTAAAAVVWGMTYLMKYPHVMKKAQAEVREYTRERGLTFVTEDDVKNLPYFRALVKETLRIEPVIPLLVPRRCSQNTKIAGYDIPAGTTVNVNAWA…	502	ATGGAAGATGCCATCATCGGCGTGGTGACTATCGCTGCAGTTCTCCTCTTCTTCCTCTTCCAAAGAACCAAAACCAAACGGTACAAGCTACCTCCGGGCCCAAAGGCACTTCCGGTCATCGGAAACCTCCACCAGCTTCAGAACCTTAACCCACAACGGTTCTTCTACGGATGGGCCAAAAAATACGGACCAATCTTGTCATACAAGATAGGAAGTAAAACAATGGTGGTGATATCTTCTGCTGAACTAACCAAAGAGCTTCTTAAAACACAAGACGTCAACTTTTCGGACCGGCCTCTCCACCGTGGCCAGGAGTTCATGTCCTATGGCCGACGTGACATGGCTTTTCATCATTACACACCGTATTACCGGGACATAAGGAAGATGGGGATGAACCAC…	ATGGAAGATGCCATCATCGGCGTGGTGACTATCGCTGCAGTTCTCCTCTTCTTCCTCTTCCAAAGAACCAAAACCAAACGGTACAAGCTACCTCCGGGCCCAAAGGCACTTCCGGTCATCGGAAACCTCCACCAGCTTCAGAACCTTAACCCACAACGGTTCTTCTACGGATGGGCCAAAAAATACGGACCAATCTTGTCATACAAGATAGGAAGTAAAACAATGGTGGTGATATCTTCTGCTGAACTAACCAAAGAGCTTCTTAAAACACAAGACGTCAACTTTTCGGACCGGCCTCTCCACCGTGGCCAGGAGTTCATGTCCTATGGCCGACGTGACATGGCTTTTCATCATTACACACCGTATTACCGGGACATAAGGAAGATGGGGATGAACCAC…	ATGGAAGATGCCATCATCGGCGTGGTGACTATCGCTGCAGTTCTCCTCTTCTTCCTCTTCCAAAGAACCAAAACCAAACGGTACAAGCTACCTCCGGGCCCAAAGGCACTTCCGGTCATCGGAAACCTCCACCAGCTTCAGAACCTTAACCCACAACGGTTCTTCTACGGATGGGCCAAAAAATACGGACCAATCTTGTCATACAAGATAGGAAGTAAAACAATGGTGGTGATATCTTCTGCTGAACTAACCAAAGAGCTTCTTAAAACACAAGACGTCAACTTTTCGGACCGGCCTCTCCACCGTGGCCAGGAGTTCATGTCCTATGGCCGACGTGACATGGCTTTTCATCATTACACACCGTATTACCGGGACATAAGGAAGATGGGGATGAACCAC…	8.55	57918.1	SE	Endoplasmic. reticulum
	BnaA05g32420D	BnaC05T0546700ZS	BnGSTF11-1-A-AG	chrA05	MVVKLFGQIKAGNPQRVLLCFLEKGIEFEVIHVDLNTFEQKKPEYLLRQPFGQVPAIEDGDLKLFESRAISRYYATKYADQGTDLLGKTLEQRAIVEQWMEVEANYFNVVVLPLVINIVFTPKFDVALVEELKVKLDKVLDVYENQLATNRYLAGAEFSLADLTHMPGMRYIMNEAGLGSMITSRENVNRWWNEISARPAWKKLMEMAAY	210	AAGCCATTGAGTCTTTGGAGTCTGAATATACTCTTATCCTTACTTCTAAAATATTTGTATTTGTAGAAACCATATTGGTTCTACAAATCATATCAACAATTACATACAGACTTTCTGTATAATCAGAACATGGTGGTCAAACTATTTGGGCAGATAAAAGCAGGTAATCCACAAAGAGTATTGCTCTGTTTTCTGGAAAAGGGCATCGAGTTTGAAGTTATCCATGTCGATCTCAATACATTTGAGCAGAAAAAACCAGAATATCTTCTTCGTCAGGTAATCTTTTCTAATTATTATAGAGAAAACAAATTGATTATATAGTCTACTTGGGTAGTTCTTATGTTCTATACTTGTGTTAGCCGTTTGGTCAAGTTCCAGCTATTGAAGATGGAGATCTGA…	AAGCCATTGAGTCTTTGGAGTCTGAATATACTCTTATCCTTACTTCTAAAATATTTGTATTTGTAGAAACCATATTGGTTCTACAAATCATATCAACAATTACATACAGACTTTCTGTATAATCAGAACATGGTGGTCAAACTATTTGGGCAGATAAAAGCAGGTAATCCACAAAGAGTATTGCTCTGTTTTCTGGAAAAGGGCATCGAGTTTGAAGTTATCCATGTCGATCTCAATACATTTGAGCAGAAAAAACCAGAATATCTTCTTCGTCAGCCGTTTGGTCAAGTTCCAGCTATTGAAGATGGAGATCTGAAGCTTTTTGAATCACGAGCCATATCGAGGTATTATGCGACCAAGTATGCGGACCAAGGAACGGACTTATTGGGCAAGACCTTG…	ATGGTGGTCAAACTATTTGGGCAGATAAAAGCAGGTAATCCACAAAGAGTATTGCTCTGTTTTCTGGAAAAGGGCATCGAGTTTGAAGTTATCCATGTCGATCTCAATACATTTGAGCAGAAAAAACCAGAATATCTTCTTCGTCAGCCGTTTGGTCAAGTTCCAGCTATTGAAGATGGAGATCTGAAGCTTTTTGAATCACGAGCCATATCGAGGTATTATGCGACCAAGTATGCGGACCAAGGAACGGACTTATTGGGCAAGACCTTGGAGCAACGAGCCATCGTGGAACAGTGGATGGAAGTTGAGGCTAATTACTTCAACGTTGTGGTTCTACCTTTAGTTATAAACATCGTGTTTACACCCAAGTTCGACGTTGCTTTGGTGGAAGAGCTAAAG…	5.38	24172	WGD	Cytoplasm.
	BnaCnng06300D	BnaA05T0489300ZS	BnGSTF11-1-C-AG	chrCnn_random	MVVKLFGQIKAGNPQRVLLCFLEKGIEFEVIHVDLNTFEQKKPEYLLRQPFGQVPAIEDEDLKLFESRAISRYYATKYADQGTDLLGKTLEQRAIVEEWMEVEANYFNVVVLPLVINIVFTPKFDVALVEELKVKLDKVLDVYENQLATNRYLAGAEFSLADLTHMPGMRYIMNEAGLGSMVTSRENVNRWWNEISARPAWKQLMEMAAY	210	AAGCCATCGAGTCTTTGAAGTTTGAAATATACTCTTATCCTTACTTCTAAAATATTTGTATTTATAGAAACCATATTGGTTCTACAAATCATATCAACAATTACATATAGACTTTCTGTATAATCAGAACATGGTGGTCAAACTATTTGGGCAGATAAAAGCAGGTAATCCACAAAGAGTATTGCTCTGTTTTCTGGAAAAGGGCATCGAGTTTGAAGTTATCCATGTCGATCTCAATACATTTGAGCAGAAAAAACCAGAATATCTTCTTCGTCAGGTAATAAATTCTTTTAATTATTCAGAGAAAACAAGTTTGATTATATAGTTTAGGGTTCTTATGTCGTTCTTATGTTGTATACTTGTGTTAGCCGTTTGGTCAAGTTCCAGCTATAGAAGATG…	AAGCCATCGAGTCTTTGAAGTTTGAAATATACTCTTATCCTTACTTCTAAAATATTTGTATTTATAGAAACCATATTGGTTCTACAAATCATATCAACAATTACATATAGACTTTCTGTATAATCAGAACATGGTGGTCAAACTATTTGGGCAGATAAAAGCAGGTAATCCACAAAGAGTATTGCTCTGTTTTCTGGAAAAGGGCATCGAGTTTGAAGTTATCCATGTCGATCTCAATACATTTGAGCAGAAAAAACCAGAATATCTTCTTCGTCAGCCGTTTGGTCAAGTTCCAGCTATAGAAGATGAAGATCTGAAGCTTTTTGAATCACGAGCCATATCGAGGTATTATGCGACCAAGTATGCGGACCAAGGAACGGACCTATTGGGCAAGACCTT…	ATGGTGGTCAAACTATTTGGGCAGATAAAAGCAGGTAATCCACAAAGAGTATTGCTCTGTTTTCTGGAAAAGGGCATCGAGTTTGAAGTTATCCATGTCGATCTCAATACATTTGAGCAGAAAAAACCAGAATATCTTCTTCGTCAGCCGTTTGGTCAAGTTCCAGCTATAGAAGATGAAGATCTGAAGCTTTTTGAATCACGAGCCATATCGAGGTATTATGCGACCAAGTATGCGGACCAAGGAACGGACCTATTGGGCAAGACCTTGGAGCAACGAGCCATCGTGGAAGAGTGGATGGAAGTTGAGGCTAACTACTTCAACGTTGTGGTCCTACCTTTAGTTATAAACATCGTCTTTACACCCAAGTTCGACGTTGCTTTGGTGGAAGAGCTAAAG…	5.03	24231	HE	Cytoplasm.
	BnaC09g40740D	BnaC09T0492500ZS	BnGSTF12-1-A-AG	chrC09	MVVKLYGQVTAACPQRVLLCLLEKKIEFEIVHIDLDTLEQKRPEHLLRQPFGQVPAIEDGDFKLFESRAIARYYATKYSDQGTNLLGKSLEHRAIVDQWADVEVGYFNVLVHPLVMNLVIKPRLGEECDAALVEELKVKLGVVLDIYDNQLASNRFLAGDEFTMADLTHMPAMGYLMRTDINRIVKDRANMNRWWEEVTARPAWKKLMKMAGF	213	AAAATAACACATATAAATTGATCCTTGCTTTTTTTCTTATACTATTAATAATACAAAAAAAAATTACAAGGTAATAGAATGGTTGTGAAACTATATGGACAGGTTACGGCAGCTTGTCCGCAAAGAGTCTTGCTTTGTCTTCTTGAGAAAAAAATTGAATTTGAGATTGTTCACATCGATCTTGATACGCTAGAGCAGAAAAGACCAGAACATCTTCTTCGTCAGGTAAACGTTTCATGTTTTTTTCTTCTAAATAGAAACACACCATTGGTATAACTAATGTTTCTTGTAGCCATTTGGTCAAGTTCCAGCCATAGAAGATGGAGATTTCAAGCTTTTTGGTAACCATCCTAATAACAAAATCTATAAAATATTTCTTTACAGACTTGTTTTCTACAT…	AAAATAACACATATAAATTGATCCTTGCTTTTTTTCTTATACTATTAATAATACAAAAAAAAATTACAAGGTAATAGAATGGTTGTGAAACTATATGGACAGGTTACGGCAGCTTGTCCGCAAAGAGTCTTGCTTTGTCTTCTTGAGAAAAAAATTGAATTTGAGATTGTTCACATCGATCTTGATACGCTAGAGCAGAAAAGACCAGAACATCTTCTTCGTCAGCCATTTGGTCAAGTTCCAGCCATAGAAGATGGAGATTTCAAGCTTTTTGAATCTCGAGCCATTGCGAGATACTACGCGACCAAGTACTCGGACCAAGGCACGAACCTTTTGGGCAAGTCTCTAGAGCACCGAGCCATCGTGGACCAGTGGGCTGATGTTGAGGTGGGTTACTTC…	ATGGTTGTGAAACTATATGGACAGGTTACGGCAGCTTGTCCGCAAAGAGTCTTGCTTTGTCTTCTTGAGAAAAAAATTGAATTTGAGATTGTTCACATCGATCTTGATACGCTAGAGCAGAAAAGACCAGAACATCTTCTTCGTCAGCCATTTGGTCAAGTTCCAGCCATAGAAGATGGAGATTTCAAGCTTTTTGAATCTCGAGCCATTGCGAGATACTACGCGACCAAGTACTCGGACCAAGGCACGAACCTTTTGGGCAAGTCTCTAGAGCACCGAGCCATCGTGGACCAGTGGGCTGATGTTGAGGTGGGTTACTTCAACGTTTTGGTACACCCTTTAGTGATGAACCTAGTCATCAAGCCGAGGTTAGGCGAAGAATGTGACGCCGCTTTGGTC…	5.99	24496.5	SE	Cytoplasm.
	BnaA02g03440D	BnaA02T0068400ZS	BnGSTF12-2-A-AG	chrA02	MVVKLYGQVTAACPQRVLLCFLEKEIEFEIVHVDLDTLEQKKPEHLLRQPFGQVPAIEDGDFKLFESRAIARYYATKYSNQGTNLLGKSLEHRAIVDQWADVETHYFNVLAFPIVLNLVIKPRLGEECDAVLVEELKAKLGVVLDIYENRLASNRFLAGDEFTMADLTHMPAMGYLMRTDVNQMVKARVNMNRWWEELTARPAWKKLMKMAGFEA	215	CTCACTTCTTCTCATATATGTTATTAACATTAATAAAAACGTTGTTACGAAGTTAGTTGTACCAAAAAACTATAATGGTTGTGAAACTATACGGGCAGGTAACTGCAGCTTGTCCACAAAGAGTCTTGCTTTGTTTTTTGGAGAAAGAAATTGAGTTTGAGATTGTTCATGTCGACCTTGATACATTAGAGCAGAAGAAACCAGAACATCTTCTTCGTCAGGTAAAATATTTTATAGTTTTCTAACTAGAGAAATTAATCATGTGATTATTATAATCCTTAGTATAACTATTGTTTATTTTTGGTAGCCATTTGGTCAAGTCCCAGCCATAGAAGATGGAGATTTCAAGCTATTCGGTAACCATTCTAGTTTTATAAACATTTTTTTGTTAAGCATTGT…	CTCACTTCTTCTCATATATGTTATTAACATTAATAAAAACGTTGTTACGAAGTTAGTTGTACCAAAAAACTATAATGGTTGTGAAACTATACGGGCAGGTAACTGCAGCTTGTCCACAAAGAGTCTTGCTTTGTTTTTTGGAGAAAGAAATTGAGTTTGAGATTGTTCATGTCGACCTTGATACATTAGAGCAGAAGAAACCAGAACATCTTCTTCGTCAGCCATTTGGTCAAGTCCCAGCCATAGAAGATGGAGATTTCAAGCTATTCGAATCTAGAGCCATTGCGAGATACTATGCGACCAAATACTCCAACCAAGGCACGAACCTTTTGGGCAAGTCACTAGAGCACCGAGCCATCGTGGACCAGTGGGCCGACGTGGAGACCCATTACTTTAACG…	ATGGTTGTGAAACTATACGGGCAGGTAACTGCAGCTTGTCCACAAAGAGTCTTGCTTTGTTTTTTGGAGAAAGAAATTGAGTTTGAGATTGTTCATGTCGACCTTGATACATTAGAGCAGAAGAAACCAGAACATCTTCTTCGTCAGCCATTTGGTCAAGTCCCAGCCATAGAAGATGGAGATTTCAAGCTATTCGAATCTAGAGCCATTGCGAGATACTATGCGACCAAATACTCCAACCAAGGCACGAACCTTTTGGGCAAGTCACTAGAGCACCGAGCCATCGTGGACCAGTGGGCCGACGTGGAGACCCATTACTTTAACGTTCTGGCGTTCCCCATTGTGCTTAACCTAGTCATCAAGCCCAGGTTAGGCGAAGAATGTGACGCCGTTTTGGTC…	5.79	24750.8	WGD	Cytoplasm.
	BnaC02g07090D	BnaC02T0078600ZS	BnGSTF12-3-A-AG	chrC02	MVDSLMRVTAACPQRVVLCFLEKEIEFEIVHVDLDTLEQKKSEHLLRQPFGQVPAIEDGDFKLFESRAIARYYATKYSNQGTNLLGKSLEHRAIVDQWADVETHYFNVLAFPIVLNLVIKPRLGEECDVVLVEELKAKLGVVLDIYENRLASNRFLAGDEFTMADLTHMPAMGYLMRTDVNQMVKARVNMNRWWEEITARPAWKKLMKMAGFEA	214	ATGGTGGATTCACTGATGAGGGTAGTTTCAGAGACTTGGAGGACAGATTTCTTTTTATGGGAGACCTTGATCCAGTCATTTGGACCCTTAGGCCCTTTAGGACAGTTTCGCATGAGGTGACCACTAGTATTACATGAGTAACAGGTGGGAAGACCTGCAGGAGGGGGTTTCTTTGCGGAAGCTGGAGGGTTATTGGGATTGATAGGTGGAGCAGGGGTAGGAGGAGGGAGGAGGAGACAGTTCCTTTGGATATGCCCAATCTCTTTGCAATGAGCGCAGGTCGGCGGGACCCAGGGGTATTCCACTTCAACACTTACAAAGGTGCCATCTGATCGACCTACTTCCACAATCTTTGGGAGAGGGATTGTAGTATCGATCTCTACTTTAACATGTGCAACA…	ATGGTGGATTCACTGATGAGGGTAACTGCAGCTTGTCCACAAAGAGTAGTGCTTTGTTTTTTAGAGAAAGAAATTGAGTTTGAGATTGTTCATGTCGACCTTGATACATTAGAGCAGAAGAAATCAGAACATCTTCTTCGTCAGCCATTTGGTCAAGTCCCAGCCATAGAAGATGGAGACTTCAAGCTTTTTGAATCTAGAGCCATTGCGAGATACTACGCGACCAAATACTCCAACCAAGGCACGAACCTTTTGGGCAAGTCACTAGAGCACCGAGCCATCGTGGACCAGTGGGCCGACGTGGAGACCCATTACTTTAACGTTCTGGCGTTCCCCATTGTGCTTAACCTAGTCATCAAGCCCAGGTTAGGCGAAGAATGTGACGTCGTTTTGGTCGAG…	ATGGTGGATTCACTGATGAGGGTAACTGCAGCTTGTCCACAAAGAGTAGTGCTTTGTTTTTTAGAGAAAGAAATTGAGTTTGAGATTGTTCATGTCGACCTTGATACATTAGAGCAGAAGAAATCAGAACATCTTCTTCGTCAGCCATTTGGTCAAGTCCCAGCCATAGAAGATGGAGACTTCAAGCTTTTTGAATCTAGAGCCATTGCGAGATACTACGCGACCAAATACTCCAACCAAGGCACGAACCTTTTGGGCAAGTCACTAGAGCACCGAGCCATCGTGGACCAGTGGGCCGACGTGGAGACCCATTACTTTAACGTTCTGGCGTTCCCCATTGTGCTTAACCTAGTCATCAAGCCCAGGTTAGGCGAAGAATGTGACGTCGTTTTGGTCGAG…	5.61	24668.7	SE	Cytoplasm.
	BnaA10g17440D	BnaA10T0196600ZS	BnGSTF12-1-C-AG	chrA10	MVVKLYGQVTAACPQRVLLCLLEKEIEFEIIHIDLDTLEQKRPEHLLRQPFGQVPAIEDGDFKLFESRAIARYYATKYADQGTNLLGKSLEHRAIVDQWADVEVGYFNVLVHPLVMNLVIKPRLGEECDAVLVEELKVKLGVVLDIYENQLASNRFLAGDEFTMADLTHMPAMGYLMRTNINRIVKDRVNMNRWWEEVTARPAWKKLMKMAGF	213	ACCGTTAGTGGAACAACCACCACATGCTTTACCCAACCAAGCCACAACAACCAGCTCTTATAAACGTTTTAGTCTAATAAAATGCCAACACATCTACCCATACTTCTTCTCAATTATAAATAAGATCGATAAACACAAATAAATAACACATATAAATTGATCCTTGCTTTTTCTTATACTATTAAATACAAAAGAAAAAATTTACAAAGTAATAGAATGGTTGTGAAACTATACGGACAGGTTACGGCAGCTTGTCCTCAAAGAGTCTTGCTTTGTCTTCTTGAGAAAGAAATTGAATTTGAGATTATTCACATCGATCTTGATACACTAGAGCAGAAAAGACCTGAACATCTTCTTCGTCAGGTAAACGTTTCATGTTTTTATTCTAAATAGAAACAC…	ACCGTTAGTGGAACAACCACCACATGCTTTACCCAACCAAGCCACAACAACCAGCTCTTATAAACGTTTTAGTCTAATAAAATGCCAACACATCTACCCATACTTCTTCTCAATTATAAATAAGATCGATAAACACAAATAAATAACACATATAAATTGATCCTTGCTTTTTCTTATACTATTAAATACAAAAGAAAAAATTTACAAAGTAATAGAATGGTTGTGAAACTATACGGACAGGTTACGGCAGCTTGTCCTCAAAGAGTCTTGCTTTGTCTTCTTGAGAAAGAAATTGAATTTGAGATTATTCACATCGATCTTGATACACTAGAGCAGAAAAGACCTGAACATCTTCTTCGTCAGCCATTTGGTCAAGTTCCAGCCATAGAAGATGGAGAT…	ATGGTTGTGAAACTATACGGACAGGTTACGGCAGCTTGTCCTCAAAGAGTCTTGCTTTGTCTTCTTGAGAAAGAAATTGAATTTGAGATTATTCACATCGATCTTGATACACTAGAGCAGAAAAGACCTGAACATCTTCTTCGTCAGCCATTTGGTCAAGTTCCAGCCATAGAAGATGGAGATTTCAAACTTTTTGAATCTCGAGCCATTGCGAGATACTACGCGACCAAGTACGCGGACCAAGGCACGAACCTTTTGGGCAAGTCTCTAGAGCACCGAGCCATCGTGGACCAGTGGGCTGATGTTGAGGTCGGTTACTTCAACGTGCTGGTACACCCTTTAGTGATGAACCTAGTCATCAAACCGAGGTTAGGCGAAGAATGTGACGCCGTTTTGGTC…	5.79	24564.7	WGD	Cytoplasm.
	BnaC02g07110D	NA	BnGSTF12-2-C-AG	chrC02	MMAQIIASVGSGCFCCRKGPAPSRSKWIISLICFIVSWFTFVIAFLVLLSGAALNDEHAEEAAFPDAYFCYTVGTGVFSTGSVLSLVTIALGIVYYLCLNSSNQNVGVTRTVANQGGGIAMGQPQIPERGEDPVFVTAACPQRVVLCFLEKEIEFEIVHVDLDTLEQKKSEHLLRQPFGQVPAIEDGDFKLFESRAIARYYATKYSNQGTNLLGKSLEHRAIVDQWADVETHYFNVLAFPIVLNLVIKPRLGEECDVVLVEELKAKLGVVLDIYENRLASNRFLAGDEFTMADLTHMPAMGYLMRTDVNQMVKARVNMNRWWEEITARPAWKKLMKMAGFEA	342	ATGATGGCTCAGATCATCGCCAGCGTCGGAAGCGGTTGTTTCTGTTGTAGAAAAGGTCCTGCTCCTTCAAGATCCAAGTGGATCATCTCCTTAATCTGCTTCATTGTCTCCTGGTGACTCTCACTCTTTAACTTTATTTTTTTTTGCAGTAACTTTCTTACTGACAATGTGCTTGATTCTCGTGTTACGTTTAGGTTCACTTTTGTGATAGCTTTCCTCGTGCTTCTATCTGGAGCTGCACTAAACGATGAACACGCCGAGGAGGCAGCGTTTCCGGATGCCTACTTCTGCTACACTGTCGGTACTGGCGTTTTCTCTACCGGTTCTGTGCTGTCGCTTGTCACTATTGCGCTCGGGATTGTTTACTATCTATGTTTGAATTCGAGTAACCAAAACGTT…	ATGATGGCTCAGATCATCGCCAGCGTCGGAAGCGGTTGTTTCTGTTGTAGAAAAGGTCCTGCTCCTTCAAGATCCAAGTGGATCATCTCCTTAATCTGCTTCATTGTCTCCTGGTTCACTTTTGTGATAGCTTTCCTCGTGCTTCTATCTGGAGCTGCACTAAACGATGAACACGCCGAGGAGGCAGCGTTTCCGGATGCCTACTTCTGCTACACTGTCGGTACTGGCGTTTTCTCTACCGGTTCTGTGCTGTCGCTTGTCACTATTGCGCTCGGGATTGTTTACTATCTATGTTTGAATTCGAGTAACCAAAACGTTGGTGTCACAAGGACGGTGGCTAACCAAGGAGGAGGAATAGCAATGGGACAGCCTCAGATTCCAGAGAGAGGAGAAGATCCT…	ATGATGGCTCAGATCATCGCCAGCGTCGGAAGCGGTTGTTTCTGTTGTAGAAAAGGTCCTGCTCCTTCAAGATCCAAGTGGATCATCTCCTTAATCTGCTTCATTGTCTCCTGGTTCACTTTTGTGATAGCTTTCCTCGTGCTTCTATCTGGAGCTGCACTAAACGATGAACACGCCGAGGAGGCAGCGTTTCCGGATGCCTACTTCTGCTACACTGTCGGTACTGGCGTTTTCTCTACCGGTTCTGTGCTGTCGCTTGTCACTATTGCGCTCGGGATTGTTTACTATCTATGTTTGAATTCGAGTAACCAAAACGTTGGTGTCACAAGGACGGTGGCTAACCAAGGAGGAGGAATAGCAATGGGACAGCCTCAGATTCCAGAGAGAGGAGAAGATCCT…	5.49	38141.2		Chloroplast. Cytoplasm.
	BnaA07g20570D	BnaA07T0235200ZS	BnGSTU20-1-A-AG	chrA07	MANSTILLDYWPSMFCMRARVALREKGVVFEAREEDLTNKSPLLLQSNPIHKKVPVLIHNGKPICESLNVVQYVDEAWSDKNPFFPSDPYGKAQARFWADFVDKKFSDAQFKIWGKKGEEQAAGVKEFIEAVKILEAELGDKPYFGGDSFGYVDIALITFYSWFGAYEKFGNFSIEAESPKLIAWAKRCMEKESVSKSLPDQEKIVAYAAEFRKNNL	217	GCTCCTATCTTCCCCTATAAAAATCATTATCCACTCGCACCTTTCTTAGCCACACACTGCCTTGTTCACTTTGAACATAAACCAAGAACATACCATTCTTTGTGAGCTTTAGTGATCTAAACCAATGGCGAACTCCACCATTCTTCTTGATTACTGGCCAAGCATGTTCTGTATGAGGGCTAGAGTCGCGCTGAGAGAGAAAGGTGTTGTGTTCGAGGCCAGAGAAGAGGATCTCACGAACAAGAGCCCTTTGCTCCTCCAGAGTAATCCGATTCACAAGAAGGTCCCGGTTCTGATCCACAACGGTAAACCGATTTGCGAGTCTCTCAATGTTGTCCAGTATGTGGACGAGGCTTGGTCTGACAAGAACCCATTCTTCCCCTCTGATCCTTACGGGAA…	GCTCCTATCTTCCCCTATAAAAATCATTATCCACTCGCACCTTTCTTAGCCACACACTGCCTTGTTCACTTTGAACATAAACCAAGAACATACCATTCTTTGTGAGCTTTAGTGATCTAAACCAATGGCGAACTCCACCATTCTTCTTGATTACTGGCCAAGCATGTTCTGTATGAGGGCTAGAGTCGCGCTGAGAGAGAAAGGTGTTGTGTTCGAGGCCAGAGAAGAGGATCTCACGAACAAGAGCCCTTTGCTCCTCCAGAGTAATCCGATTCACAAGAAGGTCCCGGTTCTGATCCACAACGGTAAACCGATTTGCGAGTCTCTCAATGTTGTCCAGTATGTGGACGAGGCTTGGTCTGACAAGAACCCATTCTTCCCCTCTGATCCTTACGGGAA…	ATGGCGAACTCCACCATTCTTCTTGATTACTGGCCAAGCATGTTCTGTATGAGGGCTAGAGTCGCGCTGAGAGAGAAAGGTGTTGTGTTCGAGGCCAGAGAAGAGGATCTCACGAACAAGAGCCCTTTGCTCCTCCAGAGTAATCCGATTCACAAGAAGGTCCCGGTTCTGATCCACAACGGTAAACCGATTTGCGAGTCTCTCAATGTTGTCCAGTATGTGGACGAGGCTTGGTCTGACAAGAACCCATTCTTCCCCTCTGATCCTTACGGGAAAGCTCAGGCTAGGTTTTGGGCTGATTTCGTGGACAAGAAGTTTAGTGATGCCCAGTTCAAGATATGGGGAAAGAAAGGTGAGGAACAAGCAGCAGGGGTGAAGGAGTTTATTGAGGCAGTGAAG…	5.85	24745.3		Cytoplasm.
	BnaC06g20430D	BnaC06T0255500ZS	BnGSTU20-1-C-AG	chrC06	MANSTILLDYWPSMFCMRARVALREKGVVFEAREEDLTNKSPLLLQSNPIHKKVPVLIHNGKPVCESLNVVQYVDEAWSDKNPFFPSDPYGKAQARFWADFVDKKFSDAQFKIWGKKGEEQAAGVKEFIEAVKILEAELGDKPYFGGDSFGYVDIALITFYSWFGAYEKFGNFSIEAESPKLIAWAKRCMEKESVSKSLPDQEKIVAYAAEFRKNNL	217	TAACCACACACTGCCTTGTTCATCTTGAACATAAATCAAGAGCATATCATTCTTTGTGAGCTTTATTGATCTAAACCAATGGCGAACTCGACGATTCTTCTTGATTACTGGCCAAGCATGTTCTGTATGAGGGCTAGAGTTGCGTTGAGGGAGAAAGGTGTTGTGTTCGAGGCCAGAGAAGAGGATCTCACGAACAAGAGCCCTTTGCTCCTCCAGAGTAATCCGATTCACAAGAAGGTCCCGGTTCTGATCCACAACGGTAAACCGGTTTGCGAGTCCCTCAATGTTGTCCAGTACGTGGACGAGGCTTGGTCTGACAAGAACCCATTCTTCCCTTCTGATCCTTACGGGAAAGCTCAGGCTAGGTTTTGGGCTGATTTCGTGGACAAGAAGGTAACC…	TAACCACACACTGCCTTGTTCATCTTGAACATAAATCAAGAGCATATCATTCTTTGTGAGCTTTATTGATCTAAACCAATGGCGAACTCGACGATTCTTCTTGATTACTGGCCAAGCATGTTCTGTATGAGGGCTAGAGTTGCGTTGAGGGAGAAAGGTGTTGTGTTCGAGGCCAGAGAAGAGGATCTCACGAACAAGAGCCCTTTGCTCCTCCAGAGTAATCCGATTCACAAGAAGGTCCCGGTTCTGATCCACAACGGTAAACCGGTTTGCGAGTCCCTCAATGTTGTCCAGTACGTGGACGAGGCTTGGTCTGACAAGAACCCATTCTTCCCTTCTGATCCTTACGGGAAAGCTCAGGCTAGGTTTTGGGCTGATTTCGTGGACAAGAAGTTTAGT…	ATGGCGAACTCGACGATTCTTCTTGATTACTGGCCAAGCATGTTCTGTATGAGGGCTAGAGTTGCGTTGAGGGAGAAAGGTGTTGTGTTCGAGGCCAGAGAAGAGGATCTCACGAACAAGAGCCCTTTGCTCCTCCAGAGTAATCCGATTCACAAGAAGGTCCCGGTTCTGATCCACAACGGTAAACCGGTTTGCGAGTCCCTCAATGTTGTCCAGTACGTGGACGAGGCTTGGTCTGACAAGAACCCATTCTTCCCTTCTGATCCTTACGGGAAAGCTCAGGCTAGGTTTTGGGCTGATTTCGTGGACAAGAAGTTTAGTGATGCCCAGTTCAAGATATGGGGAAAGAAAGGTGAGGAACAAGCAGCAGGGGTGAAGGAGTTTATTGAGGCAGTGAAG…	5.85	24731.3		Cytoplasm.
	BnaA04g18440D	BnaA04T0206800ZS	BnUGT74C1-1-A-AG	chrA04	MSEASGHVLVFPYPFQGHINPMIQLSKRLSKKGLTVTLVIASNNHREPYTSDVYSITVHTIHDGFLSHEHPQTKFNEPQRFISSTTRSLTDFISRDKLTSNPPKALIYDPFMPFALDVAKELGLYVVAYSTQPWLASLVYYHINEGTYDVPDDRHENPTLASFPAFPLLSQNDLPSFAREKGSYPLLFELVVSQFSNLRRADLILCNTFDQLEPKVVKWMSDQWPVKNIGPMVPSKFLDNRLLEDKDYDLGDFKTEPDESVLRWLASKPAKSVVYVAFGTLAALSDKQMKETAAAIKQTGYSFLWSVRDSERSKLPSGFVEEALEKDYGLVAKWVPQLEVLSHDSTGCFVTHCGWNSTLEALCLGVPLVGMPQWTDQPTNAKFIEDVWKIGVRVKADEE…	456	ATGAGTGAAGCAAGCGGTCATGTGCTGGTGTTTCCTTATCCATTTCAAGGGCACATCAACCCAATGATCCAACTCTCTAAACGGTTATCCAAAAAGGGACTCACCGTAACACTCGTAATCGCCTCCAATAACCACCGTGAACCTTACACTTCCGACGTCTATTCCATCACCGTCCACACAATCCACGACGGTTTCCTGTCACACGAACACCCTCAAACCAAGTTCAACGAACCTCAACGTTTCATTAGCTCTACTACTCGCAGCCTCACGGATTTCATCTCTAGGTATAAGTTTTTGAGCGAATTTTCCAGCTTGACATGTAAAGTTTGTTTTAAGACAAAAAAAAAAGTGGAAAGCTAAAGAAGTTTAAAGAATAAGAAAAAAAAAAGGATCTAAAAG…	ATGAGTGAAGCAAGCGGTCATGTGCTGGTGTTTCCTTATCCATTTCAAGGGCACATCAACCCAATGATCCAACTCTCTAAACGGTTATCCAAAAAGGGACTCACCGTAACACTCGTAATCGCCTCCAATAACCACCGTGAACCTTACACTTCCGACGTCTATTCCATCACCGTCCACACAATCCACGACGGTTTCCTGTCACACGAACACCCTCAAACCAAGTTCAACGAACCTCAACGTTTCATTAGCTCTACTACTCGCAGCCTCACGGATTTCATCTCTAGGGATAAGTTAACGAGCAACCCTCCAAAAGCTCTGATCTATGATCCCTTCATGCCCTTTGCACTGGACGTAGCCAAGGAGTTGGGTCTATACGTAGTAGCCTATTCCACTCAACCA…	ATGAGTGAAGCAAGCGGTCATGTGCTGGTGTTTCCTTATCCATTTCAAGGGCACATCAACCCAATGATCCAACTCTCTAAACGGTTATCCAAAAAGGGACTCACCGTAACACTCGTAATCGCCTCCAATAACCACCGTGAACCTTACACTTCCGACGTCTATTCCATCACCGTCCACACAATCCACGACGGTTTCCTGTCACACGAACACCCTCAAACCAAGTTCAACGAACCTCAACGTTTCATTAGCTCTACTACTCGCAGCCTCACGGATTTCATCTCTAGGGATAAGTTAACGAGCAACCCTCCAAAAGCTCTGATCTATGATCCCTTCATGCCCTTTGCACTGGACGTAGCCAAGGAGTTGGGTCTATACGTAGTAGCCTATTCCACTCAACCA…	5.49	51453.7	WGD	Cell membrane.
	BnaA05g11170D	BnaA05T0121200ZS	BnUGT74C1-2-A-AG	chrA05	MGEAKGHVLFFPYPLQGHINPMIQLGKRLSKKGLTVSLIIASNIHREPYTSEDYSITVHTIHDGFFPHEHPHAKIKDPPRFNESTARSLTNFISRQKLSGNPPKALIYDPFMPFALDVAKDLGLYVVAYFTQPWLASLIYYHINEGTYDVPDDRHEDPILASFPGFPLLSQNDLPSFACEKGSYPLIFKVVVSQFSNLRRADCILCNTFDQLEPKVVKWMDGQWPVKNIGPVVPSKFLDNRLPEDKDYELGDSKTEPDESVLSWLANKPAKSVVYVAFGTLVALSEKQMKETAMAIKQTGYSFLWSARDSERSKLPSGFVEEAMEKDIGLVAKWVPQLEVLAHDSIGCFVTHCGWNSTLEALCLGVPLVGMPQWTDQPTNAKFIEDVWKIGVRVKTDEE…	456	AGAATTAGAACACATACCCACTTGCTGTTTCTTAAGTTTTAAACAAAAACACACAAAAAGATATGGGTGAAGCAAAAGGTCACGTACTGTTTTTCCCATATCCGTTACAAGGCCACATTAATCCAATGATCCAACTCGGCAAACGCTTATCCAAAAAGGGACTCACCGTCTCACTGATCATTGCCTCCAACATCCACCGTGAACCGTACACCTCTGAGGACTACTCCATCACCGTCCACACCATCCACGACGGTTTCTTTCCACACGAACACCCACACGCCAAGATCAAAGACCCTCCACGTTTTAATGAGTCTACTGCTCGTAGCCTCACCAATTTCATCTCCAGGTACAAAGTGTTCTCTTTCTTTTGGCAGATTTTGAAAGTTTGCTTGCTCTTTT…	AGAATTAGAACACATACCCACTTGCTGTTTCTTAAGTTTTAAACAAAAACACACAAAAAGATATGGGTGAAGCAAAAGGTCACGTACTGTTTTTCCCATATCCGTTACAAGGCCACATTAATCCAATGATCCAACTCGGCAAACGCTTATCCAAAAAGGGACTCACCGTCTCACTGATCATTGCCTCCAACATCCACCGTGAACCGTACACCTCTGAGGACTACTCCATCACCGTCCACACCATCCACGACGGTTTCTTTCCACACGAACACCCACACGCCAAGATCAAAGACCCTCCACGTTTTAATGAGTCTACTGCTCGTAGCCTCACCAATTTCATCTCCAGGCAGAAGTTATCGGGCAACCCTCCAAAAGCTCTGATCTATGATCCATTCATGC…	ATGGGTGAAGCAAAAGGTCACGTACTGTTTTTCCCATATCCGTTACAAGGCCACATTAATCCAATGATCCAACTCGGCAAACGCTTATCCAAAAAGGGACTCACCGTCTCACTGATCATTGCCTCCAACATCCACCGTGAACCGTACACCTCTGAGGACTACTCCATCACCGTCCACACCATCCACGACGGTTTCTTTCCACACGAACACCCACACGCCAAGATCAAAGACCCTCCACGTTTTAATGAGTCTACTGCTCGTAGCCTCACCAATTTCATCTCCAGGCAGAAGTTATCGGGCAACCCTCCAAAAGCTCTGATCTATGATCCATTCATGCCCTTTGCACTGGACGTAGCCAAGGACTTGGGTCTATACGTAGTGGCCTATTTTACTCAACCA…	5.71	51262.8	WGD	Cell membrane.
	BnaC04g42530D	BnaC04T0513800ZS	BnUGT74C1-1-C-AG	chrC04	MSEASGHVLVFPYPFQGHINPMIQLSKRLSKKGLTVTLIIASNNQREPYTSDVYSIIVHTIHDGFLSHEHPQTKFNEPQRFINSTTRSLTDFISREKLKSNPPKALIYDPFMPFALDVAKELDLYVVAYSTQPWLASLVYYHINEGTYDVPDDRHENPTLASFPAFPLLSQNDLPSFAREKGSYPLLFELVVNQFSNLWRADLILCNTFDQLEPKVVKWMSDQWLVKNIGPMVPSKFLDNRLPEDKDYDLGDFKTEPDESVLRWLASKPAKSVVYVAFGTLAALSEKQMKETAMAIRQTGYNFLWSVRDSERSKLPSGFVEEALEKDYGLVAKWVPQLEVLSHDSTGCFVTHCGWNSTLEALCLGVPLVGMPQWTDQPTNAKFIEDVWKIGVRVKAHEE…	456	ATGAGTGAAGCAAGCGGTCATGTGCTGGTGTTTCCTTATCCATTTCAAGGGCACATCAACCCAATGATCCAACTCTCTAAACGGTTATCAAAAAAGGGACTCACCGTAACACTCATCATCGCCTCCAACAATCAACGTGAACCTTACACTTCCGACGTCTATTCCATCATCGTCCACACAATCCACGACGGTTTCCTGTCACACGAACACCCTCAAACCAAGTTCAACGAACCTCAACGTTTCATTAACTCTACTACTCGCAGCCTCACAGATTTCATCTCTAGGTATAAGTTTTTGAGCGAATTTTCCAGCTTGACATGTAAAGTTTGTTTTAAGACCAAAAAAAACTGGAAAGCTAAAAAAGTTCAAAGAATAAGAAAAAAAAATGATCTAAAAGCC…	ATGAGTGAAGCAAGCGGTCATGTGCTGGTGTTTCCTTATCCATTTCAAGGGCACATCAACCCAATGATCCAACTCTCTAAACGGTTATCAAAAAAGGGACTCACCGTAACACTCATCATCGCCTCCAACAATCAACGTGAACCTTACACTTCCGACGTCTATTCCATCATCGTCCACACAATCCACGACGGTTTCCTGTCACACGAACACCCTCAAACCAAGTTCAACGAACCTCAACGTTTCATTAACTCTACTACTCGCAGCCTCACAGATTTCATCTCTAGGGAGAAGTTAAAGAGCAATCCTCCAAAAGCTCTGATCTATGATCCCTTCATGCCCTTTGCACTGGACGTAGCCAAGGAGTTGGATCTATACGTAGTAGCCTACTCCACTCAACCA…	ATGAGTGAAGCAAGCGGTCATGTGCTGGTGTTTCCTTATCCATTTCAAGGGCACATCAACCCAATGATCCAACTCTCTAAACGGTTATCAAAAAAGGGACTCACCGTAACACTCATCATCGCCTCCAACAATCAACGTGAACCTTACACTTCCGACGTCTATTCCATCATCGTCCACACAATCCACGACGGTTTCCTGTCACACGAACACCCTCAAACCAAGTTCAACGAACCTCAACGTTTCATTAACTCTACTACTCGCAGCCTCACAGATTTCATCTCTAGGGAGAAGTTAAAGAGCAATCCTCCAAAAGCTCTGATCTATGATCCCTTCATGCCCTTTGCACTGGACGTAGCCAAGGAGTTGGATCTATACGTAGTAGCCTACTCCACTCAACCA…	5.5	51819.2	HE	Cell membrane.
	BnaC04g12860D	BnaC04T0153200ZS	BnUGT74C1-2-C-AG	chrC04	MGEAKGHVLFFPYPLQGHINPMIQLGKRLSKKGLTVSLIIASNIHREPYTSEDYSITVHTIHDGFFPHEHPHAKIKDPPRFNDSTARSLTDFISRQKLSGNPPKALIYDPFMPFALDVAKDLGLYVVAYFTQPWLASLIYYHINEGTYDVPDDRHEDPILASFPGFPLLSQNDLPSFACEKGSYPLIFKVVVSQFSNLRRADCILCNTFDQLEPKVVKWMDGQWPVKNIGPVVPSKFLDNRLPEDKDYELGDSKTEPDESVLSWLANKPAKSVVYVAFGTLVALSEKQMKETAMAIKQTGYSFLWSVRDSERSKLPSGFVEEALEKDIGMVAKWVPQLEVLAHDSIGCFVTHCGWNSTLEALCLGVPLVGMPQWTDQPTNAKFIEDVWKIGVRVKTDEE…	456	AGAATCAGAACACATATCATCACCCACTTTCTGTTTCTTCAGTTTTAAACAAAAACACAATAAAAGATATGGGTGAGGCAAAAGGTCACGTACTGTTTTTCCCATATCCGTTACAAGGCCACATTAATCCAATGATCCAACTCGGCAAACGCTTATCCAAAAAGGGACTCACCGTCTCACTGATCATTGCCTCCAACATCCACCGTGAACCGTACACCTCTGAGGACTACTCCATCACCGTCCACACCATCCACGACGGTTTCTTTCCACACGAACACCCTCACGCCAAGATCAAAGACCCTCCACGTTTTAATGACTCTACTGCTCGTAGCCTCACAGATTTCATCTCTAGGTACAAAGTTTTCTCTTTCTTTTGGCAGATTTTGAAAGTTTGCTTAC…	AGAATCAGAACACATATCATCACCCACTTTCTGTTTCTTCAGTTTTAAACAAAAACACAATAAAAGATATGGGTGAGGCAAAAGGTCACGTACTGTTTTTCCCATATCCGTTACAAGGCCACATTAATCCAATGATCCAACTCGGCAAACGCTTATCCAAAAAGGGACTCACCGTCTCACTGATCATTGCCTCCAACATCCACCGTGAACCGTACACCTCTGAGGACTACTCCATCACCGTCCACACCATCCACGACGGTTTCTTTCCACACGAACACCCTCACGCCAAGATCAAAGACCCTCCACGTTTTAATGACTCTACTGCTCGTAGCCTCACAGATTTCATCTCTAGGCAGAAGTTATCGGGCAACCCTCCAAAAGCTCTGATCTATGATCCAT…	ATGGGTGAGGCAAAAGGTCACGTACTGTTTTTCCCATATCCGTTACAAGGCCACATTAATCCAATGATCCAACTCGGCAAACGCTTATCCAAAAAGGGACTCACCGTCTCACTGATCATTGCCTCCAACATCCACCGTGAACCGTACACCTCTGAGGACTACTCCATCACCGTCCACACCATCCACGACGGTTTCTTTCCACACGAACACCCTCACGCCAAGATCAAAGACCCTCCACGTTTTAATGACTCTACTGCTCGTAGCCTCACAGATTTCATCTCTAGGCAGAAGTTATCGGGCAACCCTCCAAAAGCTCTGATCTATGATCCATTCATGCCCTTTGCACTGGACGTAGCCAAGGACTTGGGTCTATACGTAGTGGCCTATTTTACTCAGCCA…	5.63	51251.8	SE	Cell membrane.
	BnaA07g31230D	BnaA07G0343740ZS	BnST5b-1-A-AG	chrA07	MESEPLTGTTVPNQDEAKTESSEFEKNQERYQTIISTFTHEKGWRPKEPFIEYGGHWWVQPLLEGCLHAQQFFQARPDDIFVCSYPKTGTTWLKALTFAIVNRSRFDDTSNPLLKRNPHEFVPYIEIDFPFFPQVDVLKDKGNTLFSTHIPYESLPDSVVKSRCKLVYIWRDPKDTFISLWTFLHKERSELGPVNNLEEAFDMFCRGLSGYGPYLDHVLGYWKAYQENPDKVLFLKYEFMRGDPLPYVKKLAEFMGYGFTEEEEEKGVAEKVVDLCSFETLRNLEANKGEKEREDRAAVYANSAYFRKGKVGDWSNYLTPEMAARIDGIMEDKFKDTGLLEHGH	344	AGACCATCATCACTCATCTTCCCACAAAACACAAGTCTTCAAAATTCTATAGCTCGATGGAATCAGAGCCCTTAACCGGAACGACCGTACCGAACCAAGACGAGGCTAAAACAGAGTCATCAGAGTTCGAGAAGAATCAAGAACGGTACCAAACAATAATCTCCACGTTCACACACGAGAAAGGCTGGAGACCAAAAGAGCCCTTCATAGAGTACGGTGGTCACTGGTGGGTACAGCCTCTCCTCGAAGGCTGCCTTCACGCGCAACAGTTCTTCCAAGCTCGACCCGACGACATCTTCGTCTGTAGCTACCCAAAGACAGGCACCACTTGGCTCAAAGCCTTGACATTCGCCATCGTAAACCGATCACGCTTCGACGATACCTCGAACCCTCTCCTCA…	AGACCATCATCACTCATCTTCCCACAAAACACAAGTCTTCAAAATTCTATAGCTCGATGGAATCAGAGCCCTTAACCGGAACGACCGTACCGAACCAAGACGAGGCTAAAACAGAGTCATCAGAGTTCGAGAAGAATCAAGAACGGTACCAAACAATAATCTCCACGTTCACACACGAGAAAGGCTGGAGACCAAAAGAGCCCTTCATAGAGTACGGTGGTCACTGGTGGGTACAGCCTCTCCTCGAAGGCTGCCTTCACGCGCAACAGTTCTTCCAAGCTCGACCCGACGACATCTTCGTCTGTAGCTACCCAAAGACAGGCACCACTTGGCTCAAAGCCTTGACATTCGCCATCGTAAACCGATCACGCTTCGACGATACCTCGAACCCTCTCCTCA…	ATGGAATCAGAGCCCTTAACCGGAACGACCGTACCGAACCAAGACGAGGCTAAAACAGAGTCATCAGAGTTCGAGAAGAATCAAGAACGGTACCAAACAATAATCTCCACGTTCACACACGAGAAAGGCTGGAGACCAAAAGAGCCCTTCATAGAGTACGGTGGTCACTGGTGGGTACAGCCTCTCCTCGAAGGCTGCCTTCACGCGCAACAGTTCTTCCAAGCTCGACCCGACGACATCTTCGTCTGTAGCTACCCAAAGACAGGCACCACTTGGCTCAAAGCCTTGACATTCGCCATCGTAAACCGATCACGCTTCGACGATACCTCGAACCCTCTCCTCAAACGCAACCCTCACGAGTTCGTTCCTTACATCGAGATAGATTTCCCTTTCTTCCCT…	5.23	40049.2		Cytoplasm.
	BnaA07g31250D	BnaC06T0404600ZS	BnST5b-2-A-AG	chrA07	MESEPLTDTTGGPNQDETKTESSEFEKNQERYKALISTFTHEKGWRQKEAYIEYGGSWWTQFVLEGCLHAQEFFKARPNHFFVCSYPKTGTTWLKALTFAIVNRSRFDHSSSPLLRRTPHELVPYIEFDVSSFPQVDVLNDNGNNTLFSTHIPHELLPVSVVTSRCKLVYIWRDPKDTFISLWTFLNKARAELGSVNNLEESFDMFCRGLSWYGPYLDHVLGYWKAYQENPDKILFLKYEFMSAEPLPYVKKVAEFMGFGFTPEEEEKGVAENVVKLCSFETLKNLEVNKEEKEREDRAALYANSAFFRKGKVGDWSNYLTPEMAARIDSIMDEKFKDTGLLEQGQ	346	ATGGAATCAGAACCCCTAACCGATACGACAGGAGGACCAAACCAGGACGAGACCAAGACCGAATCATCAGAATTCGAGAAGAATCAAGAACGGTACAAAGCTCTAATCTCCACGTTTACTCACGAGAAAGGCTGGAGGCAGAAAGAAGCCTATATCGAGTACGGTGGTAGCTGGTGGACACAATTCGTTCTCGAAGGCTGCCTTCACGCGCAAGAATTCTTTAAAGCACGACCCAACCACTTCTTCGTCTGTAGCTACCCAAAGACAGGTACCACTTGGCTCAAAGCCTTAACTTTTGCAATCGTAAACCGATCTCGCTTCGACCATTCCTCGAGCCCTCTCCTCAGACGTACCCCTCACGAGCTTGTTCCTTACATTGAGTTCGACGTCTCTTCCTTC…	ATGGAATCAGAACCCCTAACCGATACGACAGGAGGACCAAACCAGGACGAGACCAAGACCGAATCATCAGAATTCGAGAAGAATCAAGAACGGTACAAAGCTCTAATCTCCACGTTTACTCACGAGAAAGGCTGGAGGCAGAAAGAAGCCTATATCGAGTACGGTGGTAGCTGGTGGACACAATTCGTTCTCGAAGGCTGCCTTCACGCGCAAGAATTCTTTAAAGCACGACCCAACCACTTCTTCGTCTGTAGCTACCCAAAGACAGGTACCACTTGGCTCAAAGCCTTAACTTTTGCAATCGTAAACCGATCTCGCTTCGACCATTCCTCGAGCCCTCTCCTCAGACGTACCCCTCACGAGCTTGTTCCTTACATTGAGTTCGACGTCTCTTCCTTC…	ATGGAATCAGAACCCCTAACCGATACGACAGGAGGACCAAACCAGGACGAGACCAAGACCGAATCATCAGAATTCGAGAAGAATCAAGAACGGTACAAAGCTCTAATCTCCACGTTTACTCACGAGAAAGGCTGGAGGCAGAAAGAAGCCTATATCGAGTACGGTGGTAGCTGGTGGACACAATTCGTTCTCGAAGGCTGCCTTCACGCGCAAGAATTCTTTAAAGCACGACCCAACCACTTCTTCGTCTGTAGCTACCCAAAGACAGGTACCACTTGGCTCAAAGCCTTAACTTTTGCAATCGTAAACCGATCTCGCTTCGACCATTCCTCGAGCCCTCTCCTCAGACGTACCCCTCACGAGCTTGTTCCTTACATTGAGTTCGACGTCTCTTCCTTC…	5.29	40138.2	WGD	Cytoplasm.
	BnaC06g34930D	BnaC06T0404300ZS	BnST5b-1-C-AG	chrC06	MESEPLTGTTVPNQDKTETESSEFEKNQERYQTLISTFTHEKGWRPKEPSIEYGGHWWVQPLLEGCLHAQEFFQARPNDIFVCSYPKTGTTWLKALTFAIVNRSRFDDSSNPLLKRNPHEFVPYIEIDFPFFPQVDVLNDKGNTLFSTHIPYESLPDSVVKSRCKLVYIWRDPKDTFISLWTFLHKERSELGPVNKLEEAFDMFCRGLSGYGPYLDHVLGYWKAYQENPDKILFLKYEFMRADPLPYVKRLAEFMGYGFTEEEEEKGVAEKVVDLCSFETLKNLEANKGEKEREDRAAVYANSAYFRKGKVGDWSNYLTPEMAARIDGIMEEKFKDTGLLEHGQ	344	ATGGAATCAGAGCCCTTAACCGGAACGACCGTACCGAACCAAGACAAGACCGAAACAGAGTCATCAGAGTTCGAGAAGAATCAAGAACGGTACCAAACACTAATCTCCACGTTCACACACGAGAAAGGCTGGAGACCAAAGGAACCCTCCATCGAGTACGGTGGTCACTGGTGGGTACAGCCTCTCCTCGAAGGCTGCCTTCACGCGCAAGAGTTCTTCCAAGCTCGACCCAACGACATCTTCGTGTGTAGCTACCCAAAGACAGGCACCACTTGGCTCAAAGCTTTGACTTTCGCCATCGTAAACCGATCACGCTTCGACGATTCCTCGAACCCTCTCCTCAAACGTAACCCTCACGAGTTCGTTCCTTACATCGAGATCGACTTCCCTTTCTTCCCT…	ATGGAATCAGAGCCCTTAACCGGAACGACCGTACCGAACCAAGACAAGACCGAAACAGAGTCATCAGAGTTCGAGAAGAATCAAGAACGGTACCAAACACTAATCTCCACGTTCACACACGAGAAAGGCTGGAGACCAAAGGAACCCTCCATCGAGTACGGTGGTCACTGGTGGGTACAGCCTCTCCTCGAAGGCTGCCTTCACGCGCAAGAGTTCTTCCAAGCTCGACCCAACGACATCTTCGTGTGTAGCTACCCAAAGACAGGCACCACTTGGCTCAAAGCTTTGACTTTCGCCATCGTAAACCGATCACGCTTCGACGATTCCTCGAACCCTCTCCTCAAACGTAACCCTCACGAGTTCGTTCCTTACATCGAGATCGACTTCCCTTTCTTCCCT…	ATGGAATCAGAGCCCTTAACCGGAACGACCGTACCGAACCAAGACAAGACCGAAACAGAGTCATCAGAGTTCGAGAAGAATCAAGAACGGTACCAAACACTAATCTCCACGTTCACACACGAGAAAGGCTGGAGACCAAAGGAACCCTCCATCGAGTACGGTGGTCACTGGTGGGTACAGCCTCTCCTCGAAGGCTGCCTTCACGCGCAAGAGTTCTTCCAAGCTCGACCCAACGACATCTTCGTGTGTAGCTACCCAAAGACAGGCACCACTTGGCTCAAAGCTTTGACTTTCGCCATCGTAAACCGATCACGCTTCGACGATTCCTCGAACCCTCTCCTCAAACGTAACCCTCACGAGTTCGTTCCTTACATCGAGATCGACTTCCCTTTCTTCCCT…	5.18	40038.2		Cytoplasm.
	BnaC06g34990D	NA	BnST5b-2-C-AG	chrC06	MESEPLTDTTGPNQDETKTESSEFEKNQERYQALISTFTHEKGWRQKEAYIEYGGSWWTQFVLEGCLHAQEFFQARPNHFFVCSYPKTGTTWLKALTFAIVNRSRFADTSNPLLKRNPHELVPYIEFDVSSFPQVDVLNDKGNNTLFSTHIPHELLPVSVLTSRCKLVYIWRDPKDTFISLWTFLNKARAELGPVNNLEESFDMFCRGLSWYGPYLDHVLGYWKAYQENPDKNLFLKYEFMSADPLPYVKKLAEFMGFGFTPEEEEKGVAENVVKLCSFETLKNLEVNKGEKERENSAALYANSAFFRKGEVGDWSNYLTPEMAARIDGIMDEKFKDTGLLEHGQSPVLDLYAPSVSSIL	360	ATGGAATCAGAACCCCTAACCGACACTACAGGACCAAACCAGGACGAGACCAAGACCGAGTCATCAGAATTCGAGAAGAATCAAGAACGGTACCAAGCTCTAATCTCCACGTTTACTCACGAGAAAGGCTGGAGGCAGAAAGAAGCCTATATCGAGTACGGTGGTAGCTGGTGGACACAATTTGTTCTCGAAGGTTGTCTTCACGCGCAAGAATTCTTTCAAGCACGACCCAACCACTTCTTCGTCTGTAGCTACCCAAAGACAGGTACCACTTGGCTCAAAGCCTTAACTTTCGCCATCGTAAACCGATCTCGCTTCGCCGATACCTCGAACCCTCTCCTCAAACGTAACCCTCACGAGCTTGTTCCTTACATTGAGTTCGACGTCTCTTCCTTCCCT…	ATGGAATCAGAACCCCTAACCGACACTACAGGACCAAACCAGGACGAGACCAAGACCGAGTCATCAGAATTCGAGAAGAATCAAGAACGGTACCAAGCTCTAATCTCCACGTTTACTCACGAGAAAGGCTGGAGGCAGAAAGAAGCCTATATCGAGTACGGTGGTAGCTGGTGGACACAATTTGTTCTCGAAGGTTGTCTTCACGCGCAAGAATTCTTTCAAGCACGACCCAACCACTTCTTCGTCTGTAGCTACCCAAAGACAGGTACCACTTGGCTCAAAGCCTTAACTTTCGCCATCGTAAACCGATCTCGCTTCGCCGATACCTCGAACCCTCTCCTCAAACGTAACCCTCACGAGCTTGTTCCTTACATTGAGTTCGACGTCTCTTCCTTCCCT…	ATGGAATCAGAACCCCTAACCGACACTACAGGACCAAACCAGGACGAGACCAAGACCGAGTCATCAGAATTCGAGAAGAATCAAGAACGGTACCAAGCTCTAATCTCCACGTTTACTCACGAGAAAGGCTGGAGGCAGAAAGAAGCCTATATCGAGTACGGTGGTAGCTGGTGGACACAATTTGTTCTCGAAGGTTGTCTTCACGCGCAAGAATTCTTTCAAGCACGACCCAACCACTTCTTCGTCTGTAGCTACCCAAAGACAGGTACCACTTGGCTCAAAGCCTTAACTTTCGCCATCGTAAACCGATCTCGCTTCGCCGATACCTCGAACCCTCTCCTCAAACGTAACCCTCACGAGCTTGTTCCTTACATTGAGTTCGACGTCTCTTCCTTCCCT…	5.09	41460.7	SE	Cytoplasm.
	BnaC06g34970D	BnaC06G0404450ZS	BnST5b-3-C-AG	chrC06	MESEPLTDPTGPNQDETKTEPSEFKKNQERYKALISTFTHEKGWRPKQPYIEYGGHWWIQALLEGCLHAQEFFQARPNDIFVCSYPKTGTTWLKALTFAIANRSRFDDSSNPLLKRNPHEFVPYIEIDFPFFPQLDVLNNKSNTLFSTHIPHELLPDSVVRSGCNLVYIWRDPKDTFISLWTFLHKSRSPFGPVNKLEESFDMFCRGLSGYGPYLDHVLGYWKAYQENPDKILFLKYEFMRADPLPYVKRLAEFMGYGFTEEEEEKGVAEKVVDLCSFETLKNLEANKGEKEREDRAAVYANSAYFRKGKVGDWSNYLTPEMAARIDGIMEEKFKDTGLLEHGQ	344	ATGGAATCAGAACCCCTAACCGACCCGACAGGACCAAACCAGGACGAGACCAAGACCGAGCCGTCAGAATTCAAGAAGAATCAAGAACGGTACAAAGCTCTAATCTCCACGTTTACTCACGAGAAAGGCTGGAGACCAAAACAACCCTATATCGAGTACGGTGGTCACTGGTGGATACAAGCTCTCCTCGAAGGCTGCCTTCACGCGCAAGAGTTCTTTCAAGCAAGACCCAACGACATCTTCGTCTGTAGCTACCCAAAGACAGGTACCACCTGGCTCAAAGCTCTCACTTTCGCCATAGCCAATAGATCTCGCTTCGACGATTCCTCGAACCCTCTCCTAAAACGCAACCCTCACGAGTTCGTTCCTTACATCGAGATCGACTTTCCTTTCTTCCCT…	ATGGAATCAGAACCCCTAACCGACCCGACAGGACCAAACCAGGACGAGACCAAGACCGAGCCGTCAGAATTCAAGAAGAATCAAGAACGGTACAAAGCTCTAATCTCCACGTTTACTCACGAGAAAGGCTGGAGACCAAAACAACCCTATATCGAGTACGGTGGTCACTGGTGGATACAAGCTCTCCTCGAAGGCTGCCTTCACGCGCAAGAGTTCTTTCAAGCAAGACCCAACGACATCTTCGTCTGTAGCTACCCAAAGACAGGTACCACCTGGCTCAAAGCTCTCACTTTCGCCATAGCCAATAGATCTCGCTTCGACGATTCCTCGAACCCTCTCCTAAAACGCAACCCTCACGAGTTCGTTCCTTACATCGAGATCGACTTTCCTTTCTTCCCT…	ATGGAATCAGAACCCCTAACCGACCCGACAGGACCAAACCAGGACGAGACCAAGACCGAGCCGTCAGAATTCAAGAAGAATCAAGAACGGTACAAAGCTCTAATCTCCACGTTTACTCACGAGAAAGGCTGGAGACCAAAACAACCCTATATCGAGTACGGTGGTCACTGGTGGATACAAGCTCTCCTCGAAGGCTGCCTTCACGCGCAAGAGTTCTTTCAAGCAAGACCCAACGACATCTTCGTCTGTAGCTACCCAAAGACAGGTACCACCTGGCTCAAAGCTCTCACTTTCGCCATAGCCAATAGATCTCGCTTCGACGATTCCTCGAACCCTCTCCTAAAACGCAACCCTCACGAGTTCGTTCCTTACATCGAGATCGACTTTCCTTTCTTCCCT…	5.51	39998.2		Cytoplasm.
	BnaA06g12720D	BnaA06T0128100ZS	BnST5c-1-A-AG	chrA06	MESKSENDVVASPPSEFEKNQKHYQETIATLPHQNGWRPKDPFVEYGGHWWLQPLLEGLLHAQSFFKARPNDFFVCSYPKTGTTWLKALTFAIANRSKFDDSTNPLLKRNPHEFVPYIEIDFPFFPSVDVLKDEGNTLFSTHIPYNLLPESILKAGCKMVYIWRDPKDTFVSMWTFAHKERSQQGDVISIEEAFDKYCQGLSVYGPYLDHVLGYWKAHEANPEQILFLKYETMRGDPLPYVKRLAEFMGYGFTEEEEEGGVVERVVKLCSFETLKNLEANKGEKDREDRPAVYANSAYFRKGKVGDWENYLTPEMVARIDGLMEEKFRGTGFLASTP	337	ATGGAATCCAAATCCGAAAACGACGTCGTCGCATCACCACCATCAGAATTCGAGAAGAACCAGAAACACTACCAAGAAACCATCGCCACGCTTCCTCACCAAAACGGCTGGCGCCCAAAAGACCCTTTCGTCGAGTACGGTGGCCACTGGTGGCTACAACCTCTCCTCGAAGGCTTACTCCACGCCCAAAGCTTCTTCAAAGCTCGACCCAACGACTTCTTCGTCTGCAGCTACCCGAAAACCGGAACCACGTGGCTCAAGGCCCTAACCTTCGCGATCGCGAACCGGTCCAAGTTCGACGACTCAACGAACCCTCTCCTCAAACGCAACCCTCACGAGTTCGTGCCTTACATCGAGATCGACTTCCCGTTCTTCCCGAGCGTCGACGTCCTCAAGGAC…	ATGGAATCCAAATCCGAAAACGACGTCGTCGCATCACCACCATCAGAATTCGAGAAGAACCAGAAACACTACCAAGAAACCATCGCCACGCTTCCTCACCAAAACGGCTGGCGCCCAAAAGACCCTTTCGTCGAGTACGGTGGCCACTGGTGGCTACAACCTCTCCTCGAAGGCTTACTCCACGCCCAAAGCTTCTTCAAAGCTCGACCCAACGACTTCTTCGTCTGCAGCTACCCGAAAACCGGAACCACGTGGCTCAAGGCCCTAACCTTCGCGATCGCGAACCGGTCCAAGTTCGACGACTCAACGAACCCTCTCCTCAAACGCAACCCTCACGAGTTCGTGCCTTACATCGAGATCGACTTCCCGTTCTTCCCGAGCGTCGACGTCCTCAAGGAC…	ATGGAATCCAAATCCGAAAACGACGTCGTCGCATCACCACCATCAGAATTCGAGAAGAACCAGAAACACTACCAAGAAACCATCGCCACGCTTCCTCACCAAAACGGCTGGCGCCCAAAAGACCCTTTCGTCGAGTACGGTGGCCACTGGTGGCTACAACCTCTCCTCGAAGGCTTACTCCACGCCCAAAGCTTCTTCAAAGCTCGACCCAACGACTTCTTCGTCTGCAGCTACCCGAAAACCGGAACCACGTGGCTCAAGGCCCTAACCTTCGCGATCGCGAACCGGTCCAAGTTCGACGACTCAACGAACCCTCTCCTCAAACGCAACCCTCACGAGTTCGTGCCTTACATCGAGATCGACTTCCCGTTCTTCCCGAGCGTCGACGTCCTCAAGGAC…	5.41	38935.1	SE	Cytoplasm.
	BnaC05g14270D	BnaC05T0156200ZS	BnST5c-1-C-AG	chrC05	MESKSENDVVASPPSEFEKNQKHYQETIATLPHQNGWRPKDPFVEYGGHWWLQPLLEGLLHAQNFFKARPNDFFVCSYPKTGTTWLKALTFAIANRSKFDDSTNPLLKRNPHEFVPYIEIDFPFFPSVDVLKDQGNTLFSTHIPYNLLPESILKAGCKMVYIWRDPKDTFVSMWTFAHKERSQQGDLVGIEEAFDKYCQGLSVYGPYLDHVLGYWKAHEANPEKILFLKYETMRGDPLPYVKRLAEFMGYGFTEEEEEGGVVERVAKLCSFKTLKNLEANKGDKDREDRPAVYANSAYFRKGKVGDWENYLTPEMVARIDGLMEEKFRGTGFLASSP	337	ATGGAATCCAAATCCGAAAACGACGTCGTTGCATCCCCACCCTCAGAATTCGAGAAGAACCAGAAACATTACCAAGAAACCATCGCCACGCTTCCTCACCAAAACGGCTGGCGACCAAAAGACCCTTTCGTCGAGTACGGCGGCCACTGGTGGCTCCAACCTCTCCTCGAAGGCCTTCTCCACGCCCAAAACTTCTTCAAAGCTCGGCCCAACGACTTCTTCGTCTGCAGCTACCCCAAAACCGGCACCACGTGGCTCAAAGCCCTAACCTTCGCGATCGCGAACCGCTCCAAGTTCGACGACTCAACGAACCCTCTCCTCAAACGCAACCCGCACGAGTTCGTGCCTTACATCGAGATCGACTTCCCGTTCTTCCCGAGCGTGGACGTCCTCAAGGAC…	ATGGAATCCAAATCCGAAAACGACGTCGTTGCATCCCCACCCTCAGAATTCGAGAAGAACCAGAAACATTACCAAGAAACCATCGCCACGCTTCCTCACCAAAACGGCTGGCGACCAAAAGACCCTTTCGTCGAGTACGGCGGCCACTGGTGGCTCCAACCTCTCCTCGAAGGCCTTCTCCACGCCCAAAACTTCTTCAAAGCTCGGCCCAACGACTTCTTCGTCTGCAGCTACCCCAAAACCGGCACCACGTGGCTCAAAGCCCTAACCTTCGCGATCGCGAACCGCTCCAAGTTCGACGACTCAACGAACCCTCTCCTCAAACGCAACCCGCACGAGTTCGTGCCTTACATCGAGATCGACTTCCCGTTCTTCCCGAGCGTGGACGTCCTCAAGGAC…	ATGGAATCCAAATCCGAAAACGACGTCGTTGCATCCCCACCCTCAGAATTCGAGAAGAACCAGAAACATTACCAAGAAACCATCGCCACGCTTCCTCACCAAAACGGCTGGCGACCAAAAGACCCTTTCGTCGAGTACGGCGGCCACTGGTGGCTCCAACCTCTCCTCGAAGGCCTTCTCCACGCCCAAAACTTCTTCAAAGCTCGGCCCAACGACTTCTTCGTCTGCAGCTACCCCAAAACCGGCACCACGTGGCTCAAAGCCCTAACCTTCGCGATCGCGAACCGCTCCAAGTTCGACGACTCAACGAACCCTCTCCTCAAACGCAACCCGCACGAGTTCGTGCCTTACATCGAGATCGACTTCCCGTTCTTCCCGAGCGTGGACGTCCTCAAGGAC…	5.79	38874.1		Cytoplasm.
Secondary modification (AGSL)	BnaA09g13190D	BnaA09T0155200ZS	BnFMOGS-OX1-1-A-AG	chrA09	MAPAQNLVSSKHVAVIGAGASGLIAARELHREGHTVVVFEREKQVGGLWIYSPKSESDPLGLDPTRPIVHSSVYESLRTNLPRECMGFRDFPFVPCVDDFSRDSRRYPSHREVLAYLQDFAREFKIEEMVRFETEVVRVEPVDGKWRVRSKNSDDLSEEEMVRFDAVVVCSGHYTEPYVAHIPGIKSWPGKQIHSHNYRVPGPFKNEVVVVIGNFASGADISRDVAKVAKEVHVASRGSEASTYEKLSVPTNNLWIHSEIETACDDGSIVFKNGKAVHADTVVYCTGYKYKFPFLETNGYMSIDDNRVEPLYKHVFPPALAPGLSFVGLPGMGIQFVMFEIQSKWVAAVLSGRVTLPAPEKMMEDLIASYAMLEALGIPKRYTHKLGKIQSNYLDWVAE…	463	ATGGCACCAGCTCAAAACCTAGTCAGTTCGAAACACGTAGCGGTGATCGGAGCCGGAGCATCCGGGTTAATAGCGGCCAGAGAGCTCCATCGTGAAGGTCACACCGTCGTCGTTTTTGAGCGGGAGAAACAAGTGGGAGGTCTCTGGATTTACTCACCTAAATCTGAATCCGACCCGCTTGGTCTCGACCCGACAAGACCTATAGTTCACTCGAGTGTCTACGAGTCTCTCCGAACCAACCTCCCGAGAGAGTGTATGGGTTTCAGGGATTTTCCGTTCGTGCCATGTGTTGATGACTTTTCAAGAGACTCGAGAAGGTATCCGAGCCACAGGGAAGTTCTTGCGTACCTTCAAGACTTTGCTAGAGAGTTTAAAATAGAGGAGATGGTCCGGTTCGAG…	ATGGCACCAGCTCAAAACCTAGTCAGTTCGAAACACGTAGCGGTGATCGGAGCCGGAGCATCCGGGTTAATAGCGGCCAGAGAGCTCCATCGTGAAGGTCACACCGTCGTCGTTTTTGAGCGGGAGAAACAAGTGGGAGGTCTCTGGATTTACTCACCTAAATCTGAATCCGACCCGCTTGGTCTCGACCCGACAAGACCTATAGTTCACTCGAGTGTCTACGAGTCTCTCCGAACCAACCTCCCGAGAGAGTGTATGGGTTTCAGGGATTTTCCGTTCGTGCCATGTGTTGATGACTTTTCAAGAGACTCGAGAAGGTATCCGAGCCACAGGGAAGTTCTTGCGTACCTTCAAGACTTTGCTAGAGAGTTTAAAATAGAGGAGATGGTCCGGTTCGAG…	ATGGCACCAGCTCAAAACCTAGTCAGTTCGAAACACGTAGCGGTGATCGGAGCCGGAGCATCCGGGTTAATAGCGGCCAGAGAGCTCCATCGTGAAGGTCACACCGTCGTCGTTTTTGAGCGGGAGAAACAAGTGGGAGGTCTCTGGATTTACTCACCTAAATCTGAATCCGACCCGCTTGGTCTCGACCCGACAAGACCTATAGTTCACTCGAGTGTCTACGAGTCTCTCCGAACCAACCTCCCGAGAGAGTGTATGGGTTTCAGGGATTTTCCGTTCGTGCCATGTGTTGATGACTTTTCAAGAGACTCGAGAAGGTATCCGAGCCACAGGGAAGTTCTTGCGTACCTTCAAGACTTTGCTAGAGAGTTTAAAATAGAGGAGATGGTCCGGTTCGAG…	5.76	52296.3	WGD	Chloroplast.
	BnaC09g13360D	BnaC09T0170500ZS	BnFMOGS-OX1-1-C-AG	chrC09	MAPAQNPISSKHVAVIGAGASGLIAARELHREGHTVVVFEREKQVGGLWIYSPKSESDPLGLDPTRPIVHSSVYESLRTNLPRECMGFRDFPFVPCVDDFSRDSRRYPSHREVLAYLQDFAREFKIEEMVRFETEVVRVETVDGKWRVRSKNSDDLSKDEIFDAVVVCSGHYTEPYVAHIPGIKSWPGKQIHSHNYRVPGPFKNEVVVVIGNFASGADISRDVAKVAKEVHIASRGSEASTYEKLSVPTNNLWIHSEIETACDDGSIFFKNGKAVHADTVVYCTGYKYKFPFLETNGYMSIDDNRVEPLYKHVFPPALAPGLSFVGLPGMGIQFVMFEIQSKWVAAILSGRVTLPAPEKMMEDLIASYAMLEALGIPKRHTHKLGKIQSKYLDWVAEEC…	461	ATACAACTAAAGAAATAAAAAAACAAACATAACATTAACATTTGAAAAATGGCACCAGCTCAAAACCCAATCAGTTCGAAACACGTAGCGGTGATCGGAGCCGGAGCATCCGGTTTAATAGCGGCCAGAGAGCTCCATCGTGAAGGTCACACCGTCGTCGTTTTTGAGCGGGAGAAACAAGTGGGAGGTCTCTGGATTTACTCACCTAAATCTGAATCCGACCCGCTTGGTCTCGACCCGACAAGACCTATAGTTCACTCGAGTGTCTACGAGTCTCTCCGAACCAACCTCCCGAGAGAGTGTATGGGTTTCAGGGATTTTCCGTTCGTGCCATGTGTTGATGACTTTTCAAGAGACTCGAGAAGGTATCCGAGCCACAGGGAAGTTCTTGCGTACCTT…	ATACAACTAAAGAAATAAAAAAACAAACATAACATTAACATTTGAAAAATGGCACCAGCTCAAAACCCAATCAGTTCGAAACACGTAGCGGTGATCGGAGCCGGAGCATCCGGTTTAATAGCGGCCAGAGAGCTCCATCGTGAAGGTCACACCGTCGTCGTTTTTGAGCGGGAGAAACAAGTGGGAGGTCTCTGGATTTACTCACCTAAATCTGAATCCGACCCGCTTGGTCTCGACCCGACAAGACCTATAGTTCACTCGAGTGTCTACGAGTCTCTCCGAACCAACCTCCCGAGAGAGTGTATGGGTTTCAGGGATTTTCCGTTCGTGCCATGTGTTGATGACTTTTCAAGAGACTCGAGAAGGTATCCGAGCCACAGGGAAGTTCTTGCGTACCTT…	ATGGCACCAGCTCAAAACCCAATCAGTTCGAAACACGTAGCGGTGATCGGAGCCGGAGCATCCGGTTTAATAGCGGCCAGAGAGCTCCATCGTGAAGGTCACACCGTCGTCGTTTTTGAGCGGGAGAAACAAGTGGGAGGTCTCTGGATTTACTCACCTAAATCTGAATCCGACCCGCTTGGTCTCGACCCGACAAGACCTATAGTTCACTCGAGTGTCTACGAGTCTCTCCGAACCAACCTCCCGAGAGAGTGTATGGGTTTCAGGGATTTTCCGTTCGTGCCATGTGTTGATGACTTTTCAAGAGACTCGAGAAGGTATCCGAGCCACAGGGAAGTTCTTGCGTACCTTCAAGACTTTGCTAGAGAGTTTAAAATAGAGGAGATGGTCCGGTTCGAG…	5.88	52019.1	HE	Chloroplast.
	BnaA08g24880D	BnaA08T0280000ZS	BnFMOGS-OX5-1-A-AG	chrA08	MAPACSRTNSLHVAVIGAGAAGLAAARELRRESHSVIIFERGTQVGGLWVYTPQTEPDPLSLDPNRTVVHSSVYDSLRTNLPRECMGYRDFPFVPRNDDASRDPRRYPSHREVLAYLQDFAREFNLEEMVRFETEVVCAEPEGQKWKIRSRSSDGIFKDEIFDSVVVCNGHYTEPRVAHVPGIDSWPGKQIHSHNYRVPDPFKDQVVVVIGNFASGSDISRDITGVAKEVHIASRSNPSETYQKLPGSNNLWLHSTIESARKDGSIIFKNGKVVQANTIVHCTGYKYHFPFLNTNGYITVDDNCVGPLYKHVFPPALAPTLSFIGLPWMTLQFFMFELQSKWVAAVLSGRVTLPSSDRMMEDVTAFYAKRDANKLPKRYTHKLGECQVDYLDWIAEQVG…	448	ATGGCACCCGCATGCAGTCGAACCAACTCACTCCACGTGGCAGTGATCGGAGCAGGAGCCGCCGGACTCGCAGCCGCACGTGAGCTACGCCGCGAATCACACTCCGTCATCATCTTCGAGCGCGGCACACAAGTCGGAGGTCTCTGGGTGTACACACCACAAACCGAACCAGACCCGCTCAGCCTCGACCCGAACCGAACCGTAGTACACTCAAGCGTCTACGACTCTCTCCGCACCAACCTCCCGAGAGAGTGCATGGGCTACAGAGACTTCCCTTTCGTGCCCCGAAACGACGACGCATCGAGAGACCCGAGAAGGTATCCTAGTCACAGGGAAGTCCTCGCTTACCTTCAAGACTTCGCTAGAGAGTTCAATCTCGAGGAGATGGTTCGGTTCGAG…	ATGGCACCCGCATGCAGTCGAACCAACTCACTCCACGTGGCAGTGATCGGAGCAGGAGCCGCCGGACTCGCAGCCGCACGTGAGCTACGCCGCGAATCACACTCCGTCATCATCTTCGAGCGCGGCACACAAGTCGGAGGTCTCTGGGTGTACACACCACAAACCGAACCAGACCCGCTCAGCCTCGACCCGAACCGAACCGTAGTACACTCAAGCGTCTACGACTCTCTCCGCACCAACCTCCCGAGAGAGTGCATGGGCTACAGAGACTTCCCTTTCGTGCCCCGAAACGACGACGCATCGAGAGACCCGAGAAGGTATCCTAGTCACAGGGAAGTCCTCGCTTACCTTCAAGACTTCGCTAGAGAGTTCAATCTCGAGGAGATGGTTCGGTTCGAG…	ATGGCACCCGCATGCAGTCGAACCAACTCACTCCACGTGGCAGTGATCGGAGCAGGAGCCGCCGGACTCGCAGCCGCACGTGAGCTACGCCGCGAATCACACTCCGTCATCATCTTCGAGCGCGGCACACAAGTCGGAGGTCTCTGGGTGTACACACCACAAACCGAACCAGACCCGCTCAGCCTCGACCCGAACCGAACCGTAGTACACTCAAGCGTCTACGACTCTCTCCGCACCAACCTCCCGAGAGAGTGCATGGGCTACAGAGACTTCCCTTTCGTGCCCCGAAACGACGACGCATCGAGAGACCCGAGAAGGTATCCTAGTCACAGGGAAGTCCTCGCTTACCTTCAAGACTTCGCTAGAGAGTTCAATCTCGAGGAGATGGTTCGGTTCGAG…	6.29	50860.4	WGD	Chloroplast.
	BnaA09g47360D	BnaA09T0649000ZS	BnFMOGS-OX5-2-A-AG	chrA09	MAPSCSPINSLHVAVIGAGAAGLVAARELRRESHSVVVFERNTEVGGLWVYTPQSEPDPLSLDPNRTVVHSSVYDSLRTNLPRECMGYSDFPFVPRPEHDESRDPRRYPTHREVLAYLRDFAREFKLVEMVRFGTEVVRVEQDGRKWKIRSRNSDGVSRDEIFDSVVVCNGHYTEPRVAQIPGIDLWPGKQLHSHNYRVPDPFKDQVVVVIGNFASGSDISRDLTGVAKEVHIAARSKPSETYEKLTGADNLWLHPMIETARKDGSIVFKNGKVVQADTIVHCTGYIYHFPFLNTNGYITVEDNCVGPLYKHVFPPALAPGLSFIGLPWMTLLFTLFELQSKWVAAVLSGRVTLPSEDKMMEDTNALYAKRDANGFPKRYTHRLGVVGQAEYLNWIADQ…	459	TAAAAAAATAATAATCATTTATGATATAATGATTGCCCCCTCAGACGATTGGAGCCCAACAATTTCCAAACCAACAAAAATGGCACCCTCTTGCAGCCCAATCAACTCTCTCCACGTGGCAGTGATCGGAGCAGGAGCCGCCGGGCTCGTAGCAGCACGAGAGCTACGTCGGGAATCACACTCCGTCGTCGTCTTTGAACGCAACACAGAAGTCGGAGGTCTCTGGGTGTACACACCTCAAAGCGAACCGGACCCGCTTAGTCTCGATCCGAACCGAACCGTAGTCCACTCTAGTGTCTACGACTCGCTCCGGACCAATCTCCCTAGAGAGTGTATGGGTTACAGCGACTTCCCTTTCGTGCCCCGACCAGAACACGACGAGTCCAGAGACCCGAGAAG…	TAAAAAAATAATAATCATTTATGATATAATGATTGCCCCCTCAGACGATTGGAGCCCAACAATTTCCAAACCAACAAAAATGGCACCCTCTTGCAGCCCAATCAACTCTCTCCACGTGGCAGTGATCGGAGCAGGAGCCGCCGGGCTCGTAGCAGCACGAGAGCTACGTCGGGAATCACACTCCGTCGTCGTCTTTGAACGCAACACAGAAGTCGGAGGTCTCTGGGTGTACACACCTCAAAGCGAACCGGACCCGCTTAGTCTCGATCCGAACCGAACCGTAGTCCACTCTAGTGTCTACGACTCGCTCCGGACCAATCTCCCTAGAGAGTGTATGGGTTACAGCGACTTCCCTTTCGTGCCCCGACCAGAACACGACGAGTCCAGAGACCCGAGAAG…	ATGGCACCCTCTTGCAGCCCAATCAACTCTCTCCACGTGGCAGTGATCGGAGCAGGAGCCGCCGGGCTCGTAGCAGCACGAGAGCTACGTCGGGAATCACACTCCGTCGTCGTCTTTGAACGCAACACAGAAGTCGGAGGTCTCTGGGTGTACACACCTCAAAGCGAACCGGACCCGCTTAGTCTCGATCCGAACCGAACCGTAGTCCACTCTAGTGTCTACGACTCGCTCCGGACCAATCTCCCTAGAGAGTGTATGGGTTACAGCGACTTCCCTTTCGTGCCCCGACCAGAACACGACGAGTCCAGAGACCCGAGAAGGTATCCTACACACAGGGAAGTCTTGGCGTATCTTCGAGACTTCGCGAGAGAGTTCAAACTCGTGGAGATGGTTCGGTTC…	5.95	51972.8		Chloroplast.
	BnaC08g15390D	BnaC08T0215100ZS	BnFMOGS-OX5-1-C-AG	chrC08	MAPACTRINSLHVAVIGAGAAGLAAARELRRESHSVVVFERGTQIGGLWVYTPQTEPDPLSLDPNRTIVHSSVYDSLRTNLPRECMGYRDFPFVPRDDDGSRDPRRYPSHSEVLAYLQDFAREFKLEEMVRFETEVVCVEPEGQKWEIRSKSSDGIFKDEIFDSVVVCNGHYTEPRVAHVPGIDSWPGKQIHSHNYRVPDPFKDQVVVVIGNFASGSDISRDITGVAKEVHIASRSNPSETYEKLPGSNNLWLHSMIESARKDGSIIFKNGKVVQADTIVHCTGYKYHFPFLNTNSYITVEDNCVGPLYKHVFPPALAPTLSFIGLPWMTLQFFMFELQSKWVAAVLSGRVTLPSEDKMMEDVTAFYANRDANKLPKRYTHKLGECQVDYLNWIAEQVG…	448	ATGGCACCCGCATGCACCAGAATCAACTCACTCCACGTGGCAGTGATCGGAGCCGGAGCAGCCGGACTCGCAGCCGCACGCGAGCTACGCCGCGAATCACACTCCGTCGTGGTCTTCGAGCGCGGCACACAAATCGGAGGTCTCTGGGTGTACACACCTCAAACCGAACCCGACCCGCTCAGCCTCGACCCGAACCGAACCATAGTCCACTCCAGCGTCTACGACTCGCTCCGCACCAACCTCCCAAGAGAGTGCATGGGTTACAGAGACTTCCCTTTCGTGCCCCGAGACGACGACGGATCCAGGGACCCGAGAAGGTATCCTAGTCACAGCGAAGTCCTCGCTTACCTTCAAGACTTCGCGAGAGAGTTCAAGCTCGAGGAGATGGTTCGGTTCGAG…	ATGGCACCCGCATGCACCAGAATCAACTCACTCCACGTGGCAGTGATCGGAGCCGGAGCAGCCGGACTCGCAGCCGCACGCGAGCTACGCCGCGAATCACACTCCGTCGTGGTCTTCGAGCGCGGCACACAAATCGGAGGTCTCTGGGTGTACACACCTCAAACCGAACCCGACCCGCTCAGCCTCGACCCGAACCGAACCATAGTCCACTCCAGCGTCTACGACTCGCTCCGCACCAACCTCCCAAGAGAGTGCATGGGTTACAGAGACTTCCCTTTCGTGCCCCGAGACGACGACGGATCCAGGGACCCGAGAAGGTATCCTAGTCACAGCGAAGTCCTCGCTTACCTTCAAGACTTCGCGAGAGAGTTCAAGCTCGAGGAGATGGTTCGGTTCGAG…	ATGGCACCCGCATGCACCAGAATCAACTCACTCCACGTGGCAGTGATCGGAGCCGGAGCAGCCGGACTCGCAGCCGCACGCGAGCTACGCCGCGAATCACACTCCGTCGTGGTCTTCGAGCGCGGCACACAAATCGGAGGTCTCTGGGTGTACACACCTCAAACCGAACCCGACCCGCTCAGCCTCGACCCGAACCGAACCATAGTCCACTCCAGCGTCTACGACTCGCTCCGCACCAACCTCCCAAGAGAGTGCATGGGTTACAGAGACTTCCCTTTCGTGCCCCGAGACGACGACGGATCCAGGGACCCGAGAAGGTATCCTAGTCACAGCGAAGTCCTCGCTTACCTTCAAGACTTCGCGAGAGAGTTCAAGCTCGAGGAGATGGTTCGGTTCGAG…	5.8	50894.5	HE	Chloroplast.
	BnaC08g41540D	BnaC08T0507900ZS	BnFMOGS-OX5-2-C-AG	chrC08	MAPSCSPINSLHVAVIGAGAAGLVAARELRRESHSVVVFERNTEVGGLWVYTPQSEPDPLSLDPNRTVVHSSVYDSLRTNLPRECMGYSDFPFVPRPEHDESRDPRRYPTHREVLAYLRDFAREFKLVEMVRFGTEVVLVEQDGRKWKIRSRNSDGVSRDEIFDSVVVCNGHYTEPRVAQIPGIDLWPGKQLHSHNYRVPDPFKDQVVVVIGNFASGSDISKDLTGVAKEVHIAARSKPSETYEKLPGADNLWLHPMIETACKDGSIVFKNGKVVQADTIVHCTGYIYHFPFLNTNGYITVDDNCVGPLYKHVFPPALAPGLSFIGLPWMTLLFTLFELQSKWVAAVLSGRVTLPSEDKMMEDTNALYAKRDANGFPKRYTHRLGVVGQAEYLNWIADQ…	459	TAAAAAAATAATTATCATTTATGATATAATGATTGCCCCCTCAGACGATTGGAGCCTAACAATTTCTTAACCAACAAAAATGGCACCCTCTTGCAGTCCAATCAACTCACTCCACGTGGCAGTGATCGGAGCAGGAGCCGCCGGACTCGTAGCTGCGCGAGAGCTACGCCGGGAATCACACTCCGTCGTCGTCTTCGAACGCAACACAGAAGTCGGAGGTCTCTGGGTGTACACACCTCAAAGCGAACCGGACCCGCTTAGTCTCGATCCGAACCGAACCGTAGTCCACTCTAGCGTCTACGACTCGCTACGGACCAATCTCCCGAGAGAGTGTATGGGTTACAGCGACTTCCCTTTCGTTCCCCGACCAGAACACGACGAGTCTAGAGACCCGAGAAG…	TAAAAAAATAATTATCATTTATGATATAATGATTGCCCCCTCAGACGATTGGAGCCTAACAATTTCTTAACCAACAAAAATGGCACCCTCTTGCAGTCCAATCAACTCACTCCACGTGGCAGTGATCGGAGCAGGAGCCGCCGGACTCGTAGCTGCGCGAGAGCTACGCCGGGAATCACACTCCGTCGTCGTCTTCGAACGCAACACAGAAGTCGGAGGTCTCTGGGTGTACACACCTCAAAGCGAACCGGACCCGCTTAGTCTCGATCCGAACCGAACCGTAGTCCACTCTAGCGTCTACGACTCGCTACGGACCAATCTCCCGAGAGAGTGTATGGGTTACAGCGACTTCCCTTTCGTTCCCCGACCAGAACACGACGAGTCTAGAGACCCGAGAAG…	ATGGCACCCTCTTGCAGTCCAATCAACTCACTCCACGTGGCAGTGATCGGAGCAGGAGCCGCCGGACTCGTAGCTGCGCGAGAGCTACGCCGGGAATCACACTCCGTCGTCGTCTTCGAACGCAACACAGAAGTCGGAGGTCTCTGGGTGTACACACCTCAAAGCGAACCGGACCCGCTTAGTCTCGATCCGAACCGAACCGTAGTCCACTCTAGCGTCTACGACTCGCTACGGACCAATCTCCCGAGAGAGTGTATGGGTTACAGCGACTTCCCTTTCGTTCCCCGACCAGAACACGACGAGTCTAGAGACCCGAGAAGGTATCCTACACACAGGGAAGTCTTGGCGTATCTTCGAGACTTCGCGAGAGAGTTCAAACTCGTGGAGATGGTTCGGTTC…	5.78	51802.7		Chloroplast.
	BnaA02g20860D	NA	BnAOP2-1-A-AG	chrA02	MGSDSTPQLPVIYLSDQTLKPGSEKWVEVRNDVRKALEDYGAFEVSYDRVSEELKQSVLEAMKELFELPVEAKRRNVSPKPYTGYSTHNGLSESLGIQDAEVLEKVNEFTQLLRPDFEGNKSISETIQKFSEKLAELDVMVRRMVMESFGIEKYFDEHLKSTNYRLRLMKYIAPPDIEGLEVLNKDEKWIRLKPSRNSFVVMAGDSVYALMNGRLFRPFHRVRVTEKKKTRYSIALFSTPNAGYIIEPPKELVDEKHPRVFKPFTYVDLMSFYHTEGGRRARSTLHAYCAVSEA	294	ATGGGTTCAGACAGTACTCCCCAACTTCCAGTGATCTATCTCTCGGACCAAACCCTAAAACCAGGAAGTGAGAAGTGGGTTGAAGTGAGGAATGATGTCCGTAAAGCTCTTGAAGACTACGGAGCTTTCGAGGTGTCATATGATAGAGTGTCAGAGGAGCTAAAGCAATCGGTTTTGGAAGCCATGAAAGAGCTTTTCGAGTTACCAGTTGAGGCTAAACGGAGGAACGTGTCTCCAAAACCCTACACTGGATACTCGACTCATAATGGTCTTTCCGAGAGTTTGGGGATCCAGGATGCCGAGGTTTTGGAGAAAGTTAACGAATTTACTCAACTGCTACGCCCTGATTTTGAGGGTAACAAGAGTATCAGGTAAGGTTATGTTATGTGAACAGCACGA…	ATGGGTTCAGACAGTACTCCCCAACTTCCAGTGATCTATCTCTCGGACCAAACCCTAAAACCAGGAAGTGAGAAGTGGGTTGAAGTGAGGAATGATGTCCGTAAAGCTCTTGAAGACTACGGAGCTTTCGAGGTGTCATATGATAGAGTGTCAGAGGAGCTAAAGCAATCGGTTTTGGAAGCCATGAAAGAGCTTTTCGAGTTACCAGTTGAGGCTAAACGGAGGAACGTGTCTCCAAAACCCTACACTGGATACTCGACTCATAATGGTCTTTCCGAGAGTTTGGGGATCCAGGATGCCGAGGTTTTGGAGAAAGTTAACGAATTTACTCAACTGCTACGCCCTGATTTTGAGGGTAACAAGAGTATCAGCGAAACAATCCAGAAGTTTTCAGAGAAG…	ATGGGTTCAGACAGTACTCCCCAACTTCCAGTGATCTATCTCTCGGACCAAACCCTAAAACCAGGAAGTGAGAAGTGGGTTGAAGTGAGGAATGATGTCCGTAAAGCTCTTGAAGACTACGGAGCTTTCGAGGTGTCATATGATAGAGTGTCAGAGGAGCTAAAGCAATCGGTTTTGGAAGCCATGAAAGAGCTTTTCGAGTTACCAGTTGAGGCTAAACGGAGGAACGTGTCTCCAAAACCCTACACTGGATACTCGACTCATAATGGTCTTTCCGAGAGTTTGGGGATCCAGGATGCCGAGGTTTTGGAGAAAGTTAACGAATTTACTCAACTGCTACGCCCTGATTTTGAGGGTAACAAGAGTATCAGCGAAACAATCCAGAAGTTTTCAGAGAAG…	7.04	33966.8	WGD	Cytoplasm.
	BnaC02g26740D	BnaC02T0348800ZS	BnAOP2-1-C-AG	chrC02	MGSDSTPQLPVIYLSDQTLKPGSEKWVEVRSDVRKALEDYGAFEVPYDRVSEELKQSVLEAMKELFELPVEAKRRNVSPKPYTGYSTHNGLSESLGIQDPEVLEKVNEFTQLLRPDCEGNKSISETIQKFSEKLAELDVMVRRMVMESFGIEKYFDEHLKSTNYRLRLMKYIAPPDIEGLEVLNKDEKWIRLKPSRNSFVVMAGDSVYALMNGRLFRPFHRVRVTEKKKTRYSIALFSTPIAGYIIEPPKELVDEKHPRVFKPFTYVDLMSFYHTEAGRRARSTLHAYCAVSEA	294	ATGGGTTCAGACAGTACTCCCCAACTTCCAGTGATCTATCTCTCGGACCAAACCCTAAAACCAGGAAGTGAGAAGTGGGTTGAAGTGAGGAGTGATGTCCGTAAAGCTCTTGAAGACTACGGAGCTTTCGAGGTGCCATATGATAGAGTGTCAGAGGAGCTAAAGCAATCGGTTTTGGAAGCCATGAAAGAGCTTTTCGAGTTACCAGTTGAGGCTAAACGGAGGAACGTGTCTCCAAAACCCTACACTGGATACTCGACTCATAATGGTCTCTCCGAGAGTTTGGGGATCCAGGATCCCGAGGTTTTGGAGAAAGTTAACGAATTTACTCAACTGCTACGCCCTGATTGTGAGGGTAACAAGAGTATCAGGTAAGGTTATGTTATGTGAACAGCACGA…	ATGGGTTCAGACAGTACTCCCCAACTTCCAGTGATCTATCTCTCGGACCAAACCCTAAAACCAGGAAGTGAGAAGTGGGTTGAAGTGAGGAGTGATGTCCGTAAAGCTCTTGAAGACTACGGAGCTTTCGAGGTGCCATATGATAGAGTGTCAGAGGAGCTAAAGCAATCGGTTTTGGAAGCCATGAAAGAGCTTTTCGAGTTACCAGTTGAGGCTAAACGGAGGAACGTGTCTCCAAAACCCTACACTGGATACTCGACTCATAATGGTCTCTCCGAGAGTTTGGGGATCCAGGATCCCGAGGTTTTGGAGAAAGTTAACGAATTTACTCAACTGCTACGCCCTGATTGTGAGGGTAACAAGAGTATCAGCGAAACAATCCAGAAGTTTTCAGAGAAG…	ATGGGTTCAGACAGTACTCCCCAACTTCCAGTGATCTATCTCTCGGACCAAACCCTAAAACCAGGAAGTGAGAAGTGGGTTGAAGTGAGGAGTGATGTCCGTAAAGCTCTTGAAGACTACGGAGCTTTCGAGGTGCCATATGATAGAGTGTCAGAGGAGCTAAAGCAATCGGTTTTGGAAGCCATGAAAGAGCTTTTCGAGTTACCAGTTGAGGCTAAACGGAGGAACGTGTCTCCAAAACCCTACACTGGATACTCGACTCATAATGGTCTCTCCGAGAGTTTGGGGATCCAGGATCCCGAGGTTTTGGAGAAAGTTAACGAATTTACTCAACTGCTACGCCCTGATTGTGAGGGTAACAAGAGTATCAGCGAAACAATCCAGAAGTTTTCAGAGAAG…	7.03	33944.9	WGD	Cytoplasm.
	BnaA09g01260D	BnaA09G0030020ZS	BnAOP3-1-A-AG	chrA09	MGADTPQLPVIYLSDQTLKPGSEKWLEVRSDVRKALEEYGGFEVSYDKVSEELKKSVLDAMIELFELPVEAKQRNVSPKPYTGYSTHNGLSESLGIQDSNVLEKVNEFTQLLRPDCEGNKTMSETIQNFSEKLAELDVMVRRMVIESFGIENYFDEHLKSTNYRLRLMKYVAPPDVDANVAVGTKDSDDGANTNTTANADADDIANGIAKVHIDDDADAKGDVCTGAGTNHNGDDVNTGDCANVKSNVDVGTNVSAKSSVGADVNTGTIDDVNANAGTRSSANVGVSDSVKANGGADDEEKKLGLPSHTDKNLLTVLYQYEIEGLEVLTKDEKWIRLKPSHNSFVVMAGDSLYALMNGRLSRPFHRVRVTERKKTRYSIALFSTPNGDYIIEPPKELVD…	439	ACGGAAGCAAAAAAAAACTAAGGAAAAGAAAACCAGCTTGATCTCTTTCAATCAAAGAAAGACTCCAAAGGTAGTTTTCTTATGAGTTTTGAATGCTTTCTTTTGTTGTGATGATTAAAGAGCTACTTAAACATTTTCTTTCGGGTTAAAATAAAGCTAATTAACATTTTATAAATATATTTTTTGGATTTGCACCAAAGGCGAAAAGAATGGGTGCAGACACTCCTCAACTTCCAGTCATCTATCTCTCGGACCAAACCCTAAAACCAGGAAGTGAGAAGTGGCTTGAAGTGAGGAGTGATGTCCGTAAAGCTCTCGAAGAGTACGGCGGTTTTGAGGTGTCATATGATAAAGTGTCAGAGGAGCTGAAGAAGTCTGTTTTGGATGCCATGATAGAGC…	ACGGAAGCAAAAAAAAACTAAGGAAAAGAAAACCAGCTTGATCTCTTTCAATCAAAGAAAGACTCCAAAGGCGAAAAGAATGGGTGCAGACACTCCTCAACTTCCAGTCATCTATCTCTCGGACCAAACCCTAAAACCAGGAAGTGAGAAGTGGCTTGAAGTGAGGAGTGATGTCCGTAAAGCTCTCGAAGAGTACGGCGGTTTTGAGGTGTCATATGATAAAGTGTCAGAGGAGCTGAAGAAGTCTGTTTTGGATGCCATGATAGAGCTTTTCGAGTTACCAGTTGAGGCTAAACAGAGAAACGTGTCTCCGAAACCGTACACTGGATATTCAACTCATAATGGTCTCTCTGAGAGTCTAGGGATCCAGGATTCCAATGTTTTGGAGAAAGTTAACGA…	ATGGGTGCAGACACTCCTCAACTTCCAGTCATCTATCTCTCGGACCAAACCCTAAAACCAGGAAGTGAGAAGTGGCTTGAAGTGAGGAGTGATGTCCGTAAAGCTCTCGAAGAGTACGGCGGTTTTGAGGTGTCATATGATAAAGTGTCAGAGGAGCTGAAGAAGTCTGTTTTGGATGCCATGATAGAGCTTTTCGAGTTACCAGTTGAGGCTAAACAGAGAAACGTGTCTCCGAAACCGTACACTGGATATTCAACTCATAATGGTCTCTCTGAGAGTCTAGGGATCCAGGATTCCAATGTTTTGGAGAAAGTTAACGAATTTACTCAACTGCTACGCCCTGATTGTGAGGGTAACAAGACTATGAGCGAAACGATCCAGAATTTTTCAGAGAAGTTA…	5.03	48249.8		Cytoplasm.
	BnaA03g57230D	BnaA03G0267860ZS	BnAOP3-2-A-AG	chrA03_random	MAELDVMVRRMVFESFGIEDYFDENLKSMNYRLRLMKYSAPRDVDTNVAAGANDAGDGANTNNNGNTGADVGAGDSASTGDNDKVVASDDANAGADTNDIVVGIANVHIDDDANDVAKANGDVGAGVDANTNDCASVKSSADVDNVNANVSVGTNGDTNANVGADIEEKKLGLPSHTDKNLLTVLYQYEIEGLEVLTKDEKWIRVKPSHNTFVVIAGDSLHALMNGRLFLPFHRVRVTEKKKTRYSIGLFSTPNRDYIIEPPKELVDEQHPRVFKPLTYVDLMSFYHTEVGRRARSTLHAYCAVSGA	307	ATGGCAGAATTGGATGTAATGGTGAGAAGAATGGTATTTGAGAGCTTTGGGATAGAGGATTACTTTGATGAGAACCTCAAGTCAATGAATTACCGTCTACGACTGATGAAGTATTCAGCACCACGTGATGTTGATACTAATGTTGCGGCAGGTGCTAATGATGCTGGTGATGGTGCTAATACGAATAACAATGGTAATACTGGTGCGGATGTTGGTGCTGGCGATTCAGCCAGTACTGGTGACAATGACAAGGTTGTTGCTAGTGATGATGCTAATGCTGGTGCTGATACTAATGATATTGTTGTTGGTATTGCTAACGTTCATATTGATGATGATGCTAATGATGTTGCTAAAGCTAATGGCGACGTTGGTGCTGGTGTTGATGCTAATACTAATGAT…	ATGGCAGAATTGGATGTAATGGTGAGAAGAATGGTATTTGAGAGCTTTGGGATAGAGGATTACTTTGATGAGAACCTCAAGTCAATGAATTACCGTCTACGACTGATGAAGTATTCAGCACCACGTGATGTTGATACTAATGTTGCGGCAGGTGCTAATGATGCTGGTGATGGTGCTAATACGAATAACAATGGTAATACTGGTGCGGATGTTGGTGCTGGCGATTCAGCCAGTACTGGTGACAATGACAAGGTTGTTGCTAGTGATGATGCTAATGCTGGTGCTGATACTAATGATATTGTTGTTGGTATTGCTAACGTTCATATTGATGATGATGCTAATGATGTTGCTAAAGCTAATGGCGACGTTGGTGCTGGTGTTGATGCTAATACTAATGAT…	ATGGCAGAATTGGATGTAATGGTGAGAAGAATGGTATTTGAGAGCTTTGGGATAGAGGATTACTTTGATGAGAACCTCAAGTCAATGAATTACCGTCTACGACTGATGAAGTATTCAGCACCACGTGATGTTGATACTAATGTTGCGGCAGGTGCTAATGATGCTGGTGATGGTGCTAATACGAATAACAATGGTAATACTGGTGCGGATGTTGGTGCTGGCGATTCAGCCAGTACTGGTGACAATGACAAGGTTGTTGCTAGTGATGATGCTAATGCTGGTGCTGATACTAATGATATTGTTGTTGGTATTGCTAACGTTCATATTGATGATGATGCTAATGATGTTGCTAAAGCTAATGGCGACGTTGGTGCTGGTGTTGATGCTAATACTAATGAT…	4.86	33246.8	WGD	Cytoplasm.
	BnaC09g00410D	BnaA02T0257300ZS	BnAOP3-1-C-AG	chrC09	MGADTPQLPVIYLSDQTLKPGSEKWVEVRSDVRKALEDYGAFEVSYDRVSEELKKSVLDAMIELFELPVEAKQRNVSPKPYTGYSTHNGLSESLGIQDSNVLEKVNEFTQLLRPDCEGNKTMSETIQNFSEKLAELDVMVRRMVIESFGIENYFDEHLKSTNYRLRLMKYVAPPDVDANVAVGTKDSDDGANTNTTANADADDIANGIAKVHIDDDADAKGDSNVDVGTNVSAKSSANTGTRTSATVGVSDSVKANGGADDEEKKLGLPSHTDKNLLTVLYQYEIEGLEVLTKDEKWIRLKPCHNSFVVMAGDSLYALMNGRLSRPFHRVRVTERKKTRYSIALFSTPNGDYIIEPPKELVDEKHPRLFKPFTYVDLMSFYHTEAGRRPHSTLHAYCAV…	402	AAAAAAACTAAGGAAAAGAAAACCAGCTTGATCTCTTTGAATCAAAGAAAAACTCCAAAGGTAGTTGTCTTATGAGTTTTGAATGTTTTCTTTTGTTGTGATGATTAAAGAGCTACTTAAACAGTTTCTTTCGGGTTAAAATAAAGCTAATTAACATTTTATAAATATATTTTTTGGATTTGCACCAAAGGCGAAAAGAATGGGTGCAGACACTCCTCAACTTCCAGTCATCTATCTCTCGGACCAAACCCTAAAACCAGGAAGTGAGAAGTGGGTTGAAGTGAGGAGTGATGTCCGTAAAGCTCTTGAAGACTACGGCGCTTTTGAGGTGTCATATGATAGAGTGTCAGAAGAGCTTAAGAAGTCAGTTTTGGATGCCATGATAGAGCTTTTCGAGTT…	AAAAAAACTAAGGAAAAGAAAACCAGCTTGATCTCTTTGAATCAAAGAAAAACTCCAAAGGCGAAAAGAATGGGTGCAGACACTCCTCAACTTCCAGTCATCTATCTCTCGGACCAAACCCTAAAACCAGGAAGTGAGAAGTGGGTTGAAGTGAGGAGTGATGTCCGTAAAGCTCTTGAAGACTACGGCGCTTTTGAGGTGTCATATGATAGAGTGTCAGAAGAGCTTAAGAAGTCAGTTTTGGATGCCATGATAGAGCTTTTCGAGTTACCAGTTGAGGCTAAACAGAGAAACGTGTCTCCGAAACCTTACACTGGATATTCAACTCATAATGGTCTCTCTGAGAGTCTAGGGATCCAGGATTCCAATGTTTTGGAGAAAGTTAACGAATTTACTCAA…	ATGGGTGCAGACACTCCTCAACTTCCAGTCATCTATCTCTCGGACCAAACCCTAAAACCAGGAAGTGAGAAGTGGGTTGAAGTGAGGAGTGATGTCCGTAAAGCTCTTGAAGACTACGGCGCTTTTGAGGTGTCATATGATAGAGTGTCAGAAGAGCTTAAGAAGTCAGTTTTGGATGCCATGATAGAGCTTTTCGAGTTACCAGTTGAGGCTAAACAGAGAAACGTGTCTCCGAAACCTTACACTGGATATTCAACTCATAATGGTCTCTCTGAGAGTCTAGGGATCCAGGATTCCAATGTTTTGGAGAAAGTTAACGAATTTACTCAACTGCTACGCCCTGATTGTGAGGGTAACAAGACTATGAGCGAAACGATCCAGAATTTTTCAGAGAAGTTA…	5.22	44702.1	SE	Cytoplasm.
	BnaC03g30450D	BnaC03T0321400ZS	BnAOP3-2-C-AG	chrC03	MGSDSTPQLPVIYLSDQTLKPGSEKWVEVRSDVRKALEDYGAFEVSYDRVSEELKESVLETMKELFQLPVEAKRRNVSPKPYTGYMTHNGVSESLGIQDANVLEKVNEFTQLLRPDCEGNKSTSERIHKFSEKLAELDVMVRRMVFESFGIEDYFDENLKSMNYRLRLMKYTAPRDVDTNVAAGANDAGDGANTNNNGNTGADAGAGDSASTGDNDKVVASDDANAGADTNDIVVGIANVHIDDDANDVAKANGDVGAGVDANTNDCASVKSNADVDNVNANASVGTNGDGDTNANVGAHLEEKKLGLPSHTDKNLLTVLYQHEIEGLEVLTKDEKWIRLKPSHNSFVVIAGDSLYVR	358	ATGGGTTCAGACAGTACTCCTCAACTTCCAGTCATCTATCTCTCGGACCAAACCCTAAAACCAGGAAGTGAGAAGTGGGTTGAAGTGAGGAGTGATGTCCGTAAAGCTCTTGAAGACTACGGCGCTTTCGAGGTGTCATATGATAGAGTGTCAGAGGAGCTTAAGGAATCGGTTTTGGAAACCATGAAAGAGCTTTTCCAGCTACCTGTTGAGGCCAAAAGAAGAAACGTGTCTCCCAAACCCTACACTGGATATATGACTCATAATGGTGTTTCCGAGAGTCTGGGGATCCAGGATGCCAATGTTTTGGAGAAAGTTAACGAATTTACTCAACTGCTACGCCCTGATTGTGAGGGTAACAAGAGTACCAGGTCCGTATTGTTATGTGAAAAAACCCCA…	ATGGGTTCAGACAGTACTCCTCAACTTCCAGTCATCTATCTCTCGGACCAAACCCTAAAACCAGGAAGTGAGAAGTGGGTTGAAGTGAGGAGTGATGTCCGTAAAGCTCTTGAAGACTACGGCGCTTTCGAGGTGTCATATGATAGAGTGTCAGAGGAGCTTAAGGAATCGGTTTTGGAAACCATGAAAGAGCTTTTCCAGCTACCTGTTGAGGCCAAAAGAAGAAACGTGTCTCCCAAACCCTACACTGGATATATGACTCATAATGGTGTTTCCGAGAGTCTGGGGATCCAGGATGCCAATGTTTTGGAGAAAGTTAACGAATTTACTCAACTGCTACGCCCTGATTGTGAGGGTAACAAGAGTACCAGCGAAAGGATACATAAGTTTTCAGAGAAG…	ATGGGTTCAGACAGTACTCCTCAACTTCCAGTCATCTATCTCTCGGACCAAACCCTAAAACCAGGAAGTGAGAAGTGGGTTGAAGTGAGGAGTGATGTCCGTAAAGCTCTTGAAGACTACGGCGCTTTCGAGGTGTCATATGATAGAGTGTCAGAGGAGCTTAAGGAATCGGTTTTGGAAACCATGAAAGAGCTTTTCCAGCTACCTGTTGAGGCCAAAAGAAGAAACGTGTCTCCCAAACCCTACACTGGATATATGACTCATAATGGTGTTTCCGAGAGTCTGGGGATCCAGGATGCCAATGTTTTGGAGAAAGTTAACGAATTTACTCAACTGCTACGCCCTGATTGTGAGGGTAACAAGAGTACCAGCGAAAGGATACATAAGTTTTCAGAGAAG…	4.58	38781.6	SE	Cytoplasm.
	BnaA03g15200D	BnaA03G0159050ZS	BnGS-OH-1-A-AG	chrA03	MESKGTLVDMLDRASEVKTFDEMKMGVKGLVEAGMTKIPRIFHNPLASVTTPKPPSTVRIPTIDLRGGVFDSEVTRQSVVAKVKEAMEKFGFFQAINHGIPLHVMEEMEAGIRGFHGQDPEARKMFYSRDKTKKVKYNSNVDLYDSPAASWRDTLSLFLAPDVPKAEDLPEICGEIILEYSQGVMKLAELIFELLSESLGLSRNHLKELDCAKGLLMLCHCYPPCPEPDLTLGATQHTDRSFVTILLQDHIGGLQVLHDGYWIDVPPTPGALILNTGDLLQASCCSQLKIKRFYIIQLITNDKFVSVEHRVLANGRDEPRTSVASFFVHPSSSSRVYGPIKELLSEQNPPKYRDTTAEASNHYVPRKGVGNASLSHLRI	379	ATGGAGTCGAAGGGTACATTGGTGGACATGTTGGACCGTGCCAGTGAGGTAAAAACATTCGACGAGATGAAGATGGGCGTGAAGGGTCTCGTCGAAGCCGGAATGACAAAAATCCCTCGCATATTCCATAACCCGCTTGCCTCCGTAACAACCCCTAAACCTCCCTCGACAGTGAGGATCCCAACTATCGATCTCAGAGGTGGCGTGTTCGACTCCGAGGTGACGCGACAGAGTGTGGTTGCGAAGGTTAAAGAGGCGATGGAGAAGTTTGGTTTTTTTCAGGCAATTAACCATGGGATTCCACTCCATGTCATGGAGGAAATGGAAGCTGGGATTCGTGGGTTTCACGGGCAAGATCCAGAAGCGAGGAAAATGTTCTACAGCCGAGACAAAACTAAA…	ATGGAGTCGAAGGGTACATTGGTGGACATGTTGGACCGTGCCAGTGAGGTAAAAACATTCGACGAGATGAAGATGGGCGTGAAGGGTCTCGTCGAAGCCGGAATGACAAAAATCCCTCGCATATTCCATAACCCGCTTGCCTCCGTAACAACCCCTAAACCTCCCTCGACAGTGAGGATCCCAACTATCGATCTCAGAGGTGGCGTGTTCGACTCCGAGGTGACGCGACAGAGTGTGGTTGCGAAGGTTAAAGAGGCGATGGAGAAGTTTGGTTTTTTTCAGGCAATTAACCATGGGATTCCACTCCATGTCATGGAGGAAATGGAAGCTGGGATTCGTGGGTTTCACGGGCAAGATCCAGAAGCGAGGAAAATGTTCTACAGCCGAGACAAAACTAAA…	ATGGAGTCGAAGGGTACATTGGTGGACATGTTGGACCGTGCCAGTGAGGTAAAAACATTCGACGAGATGAAGATGGGCGTGAAGGGTCTCGTCGAAGCCGGAATGACAAAAATCCCTCGCATATTCCATAACCCGCTTGCCTCCGTAACAACCCCTAAACCTCCCTCGACAGTGAGGATCCCAACTATCGATCTCAGAGGTGGCGTGTTCGACTCCGAGGTGACGCGACAGAGTGTGGTTGCGAAGGTTAAAGAGGCGATGGAGAAGTTTGGTTTTTTTCAGGCAATTAACCATGGGATTCCACTCCATGTCATGGAGGAAATGGAAGCTGGGATTCGTGGGTTTCACGGGCAAGATCCAGAAGCGAGGAAAATGTTCTACAGCCGAGACAAAACTAAA…	6.36	42190.6	SD	Cytoplasm.
	BnaA04g17880D	BnaC04T0504200ZS	BnGS-OH-2-A-AG	chrA04	MAGTFDRADEVKAFDEMKIGVKGLVDAGITKIPRIFHNPQATVTNPKPPSTLTIPTIDLRGGVFESTVTRKEVTEKFGFFQAINHGIPLEVMEKIKEGIRAFHAQDPEARKRFYSREKTKAIKYNSNSDLYDSPAASWRDTLSCFMFPDVPKTDDLPDICREIMLDYSKRVMMFGELIFELISESLGLKPNHLKKMDCAKGLLMLCHCYPPCPEPDLTLGATQHTDRSFITILLQDHIGGLQVLHDGYWIDVPPNPNALILNLITNDKFVSVEHRVLANGGKEPRTSVASFFVHPPSTSPRVYGPIKELLSEENPPKYRETTPEASNHYVARKRDGNNSLSHLRI	345	ATGGCGGGAACATTTGACCGTGCGGATGAGGTAAAAGCATTCGACGAGATGAAAATCGGGGTGAAGGGTCTCGTCGACGCCGGAATCACAAAAATCCCACGCATATTCCATAACCCGCAAGCCACGGTAACTAACCCTAAACCTCCTTCTACGTTGACTATCCCTACGATAGATCTCCGAGGTGGCGTGTTCGAGTCCACGGTCACAAGAAAGGAAGTGACTGAGAAGGTTAAAGACGCTATGGAGAAGTTCGGTTTTTTCCAGGCGATTAACCATGGGATTCCTCTCGAGGTCATGGAGAAGATAAAAGAAGGGATCCGTGCGTTTCACGCGCAAGATCCAGAAGCGAGGAAAAGGTTCTATAGCCGTGAAAAAACCAAAGCGATTAAGTATAACTCT…	ATGGCGGGAACATTTGACCGTGCGGATGAGGTAAAAGCATTCGACGAGATGAAAATCGGGGTGAAGGGTCTCGTCGACGCCGGAATCACAAAAATCCCACGCATATTCCATAACCCGCAAGCCACGGTAACTAACCCTAAACCTCCTTCTACGTTGACTATCCCTACGATAGATCTCCGAGGTGGCGTGTTCGAGTCCACGGTCACAAGAAAGGAAGTGACTGAGAAGTTCGGTTTTTTCCAGGCGATTAACCATGGGATTCCTCTCGAGGTCATGGAGAAGATAAAAGAAGGGATCCGTGCGTTTCACGCGCAAGATCCAGAAGCGAGGAAAAGGTTCTATAGCCGTGAAAAAACCAAAGCGATTAAGTATAACTCTAACTCTGATCTCTATGACTCT…	ATGGCGGGAACATTTGACCGTGCGGATGAGGTAAAAGCATTCGACGAGATGAAAATCGGGGTGAAGGGTCTCGTCGACGCCGGAATCACAAAAATCCCACGCATATTCCATAACCCGCAAGCCACGGTAACTAACCCTAAACCTCCTTCTACGTTGACTATCCCTACGATAGATCTCCGAGGTGGCGTGTTCGAGTCCACGGTCACAAGAAAGGAAGTGACTGAGAAGTTCGGTTTTTTCCAGGCGATTAACCATGGGATTCCTCTCGAGGTCATGGAGAAGATAAAAGAAGGGATCCGTGCGTTTCACGCGCAAGATCCAGAAGCGAGGAAAAGGTTCTATAGCCGTGAAAAAACCAAAGCGATTAAGTATAACTCTAACTCTGATCTCTATGACTCT…	6.87	38847.6		Cytoplasm.
	BnaA04g17890D	BnaA04G0199250ZS	BnGS-OH-3-A-AG	chrA04	MSGTFDRADEVKAFDEMKIGVKGLVDAGIKKIPLIFHNPQATVTNPKPPSTLTIPTIDMGGGVFESTVKRKEVTEKVKDAMEKFGFFQAINHGIPLEVMEKMKDGIRAFHAQDPEARKRFYSREKTKAIKYNSNSDLYDSPAASWRDTLSCFMFPDVPKTDDLPDICREIMLDYSKRMMMFGELIFELISESLGLNPNHLKEMDCAKGLLMLCHCYPPCPEPDRTLGATQHTDRSFITILLQDHIGGLQVLHDGYWIDVPPNPNALILNLITNDKFVSVEHRVLANGGEEPRTSIASFFVHPPSTSPRVYGPIKELLSEENPPKYRETTPEASNHYVARKRDGNNSLSHLRI	352	ATGTCGGGAACATTTGACCGTGCCGATGAAGTAAAAGCATTCGACGAGATGAAAATCGGCGTGAAGGGTCTCGTCGACGCTGGAATAAAAAAAATCCCACTCATATTCCATAACCCGCAAGCCACGGTAACTAACCCTAAGCCTCCTTCTACGTTGACTATCCCAACAATAGATATGGGAGGTGGCGTGTTCGAGTCCACGGTCAAAAGAAAGGAAGTGACTGAGAAGGTTAAAGACGCCATGGAGAAGTTCGGTTTCTTCCAGGCGATAAACCATGGGATTCCACTCGAGGTCATGGAGAAGATGAAAGATGGGATCCGTGCGTTTCACGCGCAAGATCCAGAAGCGAGGAAAAGGTTCTATAGCCGTGAAAAAACCAAAGCGATTAAGTATAACTCT…	ATGTCGGGAACATTTGACCGTGCCGATGAAGTAAAAGCATTCGACGAGATGAAAATCGGCGTGAAGGGTCTCGTCGACGCTGGAATAAAAAAAATCCCACTCATATTCCATAACCCGCAAGCCACGGTAACTAACCCTAAGCCTCCTTCTACGTTGACTATCCCAACAATAGATATGGGAGGTGGCGTGTTCGAGTCCACGGTCAAAAGAAAGGAAGTGACTGAGAAGGTTAAAGACGCCATGGAGAAGTTCGGTTTCTTCCAGGCGATAAACCATGGGATTCCACTCGAGGTCATGGAGAAGATGAAAGATGGGATCCGTGCGTTTCACGCGCAAGATCCAGAAGCGAGGAAAAGGTTCTATAGCCGTGAAAAAACCAAAGCGATTAAGTATAACTCT…	ATGTCGGGAACATTTGACCGTGCCGATGAAGTAAAAGCATTCGACGAGATGAAAATCGGCGTGAAGGGTCTCGTCGACGCTGGAATAAAAAAAATCCCACTCATATTCCATAACCCGCAAGCCACGGTAACTAACCCTAAGCCTCCTTCTACGTTGACTATCCCAACAATAGATATGGGAGGTGGCGTGTTCGAGTCCACGGTCAAAAGAAAGGAAGTGACTGAGAAGGTTAAAGACGCCATGGAGAAGTTCGGTTTCTTCCAGGCGATAAACCATGGGATTCCACTCGAGGTCATGGAGAAGATGAAAGATGGGATCCGTGCGTTTCACGCGCAAGATCCAGAAGCGAGGAAAAGGTTCTATAGCCGTGAAAAAACCAAAGCGATTAAGTATAACTCT…	6.19	39676.5	WGD	Cytoplasm.
	BnaA03g15210D	NA	BnGS-OH-4-A-AG	chrA03	MESKGTLVDMLDRASEVKTFDEMKMGVKGLVEAGMTKIPRIFHNPLASVTTPKPPSTVRIPTIDLRGGVFDSEVTRQSAMEKFGFFQAINHGIPLHVMEEMEAGIRGFHGQDPEARKMFYSRDKTKKVKYNSNVDLYDSPAASWRDTLSLFLAPDVPKAEDLPEICGEIILEYSQGVMKLAELIFELLSESLGLSRNHLKELDCAKGLLMLCHCYPPCPEPDLTLGATQHTDRSFVTILLQDHIGGLQVLHDGYWIDVPPTPGALILNTGDLLQASCCSQLKIKRFYIIQLITNDKFVSVEHRVLANGRDEPRTSVASFFVHPSSSSRVYGPIKELLSEQNPPKYRDTTAEASNHYVPRKGVGNASLSHLRI	372	ATGGAGTCGAAGGGTACATTGGTGGACATGTTGGACCGTGCCAGTGAGGTAAAAACATTCGACGAGATGAAGATGGGCGTGAAGGGTCTCGTCGAAGCCGGAATGACAAAAATCCCTCGCATATTCCATAACCCGCTTGCCTCCGTAACAACCCCTAAACCTCCCTCGACAGTGAGGATCCCAACTATCGATCTCAGAGGTGGCGTGTTCGACTCCGAGGTGACGCGACAGAGTGTGGTTGCGAAGGTTAAAGAGGCGATGGAGAAGTTTGGTTTTTTTCAGGCAATTAACCATGGGATTCCACTCCATGTCATGGAGGAAATGGAAGCTGGGATTCGTGGGTTTCACGGGCAAGATCCAGAAGCGAGGAAAATGTTCTACAGCCGAGACAAAACTAAA…	ATGGAGTCGAAGGGTACATTGGTGGACATGTTGGACCGTGCCAGTGAGGTAAAAACATTCGACGAGATGAAGATGGGCGTGAAGGGTCTCGTCGAAGCCGGAATGACAAAAATCCCTCGCATATTCCATAACCCGCTTGCCTCCGTAACAACCCCTAAACCTCCCTCGACAGTGAGGATCCCAACTATCGATCTCAGAGGTGGCGTGTTCGACTCCGAGGTGACGCGACAGAGTGCGATGGAGAAGTTTGGTTTTTTTCAGGCAATTAACCATGGGATTCCACTCCATGTCATGGAGGAAATGGAAGCTGGGATTCGTGGGTTTCACGGGCAAGATCCAGAAGCGAGGAAAATGTTCTACAGCCGAGACAAAACTAAAAAGGTCAAGTATAACAGTAAT…	ATGGAGTCGAAGGGTACATTGGTGGACATGTTGGACCGTGCCAGTGAGGTAAAAACATTCGACGAGATGAAGATGGGCGTGAAGGGTCTCGTCGAAGCCGGAATGACAAAAATCCCTCGCATATTCCATAACCCGCTTGCCTCCGTAACAACCCCTAAACCTCCCTCGACAGTGAGGATCCCAACTATCGATCTCAGAGGTGGCGTGTTCGACTCCGAGGTGACGCGACAGAGTGCGATGGAGAAGTTTGGTTTTTTTCAGGCAATTAACCATGGGATTCCACTCCATGTCATGGAGGAAATGGAAGCTGGGATTCGTGGGTTTCACGGGCAAGATCCAGAAGCGAGGAAAATGTTCTACAGCCGAGACAAAACTAAAAAGGTCAAGTATAACAGTAAT…	6.24	41436.6		Cytoplasm.
	BnaCnng70010D	NA	BnGS-OH-1-C-AG	chrCnn_random	MVGTFNRAGEVQAFDEMKIGVKGLVDAGITKIPLMFHNPQATVTNAKPPSTLTIPTIDLGGGVFESTVTRKEVAKKVKDAMDKFGFFQAINHGIPLEVMEKMKEGIRAFHAQDPEARKSWRDTLSCFMFPDVPKTDELPDICREIMLDYSKRVMMFGELIFELISESLGLKPNHLKEMDCAKGLLMLCHCHPPCPQPDLTVGATQHTDRSFITILLQDHIGGLQVLHDGYWIDVPPNPNALILNLMTNDKFVSVEHRVLANGGKEPRTSVASFFVHPPSTSPRVYGPIKELLSEENPPKYRETTPEASNHYVARKRDGNNSLSHLRI	327	GTGACTCAAAACACAAGTTTCCCTGTTTCATAAAGCACTAAAAAAAAGGTTGGAGTCCAAGTGTACAATGGTGGGAACATTTAACCGTGCCGGCGAGGTACAAGCATTCGACGAGATGAAAATCGGCGTGAAGGGTCTCGTCGACGCTGGAATCACAAAAATTCCACTCATGTTCCATAACCCGCAAGCCACGGTAACTAACGCTAAACCTCCTTCTACGTTGACAATCCCAACAATAGATCTCGGAGGTGGCGTGTTCGAGTCCACGGTCACAAGAAAGGAAGTGGCTAAGAAGGTTAAAGACGCCATGGATAAGTTCGGTTTCTTCCAGGCGATCAACCATGGGATTCCACTCGAGGTCATGGAGAAGATGAAAGAAGGGATCCGTGCGTTTCACGC…	GTGACTCAAAACACAAGTTTCCCTGTTTCATAAAGCACTAAAAAAAAGGTTGGAGTCCAAGTGTACAATGGTGGGAACATTTAACCGTGCCGGCGAGGTACAAGCATTCGACGAGATGAAAATCGGCGTGAAGGGTCTCGTCGACGCTGGAATCACAAAAATTCCACTCATGTTCCATAACCCGCAAGCCACGGTAACTAACGCTAAACCTCCTTCTACGTTGACAATCCCAACAATAGATCTCGGAGGTGGCGTGTTCGAGTCCACGGTCACAAGAAAGGAAGTGGCTAAGAAGGTTAAAGACGCCATGGATAAGTTCGGTTTCTTCCAGGCGATCAACCATGGGATTCCACTCGAGGTCATGGAGAAGATGAAAGAAGGGATCCGTGCGTTTCACGC…	ATGGTGGGAACATTTAACCGTGCCGGCGAGGTACAAGCATTCGACGAGATGAAAATCGGCGTGAAGGGTCTCGTCGACGCTGGAATCACAAAAATTCCACTCATGTTCCATAACCCGCAAGCCACGGTAACTAACGCTAAACCTCCTTCTACGTTGACAATCCCAACAATAGATCTCGGAGGTGGCGTGTTCGAGTCCACGGTCACAAGAAAGGAAGTGGCTAAGAAGGTTAAAGACGCCATGGATAAGTTCGGTTTCTTCCAGGCGATCAACCATGGGATTCCACTCGAGGTCATGGAGAAGATGAAAGAAGGGATCCGTGCGTTTCACGCGCAAGATCCAGAAGCGAGGAAAAGCTGGAGAGATACCTTAAGTTGTTTTATGTTCCCTGATGTTCCC…	6.5	36526.2		Cytoplasm.
	BnaC04g41490D	NA	BnGS-OH-2-C-AG	chrC04	MSGTFDRADEVKAFDEMKIGVKGLVDAGIKKIPLIFHNPQATVTNPKPPSALTIPTIDMGGGVFESTVTRKEVTEKFGFFQAINHGIPLEVMEKMKDGIRAFHAQDPEARKRFYSREKTKAIKYNSNSDLYDSPAASWRDTLSCFMFPDVPKTDDLPDICREIMLDYSKRVMRFGELIFELISESLGLKPNHLKEMDFAKGLLMLCHCYPPCPEPDRTLGATQHTDRSFITILLQDHIGGLQVLHDGYWIDVPPNPNALILNVGDLLQAICVFFQLITNDKFVSVEHRVLANGGEEPRTSIASFFVHPPSTNPRVYGPIKELLSEENPPKYRETTPEASNHYVARKRDGNNSLSHLRI	358	ATGTCGGGAACATTTGACCGTGCCGATGAAGTAAAAGCATTCGACGAGATGAAAATCGGTGTGAAGGGTCTCGTCGATGCTGGAATCAAAAAAATCCCACTCATATTCCATAACCCGCAAGCCACGGTAACTAACCCTAAACCTCCTTCTGCGTTGACTATCCCAACAATAGATATGGGAGGTGGCGTGTTCGAGTCCACGGTCACAAGAAAGGAAGTGACTGAGAAGGTGAAAGGCGCCATGGAGAAGTTTGGTTTCTTCCAGGCGATAAATCATGGGATTCCACTTGAGGTCATGGAGAAGATGAAAGATGGGATCCGTGCGTTTCACGCGCAAGATCCAGAAGCGAGGAAAAGGTTCTATAGCCGTGAAAAAACCAAGGCGATTAAGTATAACTCT…	ATGTCGGGAACATTTGACCGTGCCGATGAAGTAAAAGCATTCGACGAGATGAAAATCGGTGTGAAGGGTCTCGTCGATGCTGGAATCAAAAAAATCCCACTCATATTCCATAACCCGCAAGCCACGGTAACTAACCCTAAACCTCCTTCTGCGTTGACTATCCCAACAATAGATATGGGAGGTGGCGTGTTCGAGTCCACGGTCACAAGAAAGGAAGTGACTGAGAAGTTTGGTTTCTTCCAGGCGATAAATCATGGGATTCCACTTGAGGTCATGGAGAAGATGAAAGATGGGATCCGTGCGTTTCACGCGCAAGATCCAGAAGCGAGGAAAAGGTTCTATAGCCGTGAAAAAACCAAGGCGATTAAGTATAACTCTAACTCTGATCTCTATGACTCT…	ATGTCGGGAACATTTGACCGTGCCGATGAAGTAAAAGCATTCGACGAGATGAAAATCGGTGTGAAGGGTCTCGTCGATGCTGGAATCAAAAAAATCCCACTCATATTCCATAACCCGCAAGCCACGGTAACTAACCCTAAACCTCCTTCTGCGTTGACTATCCCAACAATAGATATGGGAGGTGGCGTGTTCGAGTCCACGGTCACAAGAAAGGAAGTGACTGAGAAGTTTGGTTTCTTCCAGGCGATAAATCATGGGATTCCACTTGAGGTCATGGAGAAGATGAAAGATGGGATCCGTGCGTTTCACGCGCAAGATCCAGAAGCGAGGAAAAGGTTCTATAGCCGTGAAAAAACCAAGGCGATTAAGTATAACTCTAACTCTGATCTCTATGACTCT…	6.19	40330.2		Cytoplasm.
TFs (AGSL)	BnaA03g40190D	BnaA03T0408700ZS	BnMYB28-1-A-AG	chrA03	MSRKPCCVGEGLKKGAWTTEEDKKLISYIHEHGEGGWRDIPQKAGLKRCGKSCRLRWTNYLKPDVKRGEFSSEEEQIIIMLHASRGNKWSDIARHLPRRTDNEVKNYWNTHLKKRLIEQCIDPVTHKPLASNSNHTVNTPPENLHSLAAPSSDKQYSRSSSMPSLSRLTNKDGTPVQGGALSHKKRFKKSSSTSRLLNKVAAKVTSVKEIFLSATTLPYASHSNGFSEQIGNEEDSSNAEHEINATSDLGMDYDFSHFLEKLGRDDHNEENDMNVEYGHDLLMSDVSQEVSSTSVDDQDNMIENFEGWSNYLLDHADFVYDTESDSLI	328	ACCACCATGCATCAAACAATTTACGCCTCTTAGCTCTAAATCATAAGATTATATATTATGTTTTAGGTATTATAACATTGCATGAATATATAAAAAAGCAAAATTTGGAGTCTAAGTGAAAAAAACATGAAAACACCTTGCAGCTATGTGGGTAAGACCCAAGAGTGTTTTTCGATAAGTCTCATATTCAGATGCATCAGAGTTCTCATCAAAAGATCTATTTCTTTCTTATCTGATTAGAAAATTTTCTTTCTTTAAGTATATCTCTCTCTATATTATTTGCATTCTTGGGTGTTTTTGAGGGTTATATATATATGAAACTTTGCCTACTAGTGTGCATATATAGCGACTAAAAATGTCAAGAAAACCGTGTTGTGTCGGAGAAGGGCTGAAGAAAGG…	ACCACCATGCATCAAACAATTTACGCCTCTTAGCTCTAAATCATAAGATTATATATTATGTTTTAGGTATTATAACATTGCATGAATATATAAAAAAGCAAAATTTGGAGTCTAAGTGAAAAAAACATGAAAACACCTTGCAGCTATGTGGGTAAGACCCAAGAGTGTTTTTCGATAAGTCTCATATTCAGATGCATCAGAGTTCTCATCAAAAGATCTATTTCTTTCTTATCTGATTAGAAAATTTTCTTTCTTTAAGTATATCTCTCTCTATATTATTTGCATTCTTGGGTGTTTTTGAGGGTTATATATATATGAAACTTTGCCTACTAGTGTGCATATATAGCGACTAAAAATGTCAAGAAAACCGTGTTGTGTCGGAGAAGGGCTGAAGAAAGG…	ATGTCAAGAAAACCGTGTTGTGTCGGAGAAGGGCTGAAGAAAGGGGCATGGACCACCGAAGAAGATAAGAAACTCATCTCTTACATCCACGAACATGGAGAAGGAGGCTGGCGCGACATTCCCCAAAAAGCTGGGTTAAAAAGGTGTGGAAAGAGTTGTAGACTGCGTTGGACTAACTACCTAAAACCTGATGTCAAAAGAGGCGAGTTTAGCTCAGAGGAGGAACAGATTATTATCATGCTTCATGCTTCTCGTGGTAACAAGTGGTCGGACATAGCGAGACATTTACCTAGAAGAACAGACAATGAGGTCAAGAATTACTGGAACACTCATCTTAAAAAACGTTTGATCGAACAGTGTATTGATCCCGTGACTCACAAGCCACTGGCTTCTAATTCC…	5.93	37061	WGD	Nucleus.
	BnaCnng43220D	NA	BnMYB28-1-C-AG	chrCnn_random	MSRKPCCVGEGLKKGAWTTEEDKKLISYIHEHGEGGWRDIPQKAGLKRCGKSCRLRWTNYLKPDVKRGEFSSEEEQIIIMLHASRGNKWSDIARHLPRRTDNEVKNYWNTHLKKRLIEQGIDPMTHKPLASNSNPTVNTPPENLHSLAAPSSDKQYSRSSSLPSLSRLTNKDGTPVQGGSLSHKKSFKRSSSTSRLLNKVAAKVTSVKEILSASMEGSLSATTLPYASYSDGFSEQIRNGEGSSNAEHEINATSDLGMDYDFSHFLEKLGRDDHNEENDMNVEYGHDDLLMSDVSHEVSSTSVDDRDNIFENFEGWSNYLLDHADFVYDTESDTLI	336	ACCACCATGCATCAAACAATTCACGCCTCTTAGCTCCATAAGCTTCTTTATTATGTTTTAGGTATTATAACATTACATGAATATATAAAAAGCAAAATTTGGAGTCTACGTGAAAAAACATGAAAACACCTTGCAGCTCTGTGGGTAAGACCCAAGAGCGTTTCTCGATAAGTCTCATATTCAGATGCATCAGAGTTCTCATCAAAAGATCTATTTCTTTCTTATCCTATTAGAAAATTTCCTTTGAAATTTTACTTTCTTCAAGTATATCTCTCTCTCTATATATTTGCTTTCTTGGGTGTTTTCAGTCTTTCAGAGGTTTTATATATATATATATATGAAACTTTGTCTACTAGTGTGCATATATAGCGGCGAAAAATGTCAAGAAAACCGTGTTGT…	ACCACCATGCATCAAACAATTCACGCCTCTTAGCTCCATAAGCTTCTTTATTATGTTTTAGGTATTATAACATTACATGAATATATAAAAAGCAAAATTTGGAGTCTACGTGAAAAAACATGAAAACACCTTGCAGCTCTGTGGGTAAGACCCAAGAGCGTTTCTCGATAAGTCTCATATTCAGATGCATCAGAGTTCTCATCAAAAGATCTATTTCTTTCTTATCCTATTAGAAAATTTCCTTTGAAATTTTACTTTCTTCAAGTATATCTCTCTCTCTATATATTTGCTTTCTTGGGTGTTTTCAGTCTTTCAGAGGTTTTATATATATATATATATGAAACTTTGTCTACTAGTGTGCATATATAGCGGCGAAAAATGTCAAGAAAACCGTGTTGT…	ATGTCAAGAAAACCGTGTTGTGTCGGAGAAGGGCTGAAGAAAGGGGCATGGACCACCGAAGAAGATAAGAAACTCATCTCTTACATCCACGAACATGGAGAAGGAGGCTGGCGCGACATTCCCCAAAAAGCTGGGTTAAAAAGGTGTGGAAAGAGTTGTAGACTGCGTTGGACTAACTACCTAAAACCTGATGTCAAAAGAGGCGAGTTTAGTTCAGAGGAGGAACAGATTATTATTATGCTTCATGCTTCTCGTGGCAACAAGTGGTCGGACATAGCGAGACATTTACCTAGAAGAACAGACAATGAGGTCAAGAATTACTGGAACACTCATCTTAAAAAGCGTTTGATCGAACAGGGTATTGATCCCATGACTCACAAGCCTCTGGCTTCTAATTCC…	5.88	37757.7		Nucleus.
	BnaA10g23980D	BnaA10T0264000ZS	BnMYB29-1-A-AG	chrA10	MILKALTTSLFITPATVFKGCCWTCVGQELGLYFTYLKPDIKRGEFSYEEEQIIIMLHASRGNKWSVIARHLPKRTDNEVKNYWNTHLKKRLIDQGIDPLTHKPLASSPNPATTRTSEGQDDSNPSNLDEQSQSGSMSPKYLPISSSSCNLQKMSNSDETTRNNGSLSSKKCRFKKSSSTSKLLNKVATKASSIGNMVSASVEGSLIRSTILSPCLNDVFSETSQFQMDEFDPFSHSSEQHITDHMKEDINMDFDLKNSEFDFSQFIEQFSNIEAEKANAIGGYNQDLLLSDVSSTSVDEDNIMQNITGWSNYLVDDSDFPYDTNQDFDDKNFI	334	ATGATCCTTAAAGCCTTGACTACCTCCCTATTTATAACTCCAGCCACCGTCATTAGATTTCCTATTCCTGATTGTATTCAACGTTTTACGTGAAAAGGAAACTAACGTGATTATTCCTTTTGTTTCAGGTCTTCAAAGGTTGCTGCTGGACTTGTGTGGGCCAGGAATTGGGCCTATACTTCACATATTTGAAACCCGATATAAAGAGAGGAGAGTTTAGCTACGAGGAGGAGCAGATTATCATCATGCTTCATGCTTCCCGTGGCAACAAGTAATATACTTTGTTTTAACATTACTTCTTCCAATTTAAAATTAAGAGCCTTCCTTTTTTTCCTTTTTAAAAAAGAAATGTCGTTTTAAAGTTGCATTACATAAATATATAAGTTAACCTCAAATCAT…	ATGATCCTTAAAGCCTTGACTACCTCCCTATTTATAACTCCAGCCACCGTCTTCAAAGGTTGCTGCTGGACTTGTGTGGGCCAGGAATTGGGCCTATACTTCACATATTTGAAACCCGATATAAAGAGAGGAGAGTTTAGCTACGAGGAGGAGCAGATTATCATCATGCTTCATGCTTCCCGTGGCAACAAGTGGTCGGTGATAGCGAGACATTTGCCAAAAAGGACAGACAACGAGGTCAAGAACTATTGGAACACACATCTCAAAAAACGTCTGATCGATCAGGGCATCGATCCCTTGACCCACAAGCCACTTGCTTCTAGCCCTAATCCGGCAACGACCAGGACTTCTGAAGGCCAAGATGACTCAAACCCGAGTAACCTGGATGAGCAATCACAG…	ATGATCCTTAAAGCCTTGACTACCTCCCTATTTATAACTCCAGCCACCGTCTTCAAAGGTTGCTGCTGGACTTGTGTGGGCCAGGAATTGGGCCTATACTTCACATATTTGAAACCCGATATAAAGAGAGGAGAGTTTAGCTACGAGGAGGAGCAGATTATCATCATGCTTCATGCTTCCCGTGGCAACAAGTGGTCGGTGATAGCGAGACATTTGCCAAAAAGGACAGACAACGAGGTCAAGAACTATTGGAACACACATCTCAAAAAACGTCTGATCGATCAGGGCATCGATCCCTTGACCCACAAGCCACTTGCTTCTAGCCCTAATCCGGCAACGACCAGGACTTCTGAAGGCCAAGATGACTCAAACCCGAGTAACCTGGATGAGCAATCACAG…	4.95	37544.7	WGD	Nucleus.
	BnaA03g02170D	BnaA03T0028700ZS	BnMYB29-2-A-AG	chrA03	MSRKPCCVGEGLKKGAWTIEEDKKLISYLHEHGEGGWRDIPQKAGLKRCGKSCRLRWANYLKPDIKRGEFSYEEEQIIIMLHASRGNKWSVIARHLPKRTDNEIKNYWNTNLRKRLIDQGNDPLTHKPLASTPEPATPKTSDLQDDSNPKSLPLSSNSCNILEISNSDETPRNYGSFNSKKLSSTSELLNKVATRAASMGNIISASMEGTLIPSTTLSPPCLNDGLSETSHFQMDEFDIDMNFDFNNSEHDFSEFLEQFSNNAAEEADNIIGYDQDLLFSDVSSTRVDEDGMTNIPGWSNYLLDDSEFSYDTNQD	315	AGATCTTTCATATATCTTCAACTTTTCCTATCATCGTTTTCAAATGTTCCTGAACATGAAAATACATAATCAGTTAACCATCCATCATAGTTTCTCAGTTAGTTTTATATTCAAATGCATCAGAGCTCTCCTGAACAGATCTATTGGTCTATTGCCTTAAATTAGACGACATTTCTGTTTTTTTTTCTTCTCTCTTATCATAGTTTCCTCATCGTTTTAAATTCATATCGGTGAGAAAAAAAGAGAGAGAGAAAATGTCAAGAAAGCCATGTTGTGTGGGAGAAGGGCTGAAGAAAGGAGCATGGACCATCGAAGAAGACAAGAAACTCATCTCTTACCTTCATGAACATGGTGAAGGAGGATGGCGTGACATTCCCCAAAAAGCTGGTATATTGTATC…	AGATCTTTCATATATCTTCAACTTTTCCTATCATCGTTTTCAAATGTTCCTGAACATGAAAATACATAATCAGTTAACCATCCATCATAGTTTCTCAGTTAGTTTTATATTCAAATGCATCAGAGCTCTCCTGAACAGATCTATTGGTCTATTGCCTTAAATTAGACGACATTTCTGTTTTTTTTTCTTCTCTCTTATCATAGTTTCCTCATCGTTTTAAATTCATATCGGTGAGAAAAAAAGAGAGAGAGAAAATGTCAAGAAAGCCATGTTGTGTGGGAGAAGGGCTGAAGAAAGGAGCATGGACCATCGAAGAAGACAAGAAACTCATCTCTTACCTTCATGAACATGGTGAAGGAGGATGGCGTGACATTCCCCAAAAAGCTGGACTAAAACGAT…	ATGTCAAGAAAGCCATGTTGTGTGGGAGAAGGGCTGAAGAAAGGAGCATGGACCATCGAAGAAGACAAGAAACTCATCTCTTACCTTCATGAACATGGTGAAGGAGGATGGCGTGACATTCCCCAAAAAGCTGGACTAAAACGATGTGGTAAAAGTTGTAGATTGCGATGGGCTAACTATTTGAAACCCGATATCAAGAGAGGAGAATTTAGCTATGAGGAAGAGCAAATCATTATCATGCTTCACGCTTCCCGTGGCAACAAGTGGTCGGTCATAGCAAGACATTTGCCCAAAAGGACAGACAACGAGATCAAAAACTACTGGAACACAAATCTCAGAAAACGCTTGATCGATCAGGGTAACGATCCCTTGACTCACAAGCCACTTGCCTCTACCCCT…	4.9	35519.3	WGD	Nucleus.
	BnaCnng65380D	NA	BnMYB29-1-C-AG	chrCnn_random	KPDIKRGEFSYEEEQIIIMLHASRGNKWSVIARHLPKRTDNEVKNYWNTHLKKRLIDQGIDPLTHKPLASNPNPATPRTSEGQDDSNPINLDEQSQSGSMSPKSLPHSSSSCNLQTIINSDETPRNNGSLSSKKCRFKKLSSTSKLLNKVATKASSIGNMLSASMEGSLIRSTTLSPCLNDMDEFDPFSHSSEQHITDHMKEDINMDFDLNNSEFDFSQFIEQFSNIEAEEANAIGGYNQDLLLSDVSSTSVDEDNVMQNITGWSNYLVDDSDFPYDTNQDFDDKNFI	288	AAACCCGATATCAAGAGAGGAGAGTTTAGCTACGAGGAGGAGCAGATTATCATCATGCTTCATGCTTCCCGTGGCAACAAGTAATATACTTTAATTTGTTTTAACATTACTTCTTCCAATTTAAAATTAAGAGCCTTCCTCTTTTTCCTTTTTTTAAAAAAGAAATGTCATTTTAAAGTTGCATTACATAAATACATAAGTTAACCTCAAATCAAACTTGATTAAAAGTATATTATTAGAATAAAATATCAGTCACCAACTTGCAATCAGTGCCGTGCGAAGGCTATTAGACCATCTCCAACCCACCCCTATTTTTATCTCTATATTTTCCTCTAAAATAGAGTTTCTCTATTGTAGAGGTGAAAATGCTCCAATGTATGCCTCTATAATAGAGTTCCT…	AAACCCGATATCAAGAGAGGAGAGTTTAGCTACGAGGAGGAGCAGATTATCATCATGCTTCATGCTTCCCGTGGCAACAAGTGGTCGGTGATAGCGAGACATTTGCCAAAAAGGACAGACAACGAGGTCAAGAACTATTGGAACACACATCTCAAAAAACGTCTGATCGATCAGGGCATCGATCCCTTGACCCACAAGCCACTTGCTTCTAACCCTAACCCGGCCACGCCCAGGACTTCTGAAGGCCAAGATGACTCAAACCCGATTAACCTGGATGAGCAATCACAATCTGGTTCGATGTCTCCAAAGTCTCTTCCTCATTCATCAAGCTCCTGCAATCTACAAACGATAATCAACAGTGATGAGACACCGAGAAACAATGGTTCCTTGAGCTCCAAG…	AAACCCGATATCAAGAGAGGAGAGTTTAGCTACGAGGAGGAGCAGATTATCATCATGCTTCATGCTTCCCGTGGCAACAAGTGGTCGGTGATAGCGAGACATTTGCCAAAAAGGACAGACAACGAGGTCAAGAACTATTGGAACACACATCTCAAAAAACGTCTGATCGATCAGGGCATCGATCCCTTGACCCACAAGCCACTTGCTTCTAACCCTAACCCGGCCACGCCCAGGACTTCTGAAGGCCAAGATGACTCAAACCCGATTAACCTGGATGAGCAATCACAATCTGGTTCGATGTCTCCAAAGTCTCTTCCTCATTCATCAAGCTCCTGCAATCTACAAACGATAATCAACAGTGATGAGACACCGAGAAACAATGGTTCCTTGAGCTCCAAG…	4.76	32381.5		Nucleus.
	BnaC03g03210D	BnaC03T0035500ZS	BnMYB29-2-C-AG	chrC03	MSRKPCCVREGLKKGVWTIEEDKKLISYIHEHGEGGWRDIPQKAGLKRCGKSCRLRWANYLKPDIKRGEFSYEEEQIIIMLHASRGNKWSVIARHLPKRTDNEIKNYWNTNLKKRLIDQGLDPLTHKPLASTHEPATPKTSEFQDDSNSESMSPKSLPLSSGSCNILEISNSDETPRNYGSLSSKESNSTSELLNKVATRAASMGNIISASMEGTLIPSTTLSPPCLNDGLSETSHFQMDEFDIGMNFDFNNSEHDFSQFMEEFSNNAAEEADNIIGYDQDLLLSDVSSTSVDEDGMMPNITSWSNYLLDDSDFSYDTNQD	321	ATGTCAAGAAAGCCATGTTGTGTGCGAGAAGGGCTGAAGAAAGGAGTATGGACCATCGAAGAAGACAAGAAACTCATTTCTTACATTCATGAGCATGGTGAAGGAGGGTGGCGTGACATTCCCCAAAAAGCTGGTATATTATATCGACGCATGCGTGCATAATATATAATTTTGTATATATATATATGAATTATATATGGTCTAACTCATGATGTTGCTTTCAGAAGAAAAAAAACTCATTTTTGTATGGCTATGGTGTTTAGGACTAAAACGATGTGGGAAAAGTTGTAGATTGCGATGGGCTAACTACTTGAAACCCGATATCAAGAGAGGAGAATTTAGCTACGAGGAGGAGCAGATTATCATCATGCTTCACGCTTCTCGTGGCAACAAGTAATA…	ATGTCAAGAAAGCCATGTTGTGTGCGAGAAGGGCTGAAGAAAGGAGTATGGACCATCGAAGAAGACAAGAAACTCATTTCTTACATTCATGAGCATGGTGAAGGAGGGTGGCGTGACATTCCCCAAAAAGCTGGACTAAAACGATGTGGGAAAAGTTGTAGATTGCGATGGGCTAACTACTTGAAACCCGATATCAAGAGAGGAGAATTTAGCTACGAGGAGGAGCAGATTATCATCATGCTTCACGCTTCTCGTGGCAACAAGTGGTCGGTCATAGCGAGACATTTGCCCAAAAGGACAGACAACGAGATCAAGAACTACTGGAACACAAATCTCAAAAAACGCTTGATCGATCAGGGTCTCGATCCCTTGACCCACAAGCCACTTGCCTCTACCCAT…	ATGTCAAGAAAGCCATGTTGTGTGCGAGAAGGGCTGAAGAAAGGAGTATGGACCATCGAAGAAGACAAGAAACTCATTTCTTACATTCATGAGCATGGTGAAGGAGGGTGGCGTGACATTCCCCAAAAAGCTGGACTAAAACGATGTGGGAAAAGTTGTAGATTGCGATGGGCTAACTACTTGAAACCCGATATCAAGAGAGGAGAATTTAGCTACGAGGAGGAGCAGATTATCATCATGCTTCACGCTTCTCGTGGCAACAAGTGGTCGGTCATAGCGAGACATTTGCCCAAAAGGACAGACAACGAGATCAAGAACTACTGGAACACAAATCTCAAAAAACGCTTGATCGATCAGGGTCTCGATCCCTTGACCCACAAGCCACTTGCCTCTACCCAT…	4.87	36115	SE	Nucleus.
Tryptophan synthesis (IGSL)	BnaA10g09090D	BnaA10T0110000ZS	BnTSB1-1-A-IG	chrA10	MAASGTVASFRTSVSSSPQLTHLRSPSKALKFTPLPSSRARPSFSVSCTIAKDPPVLMSAGSDPSLWQRPDSFGRFGKFGGKYVPETLMHALSELETAFHSLATDDDFQRELAGILKDYVGRESPLYFAERLTEHYRRENGEGPLIYLKREDLNHTGAHKINNAVAQALLAKRLGKKRIIAETGAGQHGVATATVCARFGLECIIYMGAQDMERQALNVFRMRLLGAEVRAVHSGTATLKDATSEAIRDWVTNVETTHYILGSVAGPHPYPMMVRDFHAVIGKETRRQALEKWGGKPDVLVACVGGGSNAMGLFHEFVNDTEVRLIGVEAAGFGVDSGKHAATLTKGDVGVLHGAMSYLLQDDDGQIIEPHSISAGLDYPGVGPEHSFLKDMGRAEYFS…	465	TCAACATATCATTGTTTTTGTAGTTCCTAAGGAATCTATAAAACCCCTTCCTTTGGAAACAATTGGATATTCAAGGAAGGCGGAGAAAGAGATTCATTCATTCGGTAATGGCAGCTTCAGGCACCGTGGCTTCTTTCAGAACCTCCGTTTCTTCCTCTCCCCAATTGACCCATTTGAGATCCCCCTCCAAAGCTCTCAAATTTACGCCTCTGCCATCGTCTCGCGCAAGGCCATCGTTCTCCGTCTCCTGCACCATCGCCAAGGACCCGCCTGTTCTCATGTCCGCCGGATCTGACCCGTCTCTCTGGCAACGACCCGATTCGTTCGGTCGGTTCGGGAAGTTTGGTGGCAAGTATGTCCCTGAGACGCTCATGCACGCTCTCTCCGAGCTCGAAACGG…	TCAACATATCATTGTTTTTGTAGTTCCTAAGGAATCTATAAAACCCCTTCCTTTGGAAACAATTGGATATTCAAGGAAGGCGGAGAAAGAGATTCATTCATTCGGTAATGGCAGCTTCAGGCACCGTGGCTTCTTTCAGAACCTCCGTTTCTTCCTCTCCCCAATTGACCCATTTGAGATCCCCCTCCAAAGCTCTCAAATTTACGCCTCTGCCATCGTCTCGCGCAAGGCCATCGTTCTCCGTCTCCTGCACCATCGCCAAGGACCCGCCTGTTCTCATGTCCGCCGGATCTGACCCGTCTCTCTGGCAACGACCCGATTCGTTCGGTCGGTTCGGGAAGTTTGGTGGCAAGTATGTCCCTGAGACGCTCATGCACGCTCTCTCCGAGCTCGAAACGG…	ATGGCAGCTTCAGGCACCGTGGCTTCTTTCAGAACCTCCGTTTCTTCCTCTCCCCAATTGACCCATTTGAGATCCCCCTCCAAAGCTCTCAAATTTACGCCTCTGCCATCGTCTCGCGCAAGGCCATCGTTCTCCGTCTCCTGCACCATCGCCAAGGACCCGCCTGTTCTCATGTCCGCCGGATCTGACCCGTCTCTCTGGCAACGACCCGATTCGTTCGGTCGGTTCGGGAAGTTTGGTGGCAAGTATGTCCCTGAGACGCTCATGCACGCTCTCTCCGAGCTCGAAACGGCGTTTCATTCTCTCGCCACCGACGATGATTTCCAGAGAGAGTTGGCGGGGATCTTGAAAGACTACGTGGGTAGAGAAAGCCCTCTGTATTTCGCAGAGAGGCTTACT…	6.42	50488.3	WGD	Chloroplast.
	BnaC09g31260D	BnaC09T0373500ZS	BnTSB1-1-C-IG	chrC09	MAASGTVASFRTSVSSSPQLTHLRSPSKALKFTPLPSSRSRPSFSVSCTIAKDPPVLMSAGSDPTLWQRPDSFGRFGKFGGKYVPETLMHALSELETAFHSLATDDDFQRELAGILKDYVGRESPLYFAERLTEHYRRENGEGPLIYLKREDLNHTGAHKINNAVAQALLAKRLGKKRIIAETGAGQHGVATATVCARFGLECIIYMGAQDMERQALNVFRMRLLGAEVRAVHSGTATLKDATSEAIRDWVTNVETTHYILGSVAGPHPYPMMVRDFHAVIGKETRRQALEKWGGKPDVLVACVGGGSNAMGLFHEFVDDTEIRLIGVEAAGFGVDSGKHAATLTKGDVGVLHGAMSYLLQDDDGQIIEPHSISAGLDYPGVGPEHSFLKDMGRAEYFS…	465	GGTAAAAGAATATTATCAACATATCAATGAAAGAATCTATAAAAACCCTTCCTATGGAAACAATAGGATATTCAAGGAGGCGGACATATATTGACTGAGAAAGAGATTCATTCATTCGGTAATGGCAGCTTCAGGCACCGTCGCTTCTTTCAGAACCTCCGTTTCTTCCTCTCCCCAATTGACCCATTTGAGATCCCCCTCCAAAGCTCTCAAATTTACGCCTCTGCCATCGTCTCGCTCAAGGCCATCGTTCTCCGTCTCCTGCACCATCGCCAAGGACCCGCCTGTTCTCATGTCCGCCGGATCTGACCCGACTCTCTGGCAACGACCCGATTCGTTCGGTCGGTTCGGGAAGTTTGGTGGCAAGTATGTCCCTGAGACGCTGATGCACGCTCTCTC…	GGTAAAAGAATATTATCAACATATCAATGAAAGAATCTATAAAAACCCTTCCTATGGAAACAATAGGATATTCAAGGAGGCGGACATATATTGACTGAGAAAGAGATTCATTCATTCGGTAATGGCAGCTTCAGGCACCGTCGCTTCTTTCAGAACCTCCGTTTCTTCCTCTCCCCAATTGACCCATTTGAGATCCCCCTCCAAAGCTCTCAAATTTACGCCTCTGCCATCGTCTCGCTCAAGGCCATCGTTCTCCGTCTCCTGCACCATCGCCAAGGACCCGCCTGTTCTCATGTCCGCCGGATCTGACCCGACTCTCTGGCAACGACCCGATTCGTTCGGTCGGTTCGGGAAGTTTGGTGGCAAGTATGTCCCTGAGACGCTGATGCACGCTCTCTC…	ATGGCAGCTTCAGGCACCGTCGCTTCTTTCAGAACCTCCGTTTCTTCCTCTCCCCAATTGACCCATTTGAGATCCCCCTCCAAAGCTCTCAAATTTACGCCTCTGCCATCGTCTCGCTCAAGGCCATCGTTCTCCGTCTCCTGCACCATCGCCAAGGACCCGCCTGTTCTCATGTCCGCCGGATCTGACCCGACTCTCTGGCAACGACCCGATTCGTTCGGTCGGTTCGGGAAGTTTGGTGGCAAGTATGTCCCTGAGACGCTGATGCACGCTCTCTCCGAGCTCGAAACGGCGTTTCATTCTCTCGCCACCGACGATGATTTCCAGAGAGAGTTGGCGGGGATCTTGAAAGACTACGTGGGTAGAGAAAGCCCTCTGTATTTCGCAGAGAGGCTTACG…	6.32	50533.4	WGD	Chloroplast.
	BnaA10g24820D	BnaA10T0273300ZS	BnASA1-1-A-IG	chrA10	MSSSMNVASMQQPLSFSRRLAPSVASSHVLSSSSVTVTGYSRRSSPYAPSHRSIKCVSAPPEASIVTDTKKLADASKSTNLIPIYTCIFSDQLTPVLAYRCLVKEDDREAPSFLFESVEPGSQMSSVGRYSVVGAQPAMEIVAKENKVIVMDHKNGSMTEEYVEDPMEIPRKISESWNPDPQLVQDLPDAFCGGWVGFFSYDTVRYVEKRKLPFSKAPEDDRNLPDMHLGLYDDVIVFDHVEKKAYVIHWIRLDGSVPYEKAYSNGVQHLETLVAKLHDIEPPKLAAGNVNLQTRQFGPALENSNVTREEYKEAVVNAKEHILAGDIFQIVLSQRFERRTFADPFEVYRALRVVNPSPYMGYLQARGCILVASSPEILTKVKQNKIVNRPLAGTSRRGK…	597	CATTCGAATAGAATATTAACAACTAATTACTCTTTTAACCGCTCGCTCGCCTGCCTCTGAATCATTTCAACATTCCGGCCGCCGGAGCCAGTGACCACCGCTTTTCCCCCAGCCGTTACGATGTCTTCCTCCATGAACGTGGCGTCCATGCAACAACCGCTGAGCTTCTCTCGTCGGCTCGCTCCCTCCGTTGCTTCTTCTCACGTACTCTCTTCTTCTTCTGTGACCGTTACTGGCTATTCCCGTAGAAGCTCGCCTTACGCGCCTTCTCACCGTTCGATTAAATGCGTCTCTGCGCCACCGGAAGCTTCAATAGGTGAGGCATATGCTCTAAAACGGTTATACTCTTGAGTACATTTCGATTGGTTATTTTTTTTGGTAATCAAAAAGATGTTTTCA…	CATTCGAATAGAATATTAACAACTAATTACTCTTTTAACCGCTCGCTCGCCTGCCTCTGAATCATTTCAACATTCCGGCCGCCGGAGCCAGTGACCACCGCTTTTCCCCCAGCCGTTACGATGTCTTCCTCCATGAACGTGGCGTCCATGCAACAACCGCTGAGCTTCTCTCGTCGGCTCGCTCCCTCCGTTGCTTCTTCTCACGTACTCTCTTCTTCTTCTGTGACCGTTACTGGCTATTCCCGTAGAAGCTCGCCTTACGCGCCTTCTCACCGTTCGATTAAATGCGTCTCTGCGCCACCGGAAGCTTCAATAGTGACTGATACTAAAAAGCTGGCTGATGCGTCTAAGAGCACAAACCTTATACCAATATACACCTGCATATTCTCTGATCAGCTC…	ATGTCTTCCTCCATGAACGTGGCGTCCATGCAACAACCGCTGAGCTTCTCTCGTCGGCTCGCTCCCTCCGTTGCTTCTTCTCACGTACTCTCTTCTTCTTCTGTGACCGTTACTGGCTATTCCCGTAGAAGCTCGCCTTACGCGCCTTCTCACCGTTCGATTAAATGCGTCTCTGCGCCACCGGAAGCTTCAATAGTGACTGATACTAAAAAGCTGGCTGATGCGTCTAAGAGCACAAACCTTATACCAATATACACCTGCATATTCTCTGATCAGCTCACTCCTGTTCTTGCTTACCGTTGTTTGGTTAAAGAAGATGACCGTGAAGCTCCTAGTTTTCTATTTGAGTCCGTTGAGCCTGGCTCTCAGATGTCTAGCGTTGGACGTTATAGCGTTGTT…	6.08	66387.4	WGD	Chloroplast.
	BnaA03g01690D	BnaA03T0021000ZS	BnASA1-2-A-IG	chrA03	MSSSMNVATVKPLSFSRRLVPSAVSRGLASSVTVSGYSSRSSAYAPSLRSIKCVSVSPEASIVSDTKKLADASKSTNLVPIFRCIFSDQLTPVLAYRCLVKEDDREAPSFLFESVEPGSQMSSVGRYSVVGAQPAMEIVAKEDKVIVMDHKSGSLTEEYVEDPMEIPRKISESWNPDPQLVQDLPDAFCGGWVGFFSYDTVRYVEKRKLPFSKAPEDDRNLPDMHLGLYDDVVVFDHVEKKAYVIHWIRLDATVPYETAYSNGLQHLENLVSKLHDIAPPKLAAGNVNLQTRQFGPALENSNVTREEYKEAVVNAKEHILAGDIFQIVLSQRFERRTFADPFEVYRALRVVNPSPYMGYLQARGCILVASSPEILTKVKQNKIVNRPLAGTSRRGKTEV…	594	TCGCCACTCTTCTCAGAATCTTCCTTCTTCAAATCTCGTCAACATTTGGGCCGCCGGAGCCCGTGACCACCGCTTTTTTTCTCTTCCGTTACGAATGTCTTCCTCGATGAACGTGGCGACGGTGAAGCCTCTGAGCTTCTCTCGCCGCCTCGTCCCCTCTGCGGTTTCTCGCGGACTCGCTTCTTCCGTGACGGTTTCTGGATATTCCAGTAGAAGCTCGGCTTACGCGCCTTCTCTCCGTTCGATCAAATGCGTGTCTGTATCGCCGGAAGCTTCAATAGGTGGATCAATGCTCTTCGATTTGTTAATTTTTTTCTTTGGGTTTTGGATTCTGGTTAGGCATGCGGTTTAGGCTTATTCGGTTCAGTTATTTTGGTTTCGGCATTGAACCGGAAAATT…	TCGCCACTCTTCTCAGAATCTTCCTTCTTCAAATCTCGTCAACATTTGGGCCGCCGGAGCCCGTGACCACCGCTTTTTTTCTCTTCCGTTACGAATGTCTTCCTCGATGAACGTGGCGACGGTGAAGCCTCTGAGCTTCTCTCGCCGCCTCGTCCCCTCTGCGGTTTCTCGCGGACTCGCTTCTTCCGTGACGGTTTCTGGATATTCCAGTAGAAGCTCGGCTTACGCGCCTTCTCTCCGTTCGATCAAATGCGTGTCTGTATCGCCGGAAGCTTCAATAGTAAGTGATACAAAGAAGCTCGCAGATGCTTCTAAGAGCACGAACCTTGTACCAATTTTCCGCTGCATTTTCTCGGATCAGCTCACTCCCGTTCTTGCTTACCGTTGCTTGGTCAAAGA…	ATGTCTTCCTCGATGAACGTGGCGACGGTGAAGCCTCTGAGCTTCTCTCGCCGCCTCGTCCCCTCTGCGGTTTCTCGCGGACTCGCTTCTTCCGTGACGGTTTCTGGATATTCCAGTAGAAGCTCGGCTTACGCGCCTTCTCTCCGTTCGATCAAATGCGTGTCTGTATCGCCGGAAGCTTCAATAGTAAGTGATACAAAGAAGCTCGCAGATGCTTCTAAGAGCACGAACCTTGTACCAATTTTCCGCTGCATTTTCTCGGATCAGCTCACTCCCGTTCTTGCTTACCGTTGCTTGGTCAAAGAAGATGACCGTGAAGCTCCTAGCTTTCTTTTTGAGTCCGTTGAGCCTGGCTCTCAGATGTCCAGCGTTGGTCGTTATAGCGTTGTTGGGGCTCAG…	6.09	65912	WGD	Chloroplast.
	BnaC09g49740D	BnaC09T0590700ZS	BnASA1-1-C-IG	chrC09	MSSSSMNVASMQPLSFSRRLAPSAASHVLSSSVTVTGYSRRSSPYAPSLRSIKCVSAPPEASIVTDTKKLADASKSTNLIPIYSCIFSDQLTPVLAYRCLVKEDDREAPSFLFESVEPGSQMSSVGRYSVVGAQPAMEIVAKENKVIVMDHKNGSMTEEYVEDPMEIPRKISESWNPDPQLVQDLPDAFCGGWVGFFSYDTVRYVEKRKLPFSKAPEDDRNLPDMHLGLYDDVIVFDHVEKKAYVIHWIRLDGSVPYDKAYSNGVQHLETLVAKLHDIEPPKLAAGNVNLQTRQFGPALENSNVTREEYKEAVVNAKEHILAGDIFQIVLSQRFEKRTFADPFEVYRALRVVNPSPYMGYLQARGCILVASSPEILTKVKQNKIVNRPLAGTSRRGKTE…	595	GCCATTCGAATAGAATATTAACAAACTAATTACTCTTTTTAACCGCTCGCTCGCACATCATTTCAACATTCCGGCCGCCGGAGCCAGTGACCACCGCCTTTTCCCCAGCCGTTACGATGTCTTCTTCCTCCATGAATGTGGCGTCGATGCAACCGCTGAGCTTCTCTCGCCGGCTCGCTCCCTCCGCTGCTTCTCACGTACTCTCTTCTTCTGTGACCGTTACTGGCTATTCCCGTAGAAGCTCGCCTTACGCGCCTTCTCTCCGTTCGATTAAATGCGTCTCTGCGCCTCCTGAAGCTTCAATAGGTGAGGCAATGCTCTAAAACAGTTATACTCTTCAGTAAATTTCGATTGATTTTTTTTTTTTGGTAATCAAGTTTTCCCTTCTTTGCCGGAACC…	GCCATTCGAATAGAATATTAACAAACTAATTACTCTTTTTAACCGCTCGCTCGCACATCATTTCAACATTCCGGCCGCCGGAGCCAGTGACCACCGCCTTTTCCCCAGCCGTTACGATGTCTTCTTCCTCCATGAATGTGGCGTCGATGCAACCGCTGAGCTTCTCTCGCCGGCTCGCTCCCTCCGCTGCTTCTCACGTACTCTCTTCTTCTGTGACCGTTACTGGCTATTCCCGTAGAAGCTCGCCTTACGCGCCTTCTCTCCGTTCGATTAAATGCGTCTCTGCGCCTCCTGAAGCTTCAATAGTGACTGATACAAAAAAGCTGGCCGATGCGTCTAAGAGCACGAACCTTATACCAATATACAGCTGCATATTCTCTGATCAGCTCACTCCCGTTC…	ATGTCTTCTTCCTCCATGAATGTGGCGTCGATGCAACCGCTGAGCTTCTCTCGCCGGCTCGCTCCCTCCGCTGCTTCTCACGTACTCTCTTCTTCTGTGACCGTTACTGGCTATTCCCGTAGAAGCTCGCCTTACGCGCCTTCTCTCCGTTCGATTAAATGCGTCTCTGCGCCTCCTGAAGCTTCAATAGTGACTGATACAAAAAAGCTGGCCGATGCGTCTAAGAGCACGAACCTTATACCAATATACAGCTGCATATTCTCTGATCAGCTCACTCCCGTTCTTGCGTACCGTTGTTTGGTTAAAGAAGATGACCGTGAAGCTCCTAGTTTTCTTTTCGAGTCCGTTGAGCCTGGCTCTCAGATGTCCAGCGTTGGTCGTTATAGCGTTGTTGGGGCT…	6.03	66096.2	WGD	Chloroplast.
	BnaC03g02240D	BnaC03T0025600ZS	BnASA1-2-C-IG	chrC03	MSSSMNVAKVKPLSFSRRLVPSAVSRGLSSSVTVSGYSGRSSAYAPSLRSIKCVSVSPEASIVSDTKKLADASKSTNLVPIFRCIFSDRLTPVLAYRCLVKEDDREAPSFLFESVEPGSQMSSVGRYSVVGAQPAMEIVAKEDKVIVMDHKSGSLTEEYVEDPMEIPRKISESWNPDPQLVQDLPDAFCGGWVGFFSYDTVRYVEKRKLPFSKAPEDDRNLPDMHLGLYDDVVVFDHVEKKAYVIHWIRLDATVPYETAYSNGLQHLENLVSKLHDIAPPKLAAGNVNLQTRQFGPALENSNVTREEYKEAVVNAKEHILAGDIFQIVLSQRFERRTFADPFEVYRALRVVNPSPYMGYLQARGCILVASSPEILTKVKQNKIVNRPLAGTSRRGKTEV…	594	TCGCCACTCTTCTCAGAATCTTCCTTCTTCAAATCTCTTCAACATTTGGGCCGCCGGAGCCCGTGACCACCGCTTTTTTCTCATCCGTTACGAATGTCTTCCTCGATGAACGTGGCGAAGGTGAAGCCTCTGAGCTTCTCTCGCCGCCTCGTCCCCTCTGCGGTTTCTCGCGGACTCTCTTCTTCCGTGACGGTTTCTGGATACTCCGGTAGAAGCTCGGCTTACGCGCCTTCTCTCCGTTCGATCAAATGCGTCTCTGTATCGCCTGAAGCTTCGATAGGTGAATCAGTGCTCTTCGATTTGTTAATTTTTCTTTGGGGTTTTGGATTGTGTGGATTTCTTCAGGTCATTTCGAATCTGTATTTCTGATTAGGCACGCGGTTTAGGCTTATTCGGTTC…	TCGCCACTCTTCTCAGAATCTTCCTTCTTCAAATCTCTTCAACATTTGGGCCGCCGGAGCCCGTGACCACCGCTTTTTTCTCATCCGTTACGAATGTCTTCCTCGATGAACGTGGCGAAGGTGAAGCCTCTGAGCTTCTCTCGCCGCCTCGTCCCCTCTGCGGTTTCTCGCGGACTCTCTTCTTCCGTGACGGTTTCTGGATACTCCGGTAGAAGCTCGGCTTACGCGCCTTCTCTCCGTTCGATCAAATGCGTCTCTGTATCGCCTGAAGCTTCGATAGTAAGTGATACAAAGAAGCTCGCAGATGCTTCTAAGAGCACGAACCTTGTACCAATTTTCCGCTGCATATTCTCGGATCGGCTCACTCCTGTTCTTGCTTACCGTTGCTTGGTCAAAGAA…	ATGTCTTCCTCGATGAACGTGGCGAAGGTGAAGCCTCTGAGCTTCTCTCGCCGCCTCGTCCCCTCTGCGGTTTCTCGCGGACTCTCTTCTTCCGTGACGGTTTCTGGATACTCCGGTAGAAGCTCGGCTTACGCGCCTTCTCTCCGTTCGATCAAATGCGTCTCTGTATCGCCTGAAGCTTCGATAGTAAGTGATACAAAGAAGCTCGCAGATGCTTCTAAGAGCACGAACCTTGTACCAATTTTCCGCTGCATATTCTCGGATCGGCTCACTCCTGTTCTTGCTTACCGTTGCTTGGTCAAAGAAGATGACCGTGAAGCTCCTAGCTTTCTTTTTGAGTCCGTTGAGCCTGGCTCTCAGATGTCCAGCGTTGGTCGTTATAGCGTTGTTGGGGCTCAG…	6.32	65907	SE	Chloroplast.
Core structure (IGSL)	BnaA10g25130D	BnaA10T0276300ZS	BnCYP79A2-1-A-IG	chrA10	MLDSTSLLAFILGFLILTFTVKRKESKKTVLVTSYTRNLPLPPGPKPWPIIGNLPEILWRNKPVFRWIHSLMEELNTDIACIRLANTHVIPVTSPRIAREILKKQDSIFATRPLTMGTEYSSRGYLTIAVEPQGEQWKKMRRVVASHVTCQKSFRWTLEQRTEEADNLVRYINKLCKGSEGIDVRHVVRQYSGNVARKMLFGVRHFGKGSEDGSGPGFEEIEHVDSLFKVVTHLYAFALSDYVPWLRFLDLEGHEKVVSGAMRNVSKYNDPLVDKRLDLWRNGKMNEPQDFLDMLILAKDTNGKPALSDEEIKAQVTELMLATVDNPSNAVEWAMAEMINEPNIMKKAVEEVDRIVGKDRLACVKEAFRLHPVAPFNLPHMSTADAVVDGYFIPKGSHV…	486	ATGCTCGACTCCACCTCATTGCTTGCGTTTATTCTAGGTTTTCTCATCCTTACATTCACAGTGAAGCGTAAGGAATCGAAGAAAACCGTGTTGGTGACTTCATACACAAGAAACCTCCCTCTCCCTCCCGGACCAAAACCCTGGCCTATAATTGGAAACCTACCGGAAATACTATGGAGGAACAAACCGGTGTTTCGTTGGATACATTCCCTCATGGAAGAACTCAACACTGATATTGCATGTATCCGTCTCGCCAATACTCACGTGATTCCCGTGACATCCCCTCGTATTGCACGGGAGATTCTGAAGAAGCAAGACTCCATTTTCGCCACTAGACCGCTAACTATGGGTACGGAGTACAGCAGCCGCGGGTACTTAACCATTGCGGTGGAGCCACAA…	ATGCTCGACTCCACCTCATTGCTTGCGTTTATTCTAGGTTTTCTCATCCTTACATTCACAGTGAAGCGTAAGGAATCGAAGAAAACCGTGTTGGTGACTTCATACACAAGAAACCTCCCTCTCCCTCCCGGACCAAAACCCTGGCCTATAATTGGAAACCTACCGGAAATACTATGGAGGAACAAACCGGTGTTTCGTTGGATACATTCCCTCATGGAAGAACTCAACACTGATATTGCATGTATCCGTCTCGCCAATACTCACGTGATTCCCGTGACATCCCCTCGTATTGCACGGGAGATTCTGAAGAAGCAAGACTCCATTTTCGCCACTAGACCGCTAACTATGGGTACGGAGTACAGCAGCCGCGGGTACTTAACCATTGCGGTGGAGCCACAA…	ATGCTCGACTCCACCTCATTGCTTGCGTTTATTCTAGGTTTTCTCATCCTTACATTCACAGTGAAGCGTAAGGAATCGAAGAAAACCGTGTTGGTGACTTCATACACAAGAAACCTCCCTCTCCCTCCCGGACCAAAACCCTGGCCTATAATTGGAAACCTACCGGAAATACTATGGAGGAACAAACCGGTGTTTCGTTGGATACATTCCCTCATGGAAGAACTCAACACTGATATTGCATGTATCCGTCTCGCCAATACTCACGTGATTCCCGTGACATCCCCTCGTATTGCACGGGAGATTCTGAAGAAGCAAGACTCCATTTTCGCCACTAGACCGCTAACTATGGGTACGGAGTACAGCAGCCGCGGGTACTTAACCATTGCGGTGGAGCCACAA…	9.05	54837.6	WGD	Endoplasmic reticulum.
	BnaAnng01260D	BnaA02T0019000ZS	BnCYP79A2-2-A-IG	chrAnn_random	MSGAMRNISKYNDSFVDQRLKQWRDGKMKEPQDFLDMFILAKDTNGNPALSDEEIKAQVTELMLATVDNPSNAAEWAMAEMINQPNIMQKAVEEIDRVVGKDRFVLESDISNLNYVKACVKEAFRLHPVAPFNLTHMSTADAVVDGYFIPKGSHVLISRLGIGRNPNVWDKPLKFDPERHMGNNKNVELNDPDLNIISFSAGRRGCMGSNIGSAMTYMLLARLIQGFTWSSVHGEDKIDISESKNDLFMAKPLHAIATPRLAPQIYST	268	ATGAGTGGCGCAATGAGGAATATAAGTAAGTATAACGATTCTTTTGTCGATCAAAGACTCAAGCAGTGGCGTGATGGGAAGATGAAAGAGCCTCAAGATTTTCTTGACATGTTTATATTGGCTAAAGACACCAACGGGAATCCTGCCTTGTCGGACGAAGAGATCAAAGCACAAGTCACGGTATGTATATTTATAGACATAGTTATATGATAAACAGTAGAGTTTTCAAATTTGTAACTATTAAAGTTTCGACTATTAGCCTTAATCTCTTTTCATCCCACATGATAATATATACTTTTGACGTGTTTATACAAGCGTGTAGCATGTAGTATTCGTCATTGAGTCCAATGGGATTGTAACCTCGGTAAATAATAGTTGAGCTTATATAGGCATGTTGCG…	ATGAGTGGCGCAATGAGGAATATAAGTAAGTATAACGATTCTTTTGTCGATCAAAGACTCAAGCAGTGGCGTGATGGGAAGATGAAAGAGCCTCAAGATTTTCTTGACATGTTTATATTGGCTAAAGACACCAACGGGAATCCTGCCTTGTCGGACGAAGAGATCAAAGCACAAGTCACGGAACTAATGTTGGCGACGGTGGATAATCCGTCAAATGCGGCGGAGTGGGCTATGGCGGAGATGATAAACCAGCCGAACATAATGCAAAAAGCTGTGGAGGAGATCGATAGGGTAGTCGGAAAAGACCGTTTTGTCCTTGAATCCGACATCTCAAATCTCAACTACGTCAAAGCTTGTGTGAAAGAAGCCTTCCGGTTACACCCTGTGGCGCCGTTCAAT…	ATGAGTGGCGCAATGAGGAATATAAGTAAGTATAACGATTCTTTTGTCGATCAAAGACTCAAGCAGTGGCGTGATGGGAAGATGAAAGAGCCTCAAGATTTTCTTGACATGTTTATATTGGCTAAAGACACCAACGGGAATCCTGCCTTGTCGGACGAAGAGATCAAAGCACAAGTCACGGAACTAATGTTGGCGACGGTGGATAATCCGTCAAATGCGGCGGAGTGGGCTATGGCGGAGATGATAAACCAGCCGAACATAATGCAAAAAGCTGTGGAGGAGATCGATAGGGTAGTCGGAAAAGACCGTTTTGTCCTTGAATCCGACATCTCAAATCTCAACTACGTCAAAGCTTGTGTGAAAGAAGCCTTCCGGTTACACCCTGTGGCGCCGTTCAAT…	5.89	30032.3	WGD	Endoplasmic reticulum.
	BnaAnng01270D	NA	BnCYP79A2-3-A-IG	chrAnn_random	MLDSTSLLAFLLGFLIVALTMKKRKEPKKNMLMTSHTRNLLLPPGPKPWPLIGNLPEILWRKKPVFRWIHAIMEELNTDIACIPLANTNVIPVTSPRIAREILKKQDSIFATRPLTMGTEYCSRGYLTIAVEPQGEQWKKMRRVVASHVTSQKSFKWTLEKRTEEADNLVRYINNLCVKNQGNGFEVIDLRLVVRQYSGNVARKMLFGVRHFGKGSEDGFGPGFEEIDDVRSFQGS	236	TTAGGTTAAAATTGCGGACAGAGAATCGGCGAGGGACTTTATCAAAAAAAAAAAGGATCGGCGAGGGAGACAATGGTGGAAAGTGCAACACCTCGACTTCCAGACAAATGCCATTTCTGCATTATCCCCACAACATTCGCATTCTCTACCTTCAGTTTCTCCTCTTCTTTACCTTCCGTCTCAAAACCAATCTTCCATAAATAAACAAGCCAAATTATTTAGGGATCGATTGTTTTATAAACGTTAACATTTGCGATGAAATGTATTTTCTACAAATGACACTAAACACGTCTACTTAAATAATCTTCCAACCAAATATTTTTTTTGGCATCGACTGTTTTATAAACGCTGACAATTACGATGAAAATGTATTTTTCTTTATAAATGAAACTAAACACC…	TTAGGTTAAAATTGCGGACAGAGAATCGGCGAGGGACTTTATCAAAAAAAAAAAGGATCGGCGAGGGAGACAATGGTGGAAAGTGCAACACCTCGACTTCCAGACAAATGCCATTTCTGCATTATCCCCACAACATTCGCATTCTCTACCTTCAGTTTCTCCTCTTCTTTACCTTCCGTCTCAAAACCAATCTTCCATAAATAAACAAGCCAAATTATTTAGGGATCGATTGTTTTATAAACGTTAACATTTGCGATGAAATGTATTTTCTACAAATGACACTAAACACGTCTACTTAAATAATCTTCCAACCAAATATTTTTTTTGGCATCGACTGTTTTATAAACGCTGACAATTACGATGAAAATGTATTTTTCTTTATAAATGAAACTAAACACC…	ATGCTCGACTCCACATCATTGCTCGCGTTTCTTCTAGGGTTTCTCATCGTTGCGCTAACGATGAAGAAGCGTAAAGAGCCGAAGAAAAACATGTTAATGACTTCCCACACAAGAAACCTCCTTCTCCCTCCCGGTCCAAAACCTTGGCCTCTAATCGGAAACCTACCAGAGATACTATGGAGGAAGAAACCGGTGTTCCGGTGGATACATGCCATCATGGAAGAACTAAATACCGATATTGCATGTATCCCTCTCGCCAATACTAACGTGATTCCCGTGACATCCCCGCGGATCGCGCGGGAGATTCTTAAGAAGCAAGACTCTATTTTCGCCACTAGACCGTTAACTATGGGCACGGAGTACTGCAGCCGCGGCTACTTAACCATCGCGGTGGAGCCA…	9.78	26928.5		Endoplasmic reticulum.
	BnaC09g50060D	BnaC09T0593900ZS	BnCYP79A2-1-C-IG	chrC09	MLDSTSLLAFILGFLILTFTVKRKESKKTVLVTSYTRNLPLPSGPKPWPIIGNLPEILWRNKPVFRWIHSLMGELNTDIACIRLANTHVIPVTSPRIAREILKKQDSIFATRPLTMGTEYSSRGYLTIAVEPQGEQWKKMRRVVASHVTCQKSFRWTLEQRTEEADNLVRYINKLCKGSEGIDVRHVVRQYSGNVARKMLFGVRHFGKGSEDGSGPGFEEIEHVDSLFKVVTHLYAFALSDYVPWLRFLDLEGHEKVVSGAMRNVSKYNDPLVDKRLDLWRNGKMNEPQDFLDMLILAKDTNGKPALSDEEIKAQVTELMLATVDNPSNAVEWAMAEMINEPNIMQKAVEEVDRIVGKDRLACVKEAFRLHPVAPFNLPHMSTADALVDGYFIPKGSHV…	486	ATGCTCGACTCCACCTCATTGCTTGCGTTTATTCTAGGTTTTCTCATCCTTACATTCACAGTGAAGCGTAAGGAATCGAAGAAAACCGTGTTGGTGACTTCATACACAAGAAACCTCCCTCTCCCTTCCGGACCAAAACCCTGGCCTATAATTGGAAACCTACCGGAAATACTATGGAGGAACAAACCGGTGTTTCGTTGGATACATTCTCTCATGGGAGAACTCAACACTGATATTGCATGTATCCGTCTCGCCAATACTCACGTGATTCCCGTGACATCCCCGCGGATTGCACGGGAGATTCTGAAGAAGCAAGACTCCATTTTCGCCACCAGACCGCTAACTATGGGCACGGAGTACAGCAGCCGCGGGTACTTAACCATTGCCGTAGAGCCACAA…	ATGCTCGACTCCACCTCATTGCTTGCGTTTATTCTAGGTTTTCTCATCCTTACATTCACAGTGAAGCGTAAGGAATCGAAGAAAACCGTGTTGGTGACTTCATACACAAGAAACCTCCCTCTCCCTTCCGGACCAAAACCCTGGCCTATAATTGGAAACCTACCGGAAATACTATGGAGGAACAAACCGGTGTTTCGTTGGATACATTCTCTCATGGGAGAACTCAACACTGATATTGCATGTATCCGTCTCGCCAATACTCACGTGATTCCCGTGACATCCCCGCGGATTGCACGGGAGATTCTGAAGAAGCAAGACTCCATTTTCGCCACCAGACCGCTAACTATGGGCACGGAGTACAGCAGCCGCGGGTACTTAACCATTGCCGTAGAGCCACAA…	ATGCTCGACTCCACCTCATTGCTTGCGTTTATTCTAGGTTTTCTCATCCTTACATTCACAGTGAAGCGTAAGGAATCGAAGAAAACCGTGTTGGTGACTTCATACACAAGAAACCTCCCTCTCCCTTCCGGACCAAAACCCTGGCCTATAATTGGAAACCTACCGGAAATACTATGGAGGAACAAACCGGTGTTTCGTTGGATACATTCTCTCATGGGAGAACTCAACACTGATATTGCATGTATCCGTCTCGCCAATACTCACGTGATTCCCGTGACATCCCCGCGGATTGCACGGGAGATTCTGAAGAAGCAAGACTCCATTTTCGCCACCAGACCGCTAACTATGGGCACGGAGTACAGCAGCCGCGGGTACTTAACCATTGCCGTAGAGCCACAA…	9.06	54755.4	WGD	Endoplasmic reticulum.
	BnaC02g02390D	NA	BnCYP79A2-2-C-IG	chrC02	MLDSSSLLAFILGSLIVALMMKRKEPKKNELVTSYTRNLRLPPGPKPWPLIGNLPQILRRNRPVFRWIHSLMEELNTDIACIPLANTHVIPVTSPRIAREILKKQDSIFATRPLTMGTEYCSRGYLTIAVEPQGEQWKKMRRVVASHVTSQKSFKWTLEKRTEEADNLVRYINNLSRKMLFGVRHFGKGSEDGFGPGFEEIEYVDSLFTVVTHIYAFALSDYVPWLRFLDLEGHEKVVSGAMRNISKYNDSFVDQRLKKWRNGKMKKPRDFLDMFILAKDTNGKPALSDEEIKAQVTELMLATVDNPSNAVEWAMAEMTNQPSIMQKAVEEIDRVVGKYRFVLESDIPNLNYVKACVKEAFRLHPVAPFNLPHMSTTDAVVDGYFIPKGRHVLISRLGI…	502	ATGCTCGACTCATCCTCATTGCTTGCGTTTATTCTAGGTTCTCTCATCGTTGCATTAATGATGAAGCGTAAAGAGCCAAAGAAAAACGAGTTAGTAACTTCCTACACAAGAAACCTCCGTCTCCCTCCCGGACCAAAACCTTGGCCTCTAATAGGAAACCTACCGCAAATACTACGGAGGAACAGACCGGTGTTCCGGTGGATACATTCCCTCATGGAAGAACTCAATACCGATATTGCTTGTATCCCTCTAGCAAATACACATGTCATTCCCGTGACATCCCCGCGGATCGCGCGGGAGATTCTTAAGAAGCAAGACTCTATTTTCGCCACTAGACCGTTAACTATGGGCACGGAGTACTGTAGCCGCGGCTACTTAACCATCGCGGTGGAGCCACAA…	ATGCTCGACTCATCCTCATTGCTTGCGTTTATTCTAGGTTCTCTCATCGTTGCATTAATGATGAAGCGTAAAGAGCCAAAGAAAAACGAGTTAGTAACTTCCTACACAAGAAACCTCCGTCTCCCTCCCGGACCAAAACCTTGGCCTCTAATAGGAAACCTACCGCAAATACTACGGAGGAACAGACCGGTGTTCCGGTGGATACATTCCCTCATGGAAGAACTCAATACCGATATTGCTTGTATCCCTCTAGCAAATACACATGTCATTCCCGTGACATCCCCGCGGATCGCGCGGGAGATTCTTAAGAAGCAAGACTCTATTTTCGCCACTAGACCGTTAACTATGGGCACGGAGTACTGTAGCCGCGGCTACTTAACCATCGCGGTGGAGCCACAA…	ATGCTCGACTCATCCTCATTGCTTGCGTTTATTCTAGGTTCTCTCATCGTTGCATTAATGATGAAGCGTAAAGAGCCAAAGAAAAACGAGTTAGTAACTTCCTACACAAGAAACCTCCGTCTCCCTCCCGGACCAAAACCTTGGCCTCTAATAGGAAACCTACCGCAAATACTACGGAGGAACAGACCGGTGTTCCGGTGGATACATTCCCTCATGGAAGAACTCAATACCGATATTGCTTGTATCCCTCTAGCAAATACACATGTCATTCCCGTGACATCCCCGCGGATCGCGCGGGAGATTCTTAAGAAGCAAGACTCTATTTTCGCCACTAGACCGTTAACTATGGGCACGGAGTACTGTAGCCGCGGCTACTTAACCATCGCGGTGGAGCCACAA…	9.47	57147.3		Endoplasmic reticulum.
	BnaC02g02400D	NA	BnCYP79A2-3-C-IG	chrC02	MLDSTSLLAFLLGFLIVALTTKKRKEPKKNVPLAMGTEYCSRGYLTIAVEPQGEQWKKMRRVVASHVTSQKSFKWTLEKRTEEADNLVRYINNICVKNQGNGFEVIDLRLVVRQYSGNVARKMLFGVRHFGKGSEDGFGPGFEEIEHVDSLFTVVTHLYAFALSDYVPWLRFLDLEGHEKVVSGAMRNISKYNDSFVDQRLKKWRNGKMKEPQDFLDMFILAKDTDGKPALSDEEIKAQVTELMLATVDNPSNAAEWAMGEMINQPNIMQKAVEEIDRVVGKDPCVKEAFRLHPVAPFNLTHMSTADAVVDGYFIPKGSHVLISRLGIGRNPNVWDKPLKFDPERHMGNNKNVELNDPDLNIISFSAGRRGCMGSNIGSAMTYMLLARLIQGFTWSSVH…	434	ATGCTCGACTCCACATCATTGCTCGCGTTTCTTTTAGGGTTTCTCATCGTTGCACTAACGACGAAGAAGCGTAAAGAGCCAAAGAAAAATGTGTTAATGACCTCCTACACAAGAAACATCCTTCTCCCTCCCGGTCCAAAACCTTGGCCTCTAATCGGAAACCTGCCAGAGATACTATGGAGGAAGAAACCGGTGTTCCGGTGGATACATGCCATCATGGAAGAACTCAATACCGATATTGCTTGTATCCCTCTAGCAAATACACATGTCATTCCCGTGACATCCCCGCGGATCGCGCGGGAGATTCTTAAGAAGCAAGACTCTATTTTCGCCACTAGACCGTTAGCTATGGGCACGGAGTACTGTAGCCGCGGCTACTTAACCATCGCGGTGGAGCCA…	ATGCTCGACTCCACATCATTGCTCGCGTTTCTTTTAGGGTTTCTCATCGTTGCACTAACGACGAAGAAGCGTAAAGAGCCAAAGAAAAATGTACCGTTAGCTATGGGCACGGAGTACTGTAGCCGCGGCTACTTAACCATCGCGGTGGAGCCACAAGGCGAGCAGTGGAAGAAGATGAGGAGAGTGGTGGCATCTCACGTGACGAGCCAGAAGAGCTTCAAATGGACGCTTGAGAAGAGAACCGAGGAGGCTGATAACCTCGTCCGTTACATCAACAACATTTGTGTCAAAAACCAAGGTAACGGTTTCGAGGTTATTGATTTAAGGCTTGTCGTGCGGCAATACAGCGGTAATGTAGCTCGGAAGATGCTGTTTGGTGTAAGGCATTTTGGTAAAGGA…	ATGCTCGACTCCACATCATTGCTCGCGTTTCTTTTAGGGTTTCTCATCGTTGCACTAACGACGAAGAAGCGTAAAGAGCCAAAGAAAAATGTACCGTTAGCTATGGGCACGGAGTACTGTAGCCGCGGCTACTTAACCATCGCGGTGGAGCCACAAGGCGAGCAGTGGAAGAAGATGAGGAGAGTGGTGGCATCTCACGTGACGAGCCAGAAGAGCTTCAAATGGACGCTTGAGAAGAGAACCGAGGAGGCTGATAACCTCGTCCGTTACATCAACAACATTTGTGTCAAAAACCAAGGTAACGGTTTCGAGGTTATTGATTTAAGGCTTGTCGTGCGGCAATACAGCGGTAATGTAGCTCGGAAGATGCTGTTTGGTGTAAGGCATTTTGGTAAAGGA…	8.17	48925.3	WGD	Endoplasmic reticulum.
	BnaA08g16100D	BnaA08T0192100ZS	BnCYP79B2-1-A-IG	chrA08	MYLLTILQAFVTITLVMLLKKLITNRNKKKISLPPGPTGWPIIGMIPAMLKSRPVFRWLHSIMKQLNTEIACVKLGNTHVITVTCPKIAREILKQQDALFASRPMTYAQNVLSNGYKTCVITPFGEQFKKMRKVVMTELVCPARHRWLHQKRAEENDHLTAWLYNMVKNSGSVDFRFVTRHYCGNAIKKLMFGTRTFSENTAPDGGPTAEDIEHMEAMFEALGFTFAFCISDYLPMLTGLDLNGHEKIMRDSSAIMDKYHDPIIDARIKMWREGKRTQIEDFLDIFISIKDEQGNPLLTADEIKPTIKELVMAAPDNPSNAVEWAMAEMVNKPEILRKAMEELERVVGKERLVQESDIPKLNYVKAILREAFRLHPVAAFNLPHVALSDATVAGYHIPK…	518	CGATTCTTCTTTTCCCTCTCTATATTCTACACAAAAGAATTGAACAATTTTACCTCAAACCCTTCGGATCCCACTTCCACTACAACGCAAAACATCATTGTTCAGCAACATGTATCTCCTCACAATACTTCAAGCCTTTGTGACTATAACCCTAGTGATGCTTCTCAAAAAACTGATCACGAATCGAAACAAAAAGAAAATTTCTCTCCCACCAGGTCCCACCGGATGGCCAATCATCGGAATGATTCCAGCGATGCTAAAGAGCCGTCCCGTTTTCCGTTGGCTCCACAGCATCATGAAGCAGCTAAACACCGAGATAGCCTGCGTGAAACTAGGAAACACTCACGTGATCACCGTCACGTGCCCTAAGATAGCACGTGAGATACTCAAGCAACAAGA…	CGATTCTTCTTTTCCCTCTCTATATTCTACACAAAAGAATTGAACAATTTTACCTCAAACCCTTCGGATCCCACTTCCACTACAACGCAAAACATCATTGTTCAGCAACATGTATCTCCTCACAATACTTCAAGCCTTTGTGACTATAACCCTAGTGATGCTTCTCAAAAAACTGATCACGAATCGAAACAAAAAGAAAATTTCTCTCCCACCAGGTCCCACCGGATGGCCAATCATCGGAATGATTCCAGCGATGCTAAAGAGCCGTCCCGTTTTCCGTTGGCTCCACAGCATCATGAAGCAGCTAAACACCGAGATAGCCTGCGTGAAACTAGGAAACACTCACGTGATCACCGTCACGTGCCCTAAGATAGCACGTGAGATACTCAAGCAACAAGA…	ATGTATCTCCTCACAATACTTCAAGCCTTTGTGACTATAACCCTAGTGATGCTTCTCAAAAAACTGATCACGAATCGAAACAAAAAGAAAATTTCTCTCCCACCAGGTCCCACCGGATGGCCAATCATCGGAATGATTCCAGCGATGCTAAAGAGCCGTCCCGTTTTCCGTTGGCTCCACAGCATCATGAAGCAGCTAAACACCGAGATAGCCTGCGTGAAACTAGGAAACACTCACGTGATCACCGTCACGTGCCCTAAGATAGCACGTGAGATACTCAAGCAACAAGACGCTCTCTTCGCCTCAAGACCTATGACTTACGCACAGAACGTCCTCTCTAACGGCTACAAAACCTGCGTGATCACTCCCTTCGGTGAACAGTTCAAGAAAATGAGGAAA…	8.94	58887	WGD	Endoplasmic reticulum.
	BnaA01g34610D	BnaA01T0008700ZS	BnCYP79B2-2-A-IG	chrA01_random	MNTFTSNSSDLTSTTTQTSPFSNMYLLTTLQAFAAITLVMLLKKVFTTDKKKLSLPPGPTGWPIIGMVPTMLKSRPVFRWLHSIMKQLNTEIACVRLGNTHVITVTCPKIAREILKQQDALFASRPMTYAQNVLSNGYKTCVITPFGEQFKKMRKVVMTELVCPARHRWLHQKRAEENDHLTAWVYNLVKNSGSVDFRFVTRHYCGNAIKKLMFGTRTFSENTAPDGGPTAEDIEHMEAMFEALGFTFSFCISDYLPMLTGLDLNGHEKIMRDSSAIMDKYHDPIVDARIKMWREGKRTQIEDFLDIFISIKDEQGNPLLTADEIKPTIKELVMAAPDNPSNAVEWAMAEMVNKPEILHKAMEEIDRVVGKERLVQESDIPKLNYVKAILREAFRLHPV…	540	ATGAACACCTTTACCTCAAACTCTTCGGATCTCACTTCCACTACAACGCAAACGTCTCCGTTCAGCAACATGTATCTCCTCACAACGCTCCAGGCCTTTGCGGCTATAACCTTGGTGATGCTTCTCAAGAAAGTCTTCACGACGGATAAAAAGAAATTGTCTCTCCCGCCGGGTCCCACCGGATGGCCGATCATCGGAATGGTTCCAACGATGCTAAAGAGCCGTCCCGTTTTCCGGTGGCTCCACAGCATCATGAAGCAGCTAAACACCGAGATAGCCTGCGTGAGGCTAGGAAACACTCACGTGATCACCGTCACATGCCCGAAGATAGCACGTGAGATACTCAAGCAACAAGACGCTCTCTTCGCCTCGAGACCCATGACTTACGCACAGAATGTC…	ATGAACACCTTTACCTCAAACTCTTCGGATCTCACTTCCACTACAACGCAAACGTCTCCGTTCAGCAACATGTATCTCCTCACAACGCTCCAGGCCTTTGCGGCTATAACCTTGGTGATGCTTCTCAAGAAAGTCTTCACGACGGATAAAAAGAAATTGTCTCTCCCGCCGGGTCCCACCGGATGGCCGATCATCGGAATGGTTCCAACGATGCTAAAGAGCCGTCCCGTTTTCCGGTGGCTCCACAGCATCATGAAGCAGCTAAACACCGAGATAGCCTGCGTGAGGCTAGGAAACACTCACGTGATCACCGTCACATGCCCGAAGATAGCACGTGAGATACTCAAGCAACAAGACGCTCTCTTCGCCTCGAGACCCATGACTTACGCACAGAATGTC…	ATGAACACCTTTACCTCAAACTCTTCGGATCTCACTTCCACTACAACGCAAACGTCTCCGTTCAGCAACATGTATCTCCTCACAACGCTCCAGGCCTTTGCGGCTATAACCTTGGTGATGCTTCTCAAGAAAGTCTTCACGACGGATAAAAAGAAATTGTCTCTCCCGCCGGGTCCCACCGGATGGCCGATCATCGGAATGGTTCCAACGATGCTAAAGAGCCGTCCCGTTTTCCGGTGGCTCCACAGCATCATGAAGCAGCTAAACACCGAGATAGCCTGCGTGAGGCTAGGAAACACTCACGTGATCACCGTCACATGCCCGAAGATAGCACGTGAGATACTCAAGCAACAAGACGCTCTCTTCGCCTCGAGACCCATGACTTACGCACAGAATGTC…	8.6	61038.9	WGD	Endoplasmic reticulum.
	BnaC03g60820D	BnaC03T0681300ZS	BnCYP79B2-1-C-IG	chrC03	MYLLTILQAFVTITLVMLLKKLITNRNKKKISLPPGPTGWPIIGMIPAMLKSRPVFRWLHSIMKQLNTEIACVKLGNTHVVTVTCPKIAREILKQQDALFASRPMTYAQNVLSNGYKTCVITPFGEQFKKMRKVVMTELVCPARHRWLHLKRAEENDHLTAWLYNMVKNSGSVDFRFVTRHYCGNAIKKLMFGTRTFSENAAPDGGPTAEDIEHMEAMFEALGFTFAFCISDYLPMLTGLDLNGHEKIMRDSSAIMDKYHDPIIDARIKMWREGKRTQIEDFLDIFISIKDEQGNPLLTADEIKPTIKELVMAAPDNPSNAVEWAMAEMVNKPEILRKAMEELDRVVGKERLVQESDIPKLNYVKAILREAFRLHPVAAFNLPHVALSDATVAGYHIPK…	518	TCTATATTCTCTACACAAAAAGAATTGAACAATTTTACCTCAAACTCTTCGGATCATTGTTCAGCAACATGTATCTCCTCACAATACTTCAAGCCTTTGTGACTATAACCCTAGTGATGCTTCTCAAAAAACTGATCACGAATCGAAACAAAAAGAAAATTTCTCTCCCACCAGGTCCCACCGGATGGCCAATCATCGGAATGATTCCAGCGATGCTAAAGAGCCGTCCTGTTTTCCGGTGGCTCCACAGCATCATGAAGCAGCTAAACACTGAGATAGCATGCGTGAAACTAGGAAACACTCACGTGGTCACCGTCACGTGCCCTAAGATAGCACGTGAGATACTCAAGCAACAAGACGCTCTCTTCGCCTCAAGACCTATGACTTACGCACAGAACG…	TCTATATTCTCTACACAAAAAGAATTGAACAATTTTACCTCAAACTCTTCGGATCATTGTTCAGCAACATGTATCTCCTCACAATACTTCAAGCCTTTGTGACTATAACCCTAGTGATGCTTCTCAAAAAACTGATCACGAATCGAAACAAAAAGAAAATTTCTCTCCCACCAGGTCCCACCGGATGGCCAATCATCGGAATGATTCCAGCGATGCTAAAGAGCCGTCCTGTTTTCCGGTGGCTCCACAGCATCATGAAGCAGCTAAACACTGAGATAGCATGCGTGAAACTAGGAAACACTCACGTGGTCACCGTCACGTGCCCTAAGATAGCACGTGAGATACTCAAGCAACAAGACGCTCTCTTCGCCTCAAGACCTATGACTTACGCACAGAACG…	ATGTATCTCCTCACAATACTTCAAGCCTTTGTGACTATAACCCTAGTGATGCTTCTCAAAAAACTGATCACGAATCGAAACAAAAAGAAAATTTCTCTCCCACCAGGTCCCACCGGATGGCCAATCATCGGAATGATTCCAGCGATGCTAAAGAGCCGTCCTGTTTTCCGGTGGCTCCACAGCATCATGAAGCAGCTAAACACTGAGATAGCATGCGTGAAACTAGGAAACACTCACGTGGTCACCGTCACGTGCCCTAAGATAGCACGTGAGATACTCAAGCAACAAGACGCTCTCTTCGCCTCAAGACCTATGACTTACGCACAGAACGTCCTCTCTAACGGATACAAAACCTGCGTGATCACTCCCTTCGGTGAACAGTTCAAGAAAATGAGGAAA…	9	58811	SD	Endoplasmic reticulum.
	BnaC01g00800D	BnaC01T0010200ZS	BnCYP79B2-2-C-IG	chrC01	MNTFTSNSSDLTSTTTQTSPFSNMYLLTTLQAFVAISLVMLLKKVFTTDKKKLSLPPGPTGWPIIGMVPTMLKSRPVFRWLHSIMKQLNTEIACVRLGNTHVITVTCPKIAREILKQQDALFASRPMTYAQNVLSNGYKTCVITPFGEQFKKMRKVVMTELVCPARHRWLHQKRAEENDHLTAWVYNLVKNSGSVDFRFVTRHYCGNAIKKLMFGTRTFSENTAPDGGPTAEDIEHMEAMFEALGFTFSFCISDYLPMLTGLDLNGHEKIMRDSSAIMDKYHDPIVDARIKMWREGKRTQIEDFLDIFISIKDEQGNPLLTADEIKPTIKELVMAAPDNPSNAVEWAMAEMVNKPEILRKAMEEIDRVVGKERLVQESDIPKLNYVKAILREAFRLHPV…	540	ATGAACACTTTTACCTCAAACTCTTCGGATCTCACTTCCACTACAACGCAAACGTCTCCGTTCAGCAACATGTATCTCCTCACAACGCTCCAGGCCTTTGTGGCTATATCCTTGGTGATGCTTCTCAAGAAAGTCTTCACCACGGACAAAAAGAAATTGTCTCTCCCGCCGGGTCCCACCGGATGGCCGATCATCGGAATGGTCCCAACGATGCTAAAGAGCCGTCCCGTTTTCCGGTGGCTCCACAGCATCATGAAGCAGCTAAACACCGAGATAGCCTGCGTGAGGCTAGGAAACACTCACGTGATCACCGTCACATGCCCTAAGATAGCACGTGAGATACTCAAGCAACAAGACGCTCTCTTCGCCTCGAGACCTATGACATACGCACAGAATGTC…	ATGAACACTTTTACCTCAAACTCTTCGGATCTCACTTCCACTACAACGCAAACGTCTCCGTTCAGCAACATGTATCTCCTCACAACGCTCCAGGCCTTTGTGGCTATATCCTTGGTGATGCTTCTCAAGAAAGTCTTCACCACGGACAAAAAGAAATTGTCTCTCCCGCCGGGTCCCACCGGATGGCCGATCATCGGAATGGTCCCAACGATGCTAAAGAGCCGTCCCGTTTTCCGGTGGCTCCACAGCATCATGAAGCAGCTAAACACCGAGATAGCCTGCGTGAGGCTAGGAAACACTCACGTGATCACCGTCACATGCCCTAAGATAGCACGTGAGATACTCAAGCAACAAGACGCTCTCTTCGCCTCGAGACCTATGACATACGCACAGAATGTC…	ATGAACACTTTTACCTCAAACTCTTCGGATCTCACTTCCACTACAACGCAAACGTCTCCGTTCAGCAACATGTATCTCCTCACAACGCTCCAGGCCTTTGTGGCTATATCCTTGGTGATGCTTCTCAAGAAAGTCTTCACCACGGACAAAAAGAAATTGTCTCTCCCGCCGGGTCCCACCGGATGGCCGATCATCGGAATGGTCCCAACGATGCTAAAGAGCCGTCCCGTTTTCCGGTGGCTCCACAGCATCATGAAGCAGCTAAACACCGAGATAGCCTGCGTGAGGCTAGGAAACACTCACGTGATCACCGTCACATGCCCTAAGATAGCACGTGAGATACTCAAGCAACAAGACGCTCTCTTCGCCTCGAGACCTATGACATACGCACAGAATGTC…	8.71	61072	SE	Endoplasmic reticulum.
	BnaC07g51280D	BnaC07T0541500ZS	BnCYP79B2-3-C-IG	chrC07_random	MNTLTSNSSDLTSTTRQTWSFSNMYLLTTLQAFVAITLVMLLKKMITNPNKKKLYLPPGPTGWPIIGMIPAMLKSRPVFRWLHSIMKQLNTEIACVRLGNTNVITVTCPKIAREILKQQDALFASRPMTYAQNVLSNGYKTCVITPFGEQFKKMRKVVMTELVCPARHRWLHQKRAEENDHLTAWVYNMVKNSGSVDFRFVTRHYCGNAIKKLMFGTRTFSENTAADGGPTAEDIDHMEAMFEALGFTFAFCISDYLPMLTGLDLNGHEKIMRDSSAIMDKYHDPIIDGRIKMWKEGKRTQIEDFLDIFISIKDEEGNPLLTADEIKPTIKELVMAAPDNPSNAVEWAMAEMVNKPEILRKAMEEIDRVVGKERLVQESDIPKLNYVKAILREAFRLHP…	541	ATGAACACTCTTACCTCAAACTCTTCGGATCTTACTTCCACTACTAGGCAAACATGGTCGTTCAGCAACATGTATCTCCTCACGACTCTTCAAGCCTTTGTGGCTATAACCTTAGTGATGCTTCTCAAGAAAATGATCACTAATCCTAATAAAAAGAAATTGTATCTCCCACCTGGACCTACCGGATGGCCCATCATCGGAATGATTCCAGCAATGCTAAAGAGCCGTCCAGTTTTCCGGTGGCTCCACAGCATCATGAAGCAGCTAAACACTGAGATAGCATGCGTGAGGCTAGGAAACACTAACGTGATCACCGTCACATGCCCTAAGATAGCACGTGAGATACTCAAGCAACAAGACGCTCTCTTCGCCTCAAGACCTATGACTTACGCGCAAAAC…	ATGAACACTCTTACCTCAAACTCTTCGGATCTTACTTCCACTACTAGGCAAACATGGTCGTTCAGCAACATGTATCTCCTCACGACTCTTCAAGCCTTTGTGGCTATAACCTTAGTGATGCTTCTCAAGAAAATGATCACTAATCCTAATAAAAAGAAATTGTATCTCCCACCTGGACCTACCGGATGGCCCATCATCGGAATGATTCCAGCAATGCTAAAGAGCCGTCCAGTTTTCCGGTGGCTCCACAGCATCATGAAGCAGCTAAACACTGAGATAGCATGCGTGAGGCTAGGAAACACTAACGTGATCACCGTCACATGCCCTAAGATAGCACGTGAGATACTCAAGCAACAAGACGCTCTCTTCGCCTCAAGACCTATGACTTACGCGCAAAAC…	ATGAACACTCTTACCTCAAACTCTTCGGATCTTACTTCCACTACTAGGCAAACATGGTCGTTCAGCAACATGTATCTCCTCACGACTCTTCAAGCCTTTGTGGCTATAACCTTAGTGATGCTTCTCAAGAAAATGATCACTAATCCTAATAAAAAGAAATTGTATCTCCCACCTGGACCTACCGGATGGCCCATCATCGGAATGATTCCAGCAATGCTAAAGAGCCGTCCAGTTTTCCGGTGGCTCCACAGCATCATGAAGCAGCTAAACACTGAGATAGCATGCGTGAGGCTAGGAAACACTAACGTGATCACCGTCACATGCCCTAAGATAGCACGTGAGATACTCAAGCAACAAGACGCTCTCTTCGCCTCAAGACCTATGACTTACGCGCAAAAC…	8.8	61305.4	WGD	Endoplasmic reticulum.
	BnaA04g12790D	BnaA04T0145000ZS	BnCYP79B3-1-A-IG	chrA04	MDTIASNSSDLTTKPSPQTSPFSNMYFLTTLQALVVISLLMIIKKIKSSSHNKKLHPLPPGPSGFPIVGMLPAMLKNRPVFRWLHSLMKELNTEIACVRLGNTHVIPVTCPKIAREIFKQQDALFASRPLTYAQKILSNGYKTCVITPFGEQFKKMRKVIMTEIVCPARHRWLHDNRAEETDHLTAWLYNMVKNSEPVDLRFVTRHYCGNAIKRLMFGTRTFSEKTKTDGGPTMEDIEHMEAMFEGLGFTFAFCVSDYLPMLTGLDLNGHEKIMREASAIMDKYHDPIIDEKIKMWREGKRTQIEDFLDIFISIKDADGHPLLTADEIKPTIKELVMAAPDNPSNAVEWAMAEMINKPEILQKAIEEIERVVGKERLVQESDIPKLNYLKAIIREAFRL…	543	ATGGATACTATAGCATCAAACTCTTCGGATCTCACGACCAAGCCTAGTCCCCAAACATCTCCGTTTAGCAACATGTATTTCCTCACAACACTTCAAGCTCTTGTAGTCATTTCTCTCTTAATGATAATCAAGAAAATAAAGTCATCTTCACATAACAAGAAGCTGCACCCTCTACCACCGGGTCCCAGCGGGTTTCCGATCGTAGGGATGCTTCCAGCAATGCTTAAAAACCGTCCGGTTTTCCGGTGGCTTCATAGCCTCATGAAAGAGCTTAACACGGAGATAGCTTGTGTGCGTCTAGGAAACACTCACGTCATTCCAGTCACATGTCCTAAGATAGCGCGTGAGATATTCAAGCAACAAGACGCACTCTTTGCATCAAGACCACTCACTTACGCT…	ATGGATACTATAGCATCAAACTCTTCGGATCTCACGACCAAGCCTAGTCCCCAAACATCTCCGTTTAGCAACATGTATTTCCTCACAACACTTCAAGCTCTTGTAGTCATTTCTCTCTTAATGATAATCAAGAAAATAAAGTCATCTTCACATAACAAGAAGCTGCACCCTCTACCACCGGGTCCCAGCGGGTTTCCGATCGTAGGGATGCTTCCAGCAATGCTTAAAAACCGTCCGGTTTTCCGGTGGCTTCATAGCCTCATGAAAGAGCTTAACACGGAGATAGCTTGTGTGCGTCTAGGAAACACTCACGTCATTCCAGTCACATGTCCTAAGATAGCGCGTGAGATATTCAAGCAACAAGACGCACTCTTTGCATCAAGACCACTCACTTACGCT…	ATGGATACTATAGCATCAAACTCTTCGGATCTCACGACCAAGCCTAGTCCCCAAACATCTCCGTTTAGCAACATGTATTTCCTCACAACACTTCAAGCTCTTGTAGTCATTTCTCTCTTAATGATAATCAAGAAAATAAAGTCATCTTCACATAACAAGAAGCTGCACCCTCTACCACCGGGTCCCAGCGGGTTTCCGATCGTAGGGATGCTTCCAGCAATGCTTAAAAACCGTCCGGTTTTCCGGTGGCTTCATAGCCTCATGAAAGAGCTTAACACGGAGATAGCTTGTGTGCGTCTAGGAAACACTCACGTCATTCCAGTCACATGTCCTAAGATAGCGCGTGAGATATTCAAGCAACAAGACGCACTCTTTGCATCAAGACCACTCACTTACGCT…	8.44	61468.8	WGD	Endoplasmic reticulum.
	BnaA08g04520D	BnaA08T0059700ZS	BnCYP83B1-1-A-IG	chrA08	MDLFLIIAAMVAVAAFFLLRSSTKKSLRLPPGPKGLPIIGNLHQMEKFNPQHFLFRLSKLYGPIFTMKIGGRRLAVISSAELAKELLKTQDLNFTARPLLKGQQTMSYQGRELGFGQYTAYYREMRKMCMVNLFSPNRVASFRPVREEECQRMMDKIYKAADQSGTVDLSELLLSFTNCVVCRQAFGKRYNEYGTEMKRFINILYETQALLGTLFFSDLFPYFGFLDNLTGLNARLKRAFKELDTYLQELLDETLDPSRPKPETESFIDLLMQIYRDQPFSIKFTHENVKAMILDIVVPGTDTAAAVVVWAMTYLIKYPEAMKKAQDEVRNVVGDKGYVSEEDIPNLPYLKAVIKESLRLEPVIPILLHRETIADAKIGGYDIPAKTIIQVNAWAVSRD…	499	ATGGATCTCTTCTTGATTATTGCCGCGATGGTAGCAGTCGCAGCCTTCTTCCTCCTTCGGAGCTCCACGAAGAAATCTCTCCGGCTGCCTCCGGGGCCAAAAGGTCTTCCTATTATTGGAAACCTCCACCAGATGGAGAAATTTAACCCCCAACACTTCCTCTTTCGTCTCTCCAAGCTCTACGGTCCAATTTTCACAATGAAAATCGGTGGACGCCGCCTTGCAGTGATCTCATCGGCTGAGTTAGCCAAGGAACTCCTCAAGACCCAGGACCTCAATTTCACCGCTCGTCCTCTCCTGAAGGGGCAACAAACGATGTCATATCAAGGTCGTGAGCTTGGTTTCGGACAGTACACAGCGTACTATCGTGAGATGAGGAAGATGTGTATGGTTAACCTA…	ATGGATCTCTTCTTGATTATTGCCGCGATGGTAGCAGTCGCAGCCTTCTTCCTCCTTCGGAGCTCCACGAAGAAATCTCTCCGGCTGCCTCCGGGGCCAAAAGGTCTTCCTATTATTGGAAACCTCCACCAGATGGAGAAATTTAACCCCCAACACTTCCTCTTTCGTCTCTCCAAGCTCTACGGTCCAATTTTCACAATGAAAATCGGTGGACGCCGCCTTGCAGTGATCTCATCGGCTGAGTTAGCCAAGGAACTCCTCAAGACCCAGGACCTCAATTTCACCGCTCGTCCTCTCCTGAAGGGGCAACAAACGATGTCATATCAAGGTCGTGAGCTTGGTTTCGGACAGTACACAGCGTACTATCGTGAGATGAGGAAGATGTGTATGGTTAACCTA…	ATGGATCTCTTCTTGATTATTGCCGCGATGGTAGCAGTCGCAGCCTTCTTCCTCCTTCGGAGCTCCACGAAGAAATCTCTCCGGCTGCCTCCGGGGCCAAAAGGTCTTCCTATTATTGGAAACCTCCACCAGATGGAGAAATTTAACCCCCAACACTTCCTCTTTCGTCTCTCCAAGCTCTACGGTCCAATTTTCACAATGAAAATCGGTGGACGCCGCCTTGCAGTGATCTCATCGGCTGAGTTAGCCAAGGAACTCCTCAAGACCCAGGACCTCAATTTCACCGCTCGTCCTCTCCTGAAGGGGCAACAAACGATGTCATATCAAGGTCGTGAGCTTGGTTTCGGACAGTACACAGCGTACTATCGTGAGATGAGGAAGATGTGTATGGTTAACCTA…	8.55	56921.4	WGD	Endoplasmic reticulum.
	BnaC08g05690D	BnaC08T0083800ZS	BnCYP83B1-1-C-IG	chrC08	MDLFLIIAAMVAVAAFFLLRSSTKKSLRLPPGPKGLPIIGNLHQMEKFNPQHFLFRLSKLYGPIFTMKIGGRRLAVISSAKLAKELLKTQDLNFTARPLLKGQQTMSYQGRELGFGQYTAYYREMRKMCMVNLFSPNRVASFRPVREEECQRMMEKIYKAADQSGTVDLSELLLSFTNCVVCRQAFGKRYNEYGTEMKRFINILYETQALLGTLFFSDLFPYFGFLDNLTGLSARLKRAFKELDTYLQELLDETLDPSRPKPETESFIDLLMQIYKDQPFSIKFTHENVKAMILDIVVPGTDTAAAVVVWAMTYLIKYPEAMKKAQDEVRNVVGDKGYVSEEDIPNLPYLKAVIKESLRLEPVIPILLHRETIADAKIGGYDIPAKTIIQVNAWAVSRD…	499	ATGGATCTCTTCTTGATTATTGCCGCCATGGTAGCAGTCGCAGCCTTCTTCCTCCTCCGGAGCTCCACGAAGAAATCTCTCCGGCTGCCTCCGGGGCCAAAAGGTCTTCCTATTATTGGAAACCTCCACCAGATGGAGAAATTTAACCCCCAACACTTCCTCTTTCGTCTCTCCAAGCTCTACGGTCCAATTTTCACAATGAAAATCGGTGGACGCCGCCTTGCAGTGATCTCATCGGCTAAGTTAGCCAAGGAACTCCTCAAGACCCAGGACCTCAATTTCACCGCTCGTCCTCTCCTGAAGGGGCAACAAACGATGTCATATCAAGGTCGTGAGCTTGGTTTCGGACAGTACACAGCGTACTATCGTGAGATGAGGAAGATGTGTATGGTTAACCTA…	ATGGATCTCTTCTTGATTATTGCCGCCATGGTAGCAGTCGCAGCCTTCTTCCTCCTCCGGAGCTCCACGAAGAAATCTCTCCGGCTGCCTCCGGGGCCAAAAGGTCTTCCTATTATTGGAAACCTCCACCAGATGGAGAAATTTAACCCCCAACACTTCCTCTTTCGTCTCTCCAAGCTCTACGGTCCAATTTTCACAATGAAAATCGGTGGACGCCGCCTTGCAGTGATCTCATCGGCTAAGTTAGCCAAGGAACTCCTCAAGACCCAGGACCTCAATTTCACCGCTCGTCCTCTCCTGAAGGGGCAACAAACGATGTCATATCAAGGTCGTGAGCTTGGTTTCGGACAGTACACAGCGTACTATCGTGAGATGAGGAAGATGTGTATGGTTAACCTA…	ATGGATCTCTTCTTGATTATTGCCGCCATGGTAGCAGTCGCAGCCTTCTTCCTCCTCCGGAGCTCCACGAAGAAATCTCTCCGGCTGCCTCCGGGGCCAAAAGGTCTTCCTATTATTGGAAACCTCCACCAGATGGAGAAATTTAACCCCCAACACTTCCTCTTTCGTCTCTCCAAGCTCTACGGTCCAATTTTCACAATGAAAATCGGTGGACGCCGCCTTGCAGTGATCTCATCGGCTAAGTTAGCCAAGGAACTCCTCAAGACCCAGGACCTCAATTTCACCGCTCGTCCTCTCCTGAAGGGGCAACAAACGATGTCATATCAAGGTCGTGAGCTTGGTTTCGGACAGTACACAGCGTACTATCGTGAGATGAGGAAGATGTGTATGGTTAACCTA…	8.79	56879.5	WGD	Endoplasmic reticulum.
	BnaA04g17910D	BnaA04T0199400ZS	BnGSTF9-1-A-IG	chrA04	MVLKVYGPHFASPKRALVTLIEKGVPFETVPVDLMKGEHKQPAYLALQPFGTVPAVVDGDYKIFESRAVMRYVAEKYRSQGPDLLGKTVEDRGQVEQWLDVEATTFHPPLLNLTLHIMFASVMGFPSDEKLIKESEEKLSAVLDVYEAHLSKSKYLAGDFVSLADLAHLPFTDYLVGPIGKAYMIKDRKHVSAWWDDISSRPAWKETLEKYSFPA	215	AATGATCCCTCTATCTGCCAAGCCTCCGCTCCTCGCTATAAAGATGGCTTCTCATCATCACAGAGTCAATATCACTTAACAATCTAACTGTTGTGTCTTGTAAGAGAAAAGAGAGACAGAGAAAAGATGGTGCTAAAGGTGTACGGACCTCACTTTGCTTCACCAAAGCGTGCTTTGGTAACGCTTATCGAGAAGGGCGTTCCCTTCGAGACCGTCCCCGTCGATCTCATGAAAGGAGAGCACAAGCAGCCTGCTTATCTCGCCTTACAGGTTCCCTTCCTTGATCTTCTCTGAATCTCTTCTGAATACTCATTTCAAGATTCTGATGATTCTCTTTGTTTCTTCCTATGCAGCCTTTCGGTACCGTTCCTGCTGTTGTCGACGGTGACTACAAGATCT…	AATGATCCCTCTATCTGCCAAGCCTCCGCTCCTCGCTATAAAGATGGCTTCTCATCATCACAGAGTCAATATCACTTAACAATCTAACTGTTGTGTCTTGTAAGAGAAAAGAGAGACAGAGAAAAGATGGTGCTAAAGGTGTACGGACCTCACTTTGCTTCACCAAAGCGTGCTTTGGTAACGCTTATCGAGAAGGGCGTTCCCTTCGAGACCGTCCCCGTCGATCTCATGAAAGGAGAGCACAAGCAGCCTGCTTATCTCGCCTTACAGCCTTTCGGTACCGTTCCTGCTGTTGTCGACGGTGACTACAAGATCTTCGAGTCACGTGCGGTGATGAGGTACGTAGCTGAGAAGTACAGGTCACAAGGACCTGACCTTTTGGGCAAAACCGTGGAAGAC…	ATGGTGCTAAAGGTGTACGGACCTCACTTTGCTTCACCAAAGCGTGCTTTGGTAACGCTTATCGAGAAGGGCGTTCCCTTCGAGACCGTCCCCGTCGATCTCATGAAAGGAGAGCACAAGCAGCCTGCTTATCTCGCCTTACAGCCTTTCGGTACCGTTCCTGCTGTTGTCGACGGTGACTACAAGATCTTCGAGTCACGTGCGGTGATGAGGTACGTAGCTGAGAAGTACAGGTCACAAGGACCTGACCTTTTGGGCAAAACCGTGGAAGACAGAGGTCAAGTTGAGCAATGGCTCGACGTTGAGGCCACCACTTTCCACCCACCTCTACTTAACCTCACACTCCACATCATGTTCGCATCAGTCATGGGATTCCCTTCCGATGAGAAGCTGATCAAG…	5.98	24244	WGD	Cytoplasm.
	BnaA03g14140D	BnaA03T0148800ZS	BnGSTF9-2-A-IG	chrA03	MVLKVYGPHFASPKRALVTLIEKGVAFETVPVDLMKGEHKQPAYLALQPFGTVPAVVDGDYKIFESRAVMRYVAEKYRSQGPDLLGKTVEERGQVEQWLDVEATTYHPPLLNLTLHIMFASVMGFPSDEKLIKESEEKLSAVLDVYEAHLSKSKYLAGDFVSLADLAHLPFTDYLVGPIGKAYMIKDRKHVSAWWDSISSRPAWKETLEKYSFPA	215	CGTGAGCACCGTAATATTCATCACTTAAACAAGCCAACTGTGACCGCAAGCTTAGACAAAGAAACAGAGAAACAGAAAGATGGTGCTAAAGGTGTACGGACCTCACTTTGCTTCACCGAAGCGAGCTCTGGTAACGCTCATCGAGAAGGGCGTCGCCTTCGAGACCGTCCCCGTCGATCTCATGAAAGGAGAACACAAGCAGCCTGCTTATCTCGCCTTACAGGTTTCCTTCCTCGATCTCCCTCTGCTTCTTTCTTTCCTTTTTCAAGATTCTCACCATCTTCTTTGTTTCTTCCCATGCAGCCCTTCGGTACCGTCCCTGCTGTTGTCGACGGCGACTACAAAATCTTCGGTACGCCTTCTTTCAAGAAAACCACAACACATCTCACTTTTCTTACA…	CGTGAGCACCGTAATATTCATCACTTAAACAAGCCAACTGTGACCGCAAGCTTAGACAAAGAAACAGAGAAACAGAAAGATGGTGCTAAAGGTGTACGGACCTCACTTTGCTTCACCGAAGCGAGCTCTGGTAACGCTCATCGAGAAGGGCGTCGCCTTCGAGACCGTCCCCGTCGATCTCATGAAAGGAGAACACAAGCAGCCTGCTTATCTCGCCTTACAGCCCTTCGGTACCGTCCCTGCTGTTGTCGACGGCGACTACAAAATCTTCGAGTCACGTGCCGTCATGAGGTACGTAGCTGAGAAGTACAGGTCACAAGGACCTGACCTTTTGGGGAAAACAGTGGAAGAAAGAGGACAAGTTGAGCAATGGCTAGACGTGGAGGCGACCACTTACCA…	ATGGTGCTAAAGGTGTACGGACCTCACTTTGCTTCACCGAAGCGAGCTCTGGTAACGCTCATCGAGAAGGGCGTCGCCTTCGAGACCGTCCCCGTCGATCTCATGAAAGGAGAACACAAGCAGCCTGCTTATCTCGCCTTACAGCCCTTCGGTACCGTCCCTGCTGTTGTCGACGGCGACTACAAAATCTTCGAGTCACGTGCCGTCATGAGGTACGTAGCTGAGAAGTACAGGTCACAAGGACCTGACCTTTTGGGGAAAACAGTGGAAGAAAGAGGACAAGTTGAGCAATGGCTAGACGTGGAGGCGACCACTTACCACCCACCGCTACTTAACCTGACACTTCACATAATGTTCGCGTCAGTTATGGGATTCCCATCTGATGAGAAGCTGATCAAG…	6.17	24220		Cytoplasm.
	BnaC04g41510D	BnaC04T0504700ZS	BnGSTF9-1-C-IG	chrC04	MVLKVYGPHFASPKRALVTLIEKGVPFETVPVDLMKGEHKQPAYLALQPFGTVPAVVDGDYKIFESRAVMRYVAEKYRSQGPDLLGKTVEDRGQVEQWLDVEATTFHPPLLNLTLHIMFASVMGFPSDEKLIKESEEKLAAVLDVYEAHLSKSKYLAGDFVSLADLAHLPFTDYLVGPIGKAYMIKDRKHVSAWWDDISSRPAWKETLEKYSFPA	215	AATGATCTCTCTATCTGCCAAAGCCCCCGCTCCTCGCTATAAAGATGGCTTCTCATCATCACAGTCACAGAGTCAATATCACTTAATAACAATCTAACTGTTGTGTCTTGTAAGAGAAAGAGAGACAGAGAAAACATGGTGCTAAAGGTGTACGGACCTCACTTTGCTTCACCAAAGCGTGCTTTGGTAACGCTTATCGAGAAGGGCGTTCCCTTCGAGACCGTCCCCGTCGATCTCATGAAAGGAGAGCACAAGCAGCCTGCTTATCTCGCCTTACAGGTTCCCCTTCCTCGATCTCCTCTGAATACTCATTTCAAAATTCTGATGATTCTCTTTGTTTCTTCCTATGCAGCCTTTCGGTACCGTTCCTGCTGTTGTCGACGGTGACTACAAGATCTT…	AATGATCTCTCTATCTGCCAAAGCCCCCGCTCCTCGCTATAAAGATGGCTTCTCATCATCACAGTCACAGAGTCAATATCACTTAATAACAATCTAACTGTTGTGTCTTGTAAGAGAAAGAGAGACAGAGAAAACATGGTGCTAAAGGTGTACGGACCTCACTTTGCTTCACCAAAGCGTGCTTTGGTAACGCTTATCGAGAAGGGCGTTCCCTTCGAGACCGTCCCCGTCGATCTCATGAAAGGAGAGCACAAGCAGCCTGCTTATCTCGCCTTACAGCCTTTCGGTACCGTTCCTGCTGTTGTCGACGGTGACTACAAGATCTTCGAGTCACGTGCGGTGATGAGGTACGTAGCTGAGAAGTACAGGTCACAAGGACCTGACCTTTTAGGCAAAACC…	ATGGTGCTAAAGGTGTACGGACCTCACTTTGCTTCACCAAAGCGTGCTTTGGTAACGCTTATCGAGAAGGGCGTTCCCTTCGAGACCGTCCCCGTCGATCTCATGAAAGGAGAGCACAAGCAGCCTGCTTATCTCGCCTTACAGCCTTTCGGTACCGTTCCTGCTGTTGTCGACGGTGACTACAAGATCTTCGAGTCACGTGCGGTGATGAGGTACGTAGCTGAGAAGTACAGGTCACAAGGACCTGACCTTTTAGGCAAAACCGTCGAAGACAGAGGTCAAGTTGAGCAATGGCTCGACGTTGAGGCCACCACTTTCCACCCACCACTACTCAACCTCACACTACACATAATGTTCGCATCAGTCATGGGATTCCCTTCCGATGAGAAGCTGATCAAG…	5.98	24228	WGD	Cytoplasm.
	BnaC03g17110D	BnaC03T0173300ZS	BnGSTF9-2-C-IG	chrC03	MVLKVYGPHFASPKRALVTLIEKGVAFETVPVDLMKGEHKQPAYLALQPFGTVPAVVDGDYKIFESRAVMRYVAEKYRSQGPDLLGKTVEERGQVEQWLDVEATTYHPPLLNLTLHIMFASVMGFPSDEKLIKESEEKLSAVLDVYEAHLSKSKYLAGDFVSLADLAHLPFTDYLVGPIGKAYMIKDRKHVSAWWDSISSRPAWKETLEKYSFPA	215	ATCACTTAAACAAGCCAACTGTGACCGCAGGTTTAGACAGATAAACAGAGAGAGAGAGAGAGAGAAACAGAAAGATGGTGCTAAAGGTGTACGGACCTCACTTTGCTTCACCGAAGCGAGCTCTGGTAACGCTCATCGAGAAGGGCGTCGCCTTCGAGACCGTCCCCGTCGATCTCATGAAAGGAGAACACAAACAGCCTGCTTATCTCGCCTTACAGGTTTCCTTCCTCGGTCTCCCTCCGTTTCTTTTTTTCTTCCCTTTTTCAAGATTCTCACCAGCTTCTTTGTTTCTTCCCATGCAGCCTTTCGGTACCGTCCCTGCTGTTGTCGACGGCGACTACAAAATCTTCGGTACGCCTTCTTTCAAGAAAACCACAACACATCTCACTTTTCTTACAG…	ATCACTTAAACAAGCCAACTGTGACCGCAGAGAGAGAGAGAGAGAAACAGAAAGATGGTGCTAAAGGTGTACGGACCTCACTTTGCTTCACCGAAGCGAGCTCTGGTAACGCTCATCGAGAAGGGCGTCGCCTTCGAGACCGTCCCCGTCGATCTCATGAAAGGAGAACACAAACAGCCTGCTTATCTCGCCTTACAGCCTTTCGGTACCGTCCCTGCTGTTGTCGACGGCGACTACAAAATCTTCGAGTCACGTGCCGTCATGAGGTATGTAGCTGAGAAGTACAGGTCACAGGGACCTGACCTTTTGGGGAAAACCGTGGAAGAAAGAGGACAAGTTGAGCAGTGGCTAGACGTGGAGGCGACCACTTACCACCCACCGCTACTTAACTTGACACTT…	ATGGTGCTAAAGGTGTACGGACCTCACTTTGCTTCACCGAAGCGAGCTCTGGTAACGCTCATCGAGAAGGGCGTCGCCTTCGAGACCGTCCCCGTCGATCTCATGAAAGGAGAACACAAACAGCCTGCTTATCTCGCCTTACAGCCTTTCGGTACCGTCCCTGCTGTTGTCGACGGCGACTACAAAATCTTCGAGTCACGTGCCGTCATGAGGTATGTAGCTGAGAAGTACAGGTCACAGGGACCTGACCTTTTGGGGAAAACCGTGGAAGAAAGAGGACAAGTTGAGCAGTGGCTAGACGTGGAGGCGACCACTTACCACCCACCGCTACTTAACTTGACACTTCACATAATGTTCGCGTCAGTCATGGGATTCCCATCTGATGAGAAGCTGATCAAG…	6.17	24220		Cytoplasm.
	BnaA03g14150D	NA	BnGST10-1-A-IG	chrA03	MVLTIYAPLFASSKRAVVTLVEKGVEFETVNVDLMKGEQRQPEYMAIHPFGKIPVLVDGDYKIFESRAIMRYIAEKYRSQGPDLLGKTIEERGQVEQWLDVEATSYHPPLLALTLNIVFAPLMGFPADEKVIKESEEKLGEVLDVYEAQLSKNEYLAGDFVSLADLAHLPFTEYLVGAIGKGYMIKDRKHVSAWWDKISNRAAWKEVSEKYALPV	215	CAATACTAAACAAGTGCGACTGCGTTTACAATACGACCGCAAACGCACCGGTTTCCCTATAAGATCATGTCCTGAGAGAGTAATATTATAACTGATAGGGAAGAAGAAGAAAGAAAAGGAAAGAAAAGATGGTGTTGACAATCTATGCGCCTTTATTCGCTTCTTCCAAGAGAGCTGTAGTGACGTTAGTGGAGAAGGGAGTAGAGTTCGAGACTGTCAATGTCGATCTCATGAAAGGAGAGCAGAGGCAGCCTGAGTATATGGCCATTCATGTTCCTTATCTCTATCTCTCTTTTTCAATCATATTTTTTATAATATATGCATTGATCTTGATATATTCCTCTCTGTTGATCGATGCAGCCTTTTGGTAAGATCCCTGTGCTCGTTGACGGTGACTAC…	CAATACTAAACAAGTGCGACTGCGTTTACAATACGACCGCAAACGCACCGGTTTCCCTATAAGATCATGTCCTGAGAGAGTAATATTATAACTGATAGGGAAGAAGAAGAAAGAAAAGGAAAGAAAAGATGGTGTTGACAATCTATGCGCCTTTATTCGCTTCTTCCAAGAGAGCTGTAGTGACGTTAGTGGAGAAGGGAGTAGAGTTCGAGACTGTCAATGTCGATCTCATGAAAGGAGAGCAGAGGCAGCCTGAGTATATGGCCATTCATCCTTTTGGTAAGATCCCTGTGCTCGTTGACGGTGACTACAAAATCTTCGAGTCACGTGCCATCATGAGGTACATAGCAGAGAAATACAGATCACAAGGACCAGACTTGTTAGGAAAGACAATTGAAG…	ATGGTGTTGACAATCTATGCGCCTTTATTCGCTTCTTCCAAGAGAGCTGTAGTGACGTTAGTGGAGAAGGGAGTAGAGTTCGAGACTGTCAATGTCGATCTCATGAAAGGAGAGCAGAGGCAGCCTGAGTATATGGCCATTCATCCTTTTGGTAAGATCCCTGTGCTCGTTGACGGTGACTACAAAATCTTCGAGTCACGTGCCATCATGAGGTACATAGCAGAGAAATACAGATCACAAGGACCAGACTTGTTAGGAAAGACAATTGAAGAGAGAGGACAAGTGGAGCAATGGCTTGACGTAGAAGCAACAAGCTACCATCCACCACTACTAGCTCTAACGCTTAACATTGTCTTTGCACCACTCATGGGCTTTCCTGCTGATGAGAAAGTTATAAAA…	5.24	24358.1	WGD	Cytoplasm.
	BnaC03g17120D	BnaC03T0173400ZS	BnGST10-1-C-IG	chrC03	MVLTIYAPLFASSKRAVVTLVEKGVEFETVNVDLMKGEQRQPEYMAIQPFGKIPVLVDGDYKIFESRAIMRYIAEKYRSQGPDLLGKTIEERGQVEQWLDVEATSYHPPLLALTLNIVFAPLMGFPADEKVIKESEEKLGEVLDVYDAQLSKNEYLAGDFVSLADLAHLPFTEYLVGAIGKGYMIKDRKHVSAWWDKISNRAAWKEVSEKYALPV	215	CCGCAAACGCAGCTAACCGGTTTCCCTATAAGATCATGTCCTGAGAGAGTGATATTATAACTGATAGGGAAGAAGAAGAAAGAAAAGGAAAGAAAAGATGGTGTTGACAATCTATGCGCCTTTATTCGCTTCTTCCAAGAGAGCTGTAGTGACGTTGGTGGAAAAGGGAGTAGAGTTCGAGACTGTCAATGTCGATCTCATGAAAGGAGAGCAGAGGCAGCCTGAGTATATGGCCATTCAGGTTCCTCATCTCTCTCTCTCTCTCTTGTTCAATCATATTTTTTTTATAATATATGCATTGATCTTGATATGTTCTTCTCTGTTGATCATTGCAGCCTTTCGGTAAGATCCCTGTGCTCGTTGACGGTGACTACAAAATCTTTGGTACATTTCTTCTCC…	CCGCAAACGCAGCTAACCGGTTTCCCTATAAGATCATGTCCTGAGAGAGTGATATTATAACTGATAGGGAAGAAGAAGAAAGAAAAGGAAAGAAAAGATGGTGTTGACAATCTATGCGCCTTTATTCGCTTCTTCCAAGAGAGCTGTAGTGACGTTGGTGGAAAAGGGAGTAGAGTTCGAGACTGTCAATGTCGATCTCATGAAAGGAGAGCAGAGGCAGCCTGAGTATATGGCCATTCAGCCTTTCGGTAAGATCCCTGTGCTCGTTGACGGTGACTACAAAATCTTTGAGTCACGTGCCATCATGAGGTACATAGCAGAAAAATACAGATCACAAGGACCTGACTTGTTAGGAAAGACAATTGAAGAGAGAGGACAAGTAGAGCAATGGCTTGACGT…	ATGGTGTTGACAATCTATGCGCCTTTATTCGCTTCTTCCAAGAGAGCTGTAGTGACGTTGGTGGAAAAGGGAGTAGAGTTCGAGACTGTCAATGTCGATCTCATGAAAGGAGAGCAGAGGCAGCCTGAGTATATGGCCATTCAGCCTTTCGGTAAGATCCCTGTGCTCGTTGACGGTGACTACAAAATCTTTGAGTCACGTGCCATCATGAGGTACATAGCAGAAAAATACAGATCACAAGGACCTGACTTGTTAGGAAAGACAATTGAAGAGAGAGGACAAGTAGAGCAATGGCTTGACGTGGAAGCAACAAGCTACCATCCACCACTACTAGCACTAACGCTTAACATTGTCTTTGCACCACTCATGGGCTTTCCTGCTGATGAGAAAGTTATAAAA…	5.13	24335.1	HE	Cytoplasm.
	BnaA09g29790D	BnaA09T0448300ZS	BnUGT74B1-A-IG	chrA09	MAETTTTTTAKTSSKGHVLVLPYPVQGHLNPMVQFAKRLVSKGLKVTIATTTYTASSISTPSVSVEPISDGHDFIPIGVPGVSIDAYSESFKLHGSETLTRVISKFKSTDSPIDSLVYDSFLPWGLEVARSNSLSAAAFFTNNLTVCSVLRKFASGEFPLPADPASAPYLVRGLPALSYDELPSFVGRHSSSHAEHGRVLLNQFINHEDADWLFVNGFEGLETQGCEVGESEAMKATLIGPMIPSAYLDARIKDDKGYGSSLMKPLSEECMEWLDTKLSKSVVFVSFGSFGILFEKQLAEVATALQESKFNFLWVIKEAHIAKLPEGFVEATKDRALLVSWCNQLEVLAHGSIGCFLTHCGWNSTLEGLSLGVPMVGVPQWSDQMNDAKFVEEVWRVGY…	467	ACATCAGACTTATTATTTTTCTTCTTCCTCCTCCTCTTCTCAGTCTTCTTCAACTGAAAACAAACAGAAACTAAGGCTTCAAAGTCACAATGGCGGAAACAACAACAACAACAACAGCAAAGACCAGCTCCAAAGGCCACGTCTTGGTCTTACCTTACCCAGTCCAAGGCCACCTCAACCCAATGGTCCAGTTCGCTAAACGCCTAGTCTCCAAAGGCCTCAAAGTCACGATCGCCACCACCACCTACACCGCCTCCTCCATCTCCACCCCCTCCGTCTCCGTCGAACCAATCTCCGACGGTCACGACTTCATCCCCATAGGCGTCCCCGGCGTCAGCATCGACGCCTACTCCGAATCCTTCAAGCTCCACGGCTCCGAAACCTTAACCCGCGTAATCT…	ACATCAGACTTATTATTTTTCTTCTTCCTCCTCCTCTTCTCAGTCTTCTTCAACTGAAAACAAACAGAAACTAAGGCTTCAAAGTCACAATGGCGGAAACAACAACAACAACAACAGCAAAGACCAGCTCCAAAGGCCACGTCTTGGTCTTACCTTACCCAGTCCAAGGCCACCTCAACCCAATGGTCCAGTTCGCTAAACGCCTAGTCTCCAAAGGCCTCAAAGTCACGATCGCCACCACCACCTACACCGCCTCCTCCATCTCCACCCCCTCCGTCTCCGTCGAACCAATCTCCGACGGTCACGACTTCATCCCCATAGGCGTCCCCGGCGTCAGCATCGACGCCTACTCCGAATCCTTCAAGCTCCACGGCTCCGAAACCTTAACCCGCGTAATCT…	ATGGCGGAAACAACAACAACAACAACAGCAAAGACCAGCTCCAAAGGCCACGTCTTGGTCTTACCTTACCCAGTCCAAGGCCACCTCAACCCAATGGTCCAGTTCGCTAAACGCCTAGTCTCCAAAGGCCTCAAAGTCACGATCGCCACCACCACCTACACCGCCTCCTCCATCTCCACCCCCTCCGTCTCCGTCGAACCAATCTCCGACGGTCACGACTTCATCCCCATAGGCGTCCCCGGCGTCAGCATCGACGCCTACTCCGAATCCTTCAAGCTCCACGGCTCCGAAACCTTAACCCGCGTAATCTCCAAATTCAAATCCACAGATTCACCCATCGATTCTTTAGTCTACGACTCTTTCCTCCCGTGGGGACTCGAAGTCGCGAGATCCAACTCC…	5.48	50836.8	WGD	Cell membrane.
	BnaC05g50780D	BnaC05T0210800ZS	BnUGT74B1-C-IG	chrC05_random	MAETTTTTTATNSKGHVVVLPYPVQGHLNPMVQFAKRLVSKGVKVTIATTTYTASSISTPSVSVEPISDGHDFIPIGVPGVSIDAYSESFKLNGSETLTRVISKFKSTDSPIDSLVYDSFLPWGLEVARSNSISAAAFFTNNLTVCSVLRKFVSGEFPLPADPASAPYLVRGLPALSYDELPSFVGRHSSSHAEHGRVLLNQFRNHEDADWLFVNGFEGLETQGCEVGESEAMKATLIGPMIPSAYLDGRIKDDKGYGSSLMKPLSEECMEWLDTKLSKSVVFVSFGSFGILFEKQLAEVAKALQESNFNFLWVIKEAHIAKLPEGFVEATKDRALLVSWCNQLEVLAHESIGCFLTHCGWNSTLEGLSLGVPMVGVPQWSDQMNDAKFVEEVWRVGYR…	466	ATCAGACTTATTATTTTTCTTCTTCCTCCTCTTCTGTGTCTTTGTCAACTGCAAACAAAACAGAAACCAAGTTCTGCAATGGCGGAAACAACAACAACAACAACAGCGACCAACTCCAAAGGCCACGTCGTGGTCTTACCTTACCCAGTCCAAGGCCACCTCAACCCAATGGTCCAGTTCGCTAAACGCCTAGTCTCCAAAGGCGTCAAAGTCACAATCGCCACCACCACCTACACCGCCTCCTCCATCTCCACTCCCTCCGTCTCCGTCGAACCAATCTCCGACGGCCACGACTTCATCCCCATAGGCGTCCCCGGCGTCAGCATCGACGCATACTCCGAATCCTTCAAGCTCAACGGCTCCGAAACCTTAACCCGAGTAATCTCAAAATTCAAATCC…	ATCAGACTTATTATTTTTCTTCTTCCTCCTCTTCTGTGTCTTTGTCAACTGCAAACAAAACAGAAACCAAGTTCTGCAATGGCGGAAACAACAACAACAACAACAGCGACCAACTCCAAAGGCCACGTCGTGGTCTTACCTTACCCAGTCCAAGGCCACCTCAACCCAATGGTCCAGTTCGCTAAACGCCTAGTCTCCAAAGGCGTCAAAGTCACAATCGCCACCACCACCTACACCGCCTCCTCCATCTCCACTCCCTCCGTCTCCGTCGAACCAATCTCCGACGGCCACGACTTCATCCCCATAGGCGTCCCCGGCGTCAGCATCGACGCATACTCCGAATCCTTCAAGCTCAACGGCTCCGAAACCTTAACCCGAGTAATCTCAAAATTCAAATCC…	ATGGCGGAAACAACAACAACAACAACAGCGACCAACTCCAAAGGCCACGTCGTGGTCTTACCTTACCCAGTCCAAGGCCACCTCAACCCAATGGTCCAGTTCGCTAAACGCCTAGTCTCCAAAGGCGTCAAAGTCACAATCGCCACCACCACCTACACCGCCTCCTCCATCTCCACTCCCTCCGTCTCCGTCGAACCAATCTCCGACGGCCACGACTTCATCCCCATAGGCGTCCCCGGCGTCAGCATCGACGCATACTCCGAATCCTTCAAGCTCAACGGCTCCGAAACCTTAACCCGAGTAATCTCAAAATTCAAATCCACAGATTCACCCATCGATTCATTAGTCTACGACTCTTTCCTCCCGTGGGGACTCGAAGTCGCGAGATCTAACTCCATC…	5.36	50854.7	WGD	Cell membrane.
	BnaAnng27200D	BnaA02G0209650ZS	BnSt5a-1-A-IG	chrAnn_random	MEPTTTQNGSELELELSEFEKTQKKYQDFIASLPKSKGWRPKEILIQHGGHWWQECLLEGLLHAKDHFQARPTDFLVCSYPKTGTTWLKALTYAIVNRSRFDDATNPLLKRNPHEFVPYVEIDFAFYPTVDVLQDQKNPLFSTHIPNGSLPDSIVNSGCKMVYIWRDPKDTFISMWTFLHKEKSQEGQLASLEESFDMFCKGLSVYGPYLDHVLGYWKAYQENPERILFLRYETMRANPLPFVKRLAEFMGYGFSAEEEEKGVAENVVKLCSFETLKNLEANKGDKEREDRPAVYANSAYFRKGKVGDWANYLTPEMAARIDGLVEEKFRDTGLLEHDQ	339	CCCATTCCATCTTCTCTCATCTTATTACAACACAGCCCATCCTCTGTTTCAACAAACAATGGAACCAACCACGACCCAGAACGGATCCGAACTCGAACTCGAACTCTCGGAGTTCGAGAAGACCCAGAAGAAGTACCAAGACTTCATCGCTTCCCTCCCAAAGAGCAAAGGCTGGAGACCCAAAGAGATCCTCATCCAACACGGCGGACACTGGTGGCAAGAATGTCTCCTCGAAGGCCTCCTCCACGCCAAAGACCACTTCCAAGCCCGACCCACCGACTTCCTCGTCTGCAGCTACCCGAAAACCGGAACCACGTGGCTCAAAGCCCTGACGTACGCCATCGTCAACCGCTCTCGCTTCGACGACGCCACGAACCCGCTCCTCAAACGGAACCCTCA…	CCCATTCCATCTTCTCTCATCTTATTACAACACAGCCCATCCTCTGTTTCAACAAACAATGGAACCAACCACGACCCAGAACGGATCCGAACTCGAACTCGAACTCTCGGAGTTCGAGAAGACCCAGAAGAAGTACCAAGACTTCATCGCTTCCCTCCCAAAGAGCAAAGGCTGGAGACCCAAAGAGATCCTCATCCAACACGGCGGACACTGGTGGCAAGAATGTCTCCTCGAAGGCCTCCTCCACGCCAAAGACCACTTCCAAGCCCGACCCACCGACTTCCTCGTCTGCAGCTACCCGAAAACCGGAACCACGTGGCTCAAAGCCCTGACGTACGCCATCGTCAACCGCTCTCGCTTCGACGACGCCACGAACCCGCTCCTCAAACGGAACCCTCA…	ATGGAACCAACCACGACCCAGAACGGATCCGAACTCGAACTCGAACTCTCGGAGTTCGAGAAGACCCAGAAGAAGTACCAAGACTTCATCGCTTCCCTCCCAAAGAGCAAAGGCTGGAGACCCAAAGAGATCCTCATCCAACACGGCGGACACTGGTGGCAAGAATGTCTCCTCGAAGGCCTCCTCCACGCCAAAGACCACTTCCAAGCCCGACCCACCGACTTCCTCGTCTGCAGCTACCCGAAAACCGGAACCACGTGGCTCAAAGCCCTGACGTACGCCATCGTCAACCGCTCTCGCTTCGACGACGCCACGAACCCGCTCCTCAAACGGAACCCTCACGAGTTCGTGCCTTACGTGGAGATAGACTTCGCGTTTTACCCGACCGTCGACGTCCTT…	5.5	39268.5		Cytoplasm.
	BnaA07g31260D	BnaA07G0343780ZS	BnSt5a-2-A-IG	chrA07	MEPNTTQNGSQLKLSEFEKTQKKYQDFISALPKSKGWRPNEILTQYNGHWWQECLLEGLLHAKDHFQARPTDFLVCSYPKTGTTWLKALTYAIVNRSRFDDATNPLLKRNPHEFVPYVEIDFAFYPTVDVLQDGKNQLYSTHIPNGSLPESIVKSGCKMVYIWRDPKDTFISMWTFLHKEKSQEGQQLASLEEAFDMFCKGLSVYGPYLDHVLGYWKAYKENPERILFLRYETMRADPLPFVKRLAEFMGYGFSDEEEENGVAENVVKLCSFETLKNLEANKGDKEREDRPAVYANSAYFRKGKVGDWANYLTPEMAARIDGLVEETFKDTGLLQHDQ	338	ATGGAACCCAACACGACCCAAAACGGATCCCAACTCAAGCTCTCAGAGTTCGAGAAAACCCAAAAGAAGTACCAAGACTTCATCTCCGCCCTCCCAAAGAGCAAAGGATGGAGACCAAACGAGATCCTAACCCAATACAACGGACACTGGTGGCAAGAATGTCTCCTCGAAGGCCTCCTCCACGCCAAAGACCATTTCCAAGCACGACCCACCGACTTCCTCGTCTGCAGCTACCCCAAAACCGGCACAACCTGGCTCAAAGCCTTAACTTACGCCATCGTAAACCGTTCACGTTTCGACGACGCAACGAACCCGCTCCTCAAACGTAACCCTCACGAGTTCGTGCCTTACGTCGAGATAGACTTCGCGTTCTACCCGACCGTGGACGTCCTTCAAGAC…	ATGGAACCCAACACGACCCAAAACGGATCCCAACTCAAGCTCTCAGAGTTCGAGAAAACCCAAAAGAAGTACCAAGACTTCATCTCCGCCCTCCCAAAGAGCAAAGGATGGAGACCAAACGAGATCCTAACCCAATACAACGGACACTGGTGGCAAGAATGTCTCCTCGAAGGCCTCCTCCACGCCAAAGACCATTTCCAAGCACGACCCACCGACTTCCTCGTCTGCAGCTACCCCAAAACCGGCACAACCTGGCTCAAAGCCTTAACTTACGCCATCGTAAACCGTTCACGTTTCGACGACGCAACGAACCCGCTCCTCAAACGTAACCCTCACGAGTTCGTGCCTTACGTCGAGATAGACTTCGCGTTCTACCCGACCGTGGACGTCCTTCAAGAC…	ATGGAACCCAACACGACCCAAAACGGATCCCAACTCAAGCTCTCAGAGTTCGAGAAAACCCAAAAGAAGTACCAAGACTTCATCTCCGCCCTCCCAAAGAGCAAAGGATGGAGACCAAACGAGATCCTAACCCAATACAACGGACACTGGTGGCAAGAATGTCTCCTCGAAGGCCTCCTCCACGCCAAAGACCATTTCCAAGCACGACCCACCGACTTCCTCGTCTGCAGCTACCCCAAAACCGGCACAACCTGGCTCAAAGCCTTAACTTACGCCATCGTAAACCGTTCACGTTTCGACGACGCAACGAACCCGCTCCTCAAACGTAACCCTCACGAGTTCGTGCCTTACGTCGAGATAGACTTCGCGTTCTACCCGACCGTGGACGTCCTTCAAGAC…	5.61	39185.3		Cytoplasm.
	BnaC02g22640D	BnaC02T0280500ZS	BnSt5a1-C-IG	chrC02	MEPTTTQNGSEHELSEFEKTQKKYQDFIASLSKSKGWRPKEILIQHGGHWWQECLLEGLLHAKDHFQARPTDFLVCSYPKTGTTWLKALTYAIVNRSRFDDATNPLLKRNPHEFVPYVEIDFAFYPTVDVLQDQKNPLFSTHIPNGSLPESIVNSGCKMVYIWRDPKDTFISMWTFLHKEKSQEGQLASLEESFDMFCKGLSVYGPYLDHVLGYWKAYQENPERILFLRYETMRANPLPLAEFMGYGFSAEEEEKGVAENVVKLCSFETLKNLEANKGDKEREDRPAVYANSAYFRKGKVGDWANFLTPEMAARIDGLVEEKFRDTGLLEHDQ	333	ATGGAACCAACCACGACCCAGAACGGATCCGAACACGAACTCTCGGAGTTCGAGAAGACCCAGAAGAAGTACCAAGACTTCATCGCTTCCCTTTCAAAGAGCAAAGGCTGGAGACCCAAAGAGATCCTCATCCAACACGGCGGACACTGGTGGCAAGAATGTCTCCTCGAAGGCCTCCTCCACGCCAAAGACCACTTCCAAGCACGACCCACCGACTTCCTCGTCTGCAGCTACCCGAAAACAGGAACCACCTGGCTCAAAGCCCTGACGTACGCTATCGTCAACCGTTCTCGCTTCGACGACGCCACGAACCCGCTCCTCAAACGGAACCCTCACGAGTTCGTGCCTTACGTGGAGATAGACTTCGCGTTTTACCCCACCGTCGACGTCCTTCAAGAC…	ATGGAACCAACCACGACCCAGAACGGATCCGAACACGAACTCTCGGAGTTCGAGAAGACCCAGAAGAAGTACCAAGACTTCATCGCTTCCCTTTCAAAGAGCAAAGGCTGGAGACCCAAAGAGATCCTCATCCAACACGGCGGACACTGGTGGCAAGAATGTCTCCTCGAAGGCCTCCTCCACGCCAAAGACCACTTCCAAGCACGACCCACCGACTTCCTCGTCTGCAGCTACCCGAAAACAGGAACCACCTGGCTCAAAGCCCTGACGTACGCTATCGTCAACCGTTCTCGCTTCGACGACGCCACGAACCCGCTCCTCAAACGGAACCCTCACGAGTTCGTGCCTTACGTGGAGATAGACTTCGCGTTTTACCCCACCGTCGACGTCCTTCAAGAC…	ATGGAACCAACCACGACCCAGAACGGATCCGAACACGAACTCTCGGAGTTCGAGAAGACCCAGAAGAAGTACCAAGACTTCATCGCTTCCCTTTCAAAGAGCAAAGGCTGGAGACCCAAAGAGATCCTCATCCAACACGGCGGACACTGGTGGCAAGAATGTCTCCTCGAAGGCCTCCTCCACGCCAAAGACCACTTCCAAGCACGACCCACCGACTTCCTCGTCTGCAGCTACCCGAAAACAGGAACCACCTGGCTCAAAGCCCTGACGTACGCTATCGTCAACCGTTCTCGCTTCGACGACGCCACGAACCCGCTCCTCAAACGGAACCCTCACGAGTTCGTGCCTTACGTGGAGATAGACTTCGCGTTTTACCCCACCGTCGACGTCCTTCAAGAC…	5.48	38507.5	SE	Cytoplasm.
	BnaC06g35000D	BnaC06G0404650ZS	BnSt5a2-C-IG	chrC06	MEPNTTQNGSQLELSEFEKTQKKYQDFISALPKSKGWRPNEILTQYNGHWWQECLLEGLLHAKDHFQARPTDFLVCSYPKTGTTWLKALTYAIVNRSRFDDSTNPLLKRNPHEFVPYVEIDFAFYPTVDVLQDGKNQLYSTHIPNGSLPESIVKSGCKMVYIWRDPKDTFISMWTFLHKEKSQEGQQLASLEEAFDMFCKGLSVYGPYLDHVLGYWKAYKENPERILFLRYETMRAEPLPFVKRLAEFMGYGFSDEEEEKGVAENVVKLCSFETLKNLEANKGDKEREDRPAVYANSAYFRKGKVGDWSNYLTPEMAARIDGLVEETFKDTGLLQHDQ	338	ATGGAACCCAACACGACCCAAAACGGATCCCAACTCGAGCTCTCAGAGTTCGAGAAGACCCAAAAGAAGTACCAAGACTTCATCTCCGCCCTCCCAAAGAGCAAAGGATGGAGACCCAACGAGATCCTAACTCAATACAACGGACACTGGTGGCAAGAATGTCTCCTCGAAGGTCTCCTCCACGCCAAAGACCATTTCCAAGCACGACCCACCGACTTCCTCGTCTGCAGCTACCCGAAAACCGGCACAACCTGGCTCAAAGCCTTGACCTACGCCATCGTAAACCGATCTCGTTTCGACGACTCCACGAACCCGCTCCTCAAACGTAACCCTCACGAGTTCGTGCCTTACGTCGAGATCGACTTCGCTTTCTACCCGACCGTCGACGTCCTCCAAGAC…	ATGGAACCCAACACGACCCAAAACGGATCCCAACTCGAGCTCTCAGAGTTCGAGAAGACCCAAAAGAAGTACCAAGACTTCATCTCCGCCCTCCCAAAGAGCAAAGGATGGAGACCCAACGAGATCCTAACTCAATACAACGGACACTGGTGGCAAGAATGTCTCCTCGAAGGTCTCCTCCACGCCAAAGACCATTTCCAAGCACGACCCACCGACTTCCTCGTCTGCAGCTACCCGAAAACCGGCACAACCTGGCTCAAAGCCTTGACCTACGCCATCGTAAACCGATCTCGTTTCGACGACTCCACGAACCCGCTCCTCAAACGTAACCCTCACGAGTTCGTGCCTTACGTCGAGATCGACTTCGCTTTCTACCCGACCGTCGACGTCCTCCAAGAC…	ATGGAACCCAACACGACCCAAAACGGATCCCAACTCGAGCTCTCAGAGTTCGAGAAGACCCAAAAGAAGTACCAAGACTTCATCTCCGCCCTCCCAAAGAGCAAAGGATGGAGACCCAACGAGATCCTAACTCAATACAACGGACACTGGTGGCAAGAATGTCTCCTCGAAGGTCTCCTCCACGCCAAAGACCATTTCCAAGCACGACCCACCGACTTCCTCGTCTGCAGCTACCCGAAAACCGGCACAACCTGGCTCAAAGCCTTGACCTACGCCATCGTAAACCGATCTCGTTTCGACGACTCCACGAACCCGCTCCTCAAACGTAACCCTCACGAGTTCGTGCCTTACGTCGAGATCGACTTCGCTTTCTACCCGACCGTCGACGTCCTCCAAGAC…	5.52	39246.4		Cytoplasm.
Secondary modification (IGSL)	BnaA01g00510D	BnaA01T0014600ZS	BnCYP81F1-1-A-IG	chrA01	MFYFILLPLLVLLAYKFLFSKTERFNLPPGPPSRPFVGHLHLMKPPIHRLLQRYSDKYGPIFSLRFGSRRVVVITSPSLAQEAFTGQNDVIISSRPLQLTAKYVAYNHTTVGTAPYGDHWRNLRRICANEILSNNRITNFLHIRKDEIRRMLTRLSRATTHSDDASRFTHVELEPLLSDLTFNNIVRMVTGKTYYGDDVYNKEEAELFKKLVYDIAVYSGANHTADYLPVLKLFGNKFEKEVKALGKSMDDILQRLLDECRRDKDGNTMVNHLLSLQQQEPEYYTDVIIKGLMMYNVPFLIIYNCKARAEIDEKIGKDRLIDEPDVAVLPYLQNVVSETFRLFPVAPFLIPRRPTEDMKIGGYDVPRDTTVLVNAWAIQRDPEFWDEPERFNPDRFDNG…	481	ATGTTCTACTTCATCCTTCTTCCTCTCCTTGTCCTCTTGGCTTATAAGTTCCTCTTCTCCAAAACGGAGCGTTTTAACCTCCCTCCTGGTCCACCGTCACGTCCCTTCGTCGGCCATCTCCACCTCATGAAACCACCGATCCACCGTCTCCTCCAACGCTACTCCGACAAATACGGCCCAATCTTCTCCCTCCGTTTCGGCTCCCGCCGCGTCGTGGTGATCACTTCCCCTTCACTCGCCCAAGAAGCCTTCACCGGCCAAAACGACGTCATCATCTCCAGCCGCCCGCTCCAGCTCACGGCCAAATACGTCGCCTACAACCACACAACCGTCGGAACCGCTCCTTACGGCGACCACTGGCGTAACCTCCGCCGCATCTGCGCCAACGAGATCCTCTCC…	ATGTTCTACTTCATCCTTCTTCCTCTCCTTGTCCTCTTGGCTTATAAGTTCCTCTTCTCCAAAACGGAGCGTTTTAACCTCCCTCCTGGTCCACCGTCACGTCCCTTCGTCGGCCATCTCCACCTCATGAAACCACCGATCCACCGTCTCCTCCAACGCTACTCCGACAAATACGGCCCAATCTTCTCCCTCCGTTTCGGCTCCCGCCGCGTCGTGGTGATCACTTCCCCTTCACTCGCCCAAGAAGCCTTCACCGGCCAAAACGACGTCATCATCTCCAGCCGCCCGCTCCAGCTCACGGCCAAATACGTCGCCTACAACCACACAACCGTCGGAACCGCTCCTTACGGCGACCACTGGCGTAACCTCCGCCGCATCTGCGCCAACGAGATCCTCTCC…	ATGTTCTACTTCATCCTTCTTCCTCTCCTTGTCCTCTTGGCTTATAAGTTCCTCTTCTCCAAAACGGAGCGTTTTAACCTCCCTCCTGGTCCACCGTCACGTCCCTTCGTCGGCCATCTCCACCTCATGAAACCACCGATCCACCGTCTCCTCCAACGCTACTCCGACAAATACGGCCCAATCTTCTCCCTCCGTTTCGGCTCCCGCCGCGTCGTGGTGATCACTTCCCCTTCACTCGCCCAAGAAGCCTTCACCGGCCAAAACGACGTCATCATCTCCAGCCGCCCGCTCCAGCTCACGGCCAAATACGTCGCCTACAACCACACAACCGTCGGAACCGCTCCTTACGGCGACCACTGGCGTAACCTCCGCCGCATCTGCGCCAACGAGATCCTCTCC…	8.75	55410.1		Endoplasmic reticulum.
	BnaA01g00520D	NA	BnCYP81F1-2-A-IG	chrA01	MLYLILIPLLVLVAYKFIYSETHRFNLPPGPPSRPIVGHLHLMKPPIHRLLQSFANKYGPIFSLRFGSRRVVVITSSSLVQEAFTGQNDINLSSRPFQLTAKYVAYNYTTVGTAPYGDHWRNLRRICALEILSSNRLTNFLHIRKDEIRIMLMRLSRDTTHSDGGSRFTHVELEPLFSDLTFNNIVRMVTGKRYYGDDVNNKEEAELFKKLVYDIAVYSGANHTADYLPVLKLFGNKFEEEVKALGKSMDEILQRLLDECRRDKDGNTMVTHLLSLQEQEPEYYSDVTIKGLMMAMMLAGTETSAITLEWAMTNLLRHPDVLKKARSEIDEKIGEDRLIDEPDIAVLPYLQDVVSETFRLFPVAPLLVPRTPTEDMKIGGYDIPRDTIVIVNAWAIHRD…	498	ATGTTATACTTGATCCTCATCCCTCTGCTAGTCCTCGTGGCTTACAAATTCATCTACTCCGAAACGCACCGTTTTAATCTCCCACCGGGACCACCGTCACGTCCCATCGTTGGCCATCTCCACCTCATGAAACCGCCGATCCACCGTCTCCTTCAGAGCTTTGCTAACAAATATGGCCCTATATTCTCCCTCCGTTTCGGCTCCCGCCGCGTGGTGGTCATAACTTCCTCTTCACTCGTCCAAGAAGCCTTCACCGGCCAAAACGACATCAATCTTTCGAGCCGGCCTTTCCAACTGACGGCCAAATACGTTGCCTACAACTACACAACCGTCGGAACCGCTCCTTACGGCGACCACTGGCGTAACCTCCGCCGCATATGCGCCCTCGAGATCCTCTCC…	ATGTTATACTTGATCCTCATCCCTCTGCTAGTCCTCGTGGCTTACAAATTCATCTACTCCGAAACGCACCGTTTTAATCTCCCACCGGGACCACCGTCACGTCCCATCGTTGGCCATCTCCACCTCATGAAACCGCCGATCCACCGTCTCCTTCAGAGCTTTGCTAACAAATATGGCCCTATATTCTCCCTCCGTTTCGGCTCCCGCCGCGTGGTGGTCATAACTTCCTCTTCACTCGTCCAAGAAGCCTTCACCGGCCAAAACGACATCAATCTTTCGAGCCGGCCTTTCCAACTGACGGCCAAATACGTTGCCTACAACTACACAACCGTCGGAACCGCTCCTTACGGCGACCACTGGCGTAACCTCCGCCGCATATGCGCCCTCGAGATCCTCTCC…	ATGTTATACTTGATCCTCATCCCTCTGCTAGTCCTCGTGGCTTACAAATTCATCTACTCCGAAACGCACCGTTTTAATCTCCCACCGGGACCACCGTCACGTCCCATCGTTGGCCATCTCCACCTCATGAAACCGCCGATCCACCGTCTCCTTCAGAGCTTTGCTAACAAATATGGCCCTATATTCTCCCTCCGTTTCGGCTCCCGCCGCGTGGTGGTCATAACTTCCTCTTCACTCGTCCAAGAAGCCTTCACCGGCCAAAACGACATCAATCTTTCGAGCCGGCCTTTCCAACTGACGGCCAAATACGTTGCCTACAACTACACAACCGTCGGAACCGCTCCTTACGGCGACCACTGGCGTAACCTCCGCCGCATATGCGCCCTCGAGATCCTCTCC…	6.69	56780.8		Endoplasmic reticulum.
	BnaC06g25040D	BnaC06T0303600ZS	BnCYP81F1-3-A-IG	chrC06	MLMLLYLILLLVLLILVYKLLFSKTHRYNLPPGPPSRPFVGHLHLMKPPVHRLLQRFSEKYGPIFSLRYGSSRVVVITSLSLVQESFTGTNDVILSSRPLQLTAKYVGYNHTTVGTAPYGDHWRNLRRIFSLEILSSNRLTSFLYIRKDEIRRMLTRLSRDAHSDDDGSRFTHVELEPLLSDLTFNNIVRLMVAGKRYYGDDKEVMATGKSMDEFLQRLLDDCRRDKDGNTMVTHLLSLQQQEPDYYSDITIKGLMMSTRSAAKTCEYLDQL	272	ATGTTGATGCTCTTATACTTAATCCTTCTCCTTGTCCTTCTCATCTTAGTTTATAAATTACTCTTCTCCAAAACGCATCGTTATAATCTCCCGCCAGGACCACCGTCGCGTCCCTTTGTTGGCCATCTCCACCTTATGAAACCACCGGTCCACCGTCTCCTTCAACGATTCTCCGAAAAATACGGCCCAATATTCTCCCTCCGTTACGGCTCCAGCCGCGTCGTGGTGATTACTTCACTTTCACTCGTACAAGAATCCTTCACCGGAACAAACGACGTCATCCTCTCTAGCCGGCCGCTCCAGCTCACCGCTAAATACGTCGGCTACAACCACACGACCGTCGGAACCGCTCCTTACGGCGACCACTGGCGTAACCTCCGCCGCATCTTCTCCCTCGAG…	ATGTTGATGCTCTTATACTTAATCCTTCTCCTTGTCCTTCTCATCTTAGTTTATAAATTACTCTTCTCCAAAACGCATCGTTATAATCTCCCGCCAGGACCACCGTCGCGTCCCTTTGTTGGCCATCTCCACCTTATGAAACCACCGGTCCACCGTCTCCTTCAACGATTCTCCGAAAAATACGGCCCAATATTCTCCCTCCGTTACGGCTCCAGCCGCGTCGTGGTGATTACTTCACTTTCACTCGTACAAGAATCCTTCACCGGAACAAACGACGTCATCCTCTCTAGCCGGCCGCTCCAGCTCACCGCTAAATACGTCGGCTACAACCACACGACCGTCGGAACCGCTCCTTACGGCGACCACTGGCGTAACCTCCGCCGCATCTTCTCCCTCGAG…	ATGTTGATGCTCTTATACTTAATCCTTCTCCTTGTCCTTCTCATCTTAGTTTATAAATTACTCTTCTCCAAAACGCATCGTTATAATCTCCCGCCAGGACCACCGTCGCGTCCCTTTGTTGGCCATCTCCACCTTATGAAACCACCGGTCCACCGTCTCCTTCAACGATTCTCCGAAAAATACGGCCCAATATTCTCCCTCCGTTACGGCTCCAGCCGCGTCGTGGTGATTACTTCACTTTCACTCGTACAAGAATCCTTCACCGGAACAAACGACGTCATCCTCTCTAGCCGGCCGCTCCAGCTCACCGCTAAATACGTCGGCTACAACCACACGACCGTCGGAACCGCTCCTTACGGCGACCACTGGCGTAACCTCCGCCGCATCTTCTCCCTCGAG…	9.33	31438.5	WGD	Endoplasmic reticulum.
	BnaC01g01490D	BnaC01T0017100ZS	BnCYP81F1-1-C-IG	chrC01	MFYFILLPFLLLLAHKFLFSKTERFNLPPGPPSRPFVGHLHLMKPPIHRLLQRYSDKYGPIFSLRFGSRRVVVITSPSLAQEAFTGQNDVIISSRPLQLTAKYVAYNHTTVGTAPYGDHWRNLRRICANEILSNNRITNFLHIRKDEIRRMLTRLSRATIHSDDATRFTHVELEPLLSDLTFNNIVRMVTGKTYYGDDVYNKEEAELFKKLVYDIAVYSGANHTADYLPVLKLFGNKFEKEVKALGKSMDDILQRLLDECRRDKDGNTMVNHLLSLQQQEPEYYTDVIIKGLMMIINLICVLEKARAEIDEKIGKDRLIDEPDVAVLPYLQNVVSETFRLFPVAPFLIPRRPTEDMKIGGYDVPRDTTVLVNAWAIQRDPEFWDEPERFNPDRFDNGSG…	479	ATGTTCTACTTCATCCTTCTCCCTTTCCTCCTCCTCTTGGCTCATAAGTTCCTCTTCTCCAAAACGGAGCGTTTTAACCTCCCGCCTGGACCACCGTCACGTCCCTTCGTCGGCCATCTCCACCTCATGAAACCACCGATCCACCGTCTCCTCCAACGCTACTCCGACAAATACGGCCCAATCTTCTCCCTCCGTTTCGGCTCCCGCCGCGTCGTGGTGATCACTTCCCCTTCACTCGCCCAAGAAGCCTTCACCGGCCAAAACGACGTCATCATCTCCAGCCGCCCGCTCCAGCTCACGGCCAAATACGTCGCCTACAACCACACAACCGTCGGAACCGCTCCTTACGGCGACCACTGGCGTAACCTCCGCCGCATCTGCGCCAACGAAATCCTCTCC…	ATGTTCTACTTCATCCTTCTCCCTTTCCTCCTCCTCTTGGCTCATAAGTTCCTCTTCTCCAAAACGGAGCGTTTTAACCTCCCGCCTGGACCACCGTCACGTCCCTTCGTCGGCCATCTCCACCTCATGAAACCACCGATCCACCGTCTCCTCCAACGCTACTCCGACAAATACGGCCCAATCTTCTCCCTCCGTTTCGGCTCCCGCCGCGTCGTGGTGATCACTTCCCCTTCACTCGCCCAAGAAGCCTTCACCGGCCAAAACGACGTCATCATCTCCAGCCGCCCGCTCCAGCTCACGGCCAAATACGTCGCCTACAACCACACAACCGTCGGAACCGCTCCTTACGGCGACCACTGGCGTAACCTCCGCCGCATCTGCGCCAACGAAATCCTCTCC…	ATGTTCTACTTCATCCTTCTCCCTTTCCTCCTCCTCTTGGCTCATAAGTTCCTCTTCTCCAAAACGGAGCGTTTTAACCTCCCGCCTGGACCACCGTCACGTCCCTTCGTCGGCCATCTCCACCTCATGAAACCACCGATCCACCGTCTCCTCCAACGCTACTCCGACAAATACGGCCCAATCTTCTCCCTCCGTTTCGGCTCCCGCCGCGTCGTGGTGATCACTTCCCCTTCACTCGCCCAAGAAGCCTTCACCGGCCAAAACGACGTCATCATCTCCAGCCGCCCGCTCCAGCTCACGGCCAAATACGTCGCCTACAACCACACAACCGTCGGAACCGCTCCTTACGGCGACCACTGGCGTAACCTCCGCCGCATCTGCGCCAACGAAATCCTCTCC…	8.69	55112.8		Endoplasmic reticulum.
	BnaC01g01500D	BnaC01T0017200ZS	BnCYP81F1-2-C-IG	chrC01	MLYLILIPLLVLVAYKFIYSETHRFNLPPGPPSRPIVGHLHLMKPPIHRLLRSFANKYGPIFSLRFGSRRVVVITSSSLVQEAFTGQNDINLSSRPFQLTAKYVAYNYTTVGTAPYGDHWRNLRRICALEILSSNRLTNFLHIRKDEIRIMLMRLSRDTTHSDARSRFTHVELEPLFSDLTFNNIVRMVTGKRYYGDDVNNKEEAELFKKLVYDIAGYSGANHRADYLPVLKLFGNKFEEEVKALGKSMDEILQRLLDECRRDKDGNTMVTHLLSLQEQEPEYYSDVTIKGLMMAMMLAGTETSAITLEWAMTNLLRHPDVLKKARSEIDEKIGEDRLIDEPDIAVLPYLQDVVSETFRLFPVAPLLVPRTPTEDMTIGGYDIPRDTIVIVNAWAIHRD…	498	ATGTTATACTTGATCCTCATCCCTCTCCTAGTCCTCGTGGCTTACAAATTCATCTACTCCGAAACGCACCGTTTTAATCTCCCACCGGGACCACCGTCACGTCCCATCGTCGGCCATCTCCACCTCATGAAACCGCCGATCCACCGTCTCCTCCGGAGCTTTGCTAACAAATATGGCCCAATATTCTCCCTCCGTTTCGGCTCCCGCCGCGTGGTGGTCATAACTTCCTCTTCACTCGTCCAAGAAGCCTTCACCGGCCAAAACGACATCAATCTTTCGAGCCGGCCTTTCCAACTGACGGCCAAATACGTCGCCTACAACTACACAACCGTCGGAACCGCTCCTTACGGCGACCACTGGCGTAACCTCCGCCGCATATGCGCCCTCGAGATCCTCTCC…	ATGTTATACTTGATCCTCATCCCTCTCCTAGTCCTCGTGGCTTACAAATTCATCTACTCCGAAACGCACCGTTTTAATCTCCCACCGGGACCACCGTCACGTCCCATCGTCGGCCATCTCCACCTCATGAAACCGCCGATCCACCGTCTCCTCCGGAGCTTTGCTAACAAATATGGCCCAATATTCTCCCTCCGTTTCGGCTCCCGCCGCGTGGTGGTCATAACTTCCTCTTCACTCGTCCAAGAAGCCTTCACCGGCCAAAACGACATCAATCTTTCGAGCCGGCCTTTCCAACTGACGGCCAAATACGTCGCCTACAACTACACAACCGTCGGAACCGCTCCTTACGGCGACCACTGGCGTAACCTCCGCCGCATATGCGCCCTCGAGATCCTCTCC…	ATGTTATACTTGATCCTCATCCCTCTCCTAGTCCTCGTGGCTTACAAATTCATCTACTCCGAAACGCACCGTTTTAATCTCCCACCGGGACCACCGTCACGTCCCATCGTCGGCCATCTCCACCTCATGAAACCGCCGATCCACCGTCTCCTCCGGAGCTTTGCTAACAAATATGGCCCAATATTCTCCCTCCGTTTCGGCTCCCGCCGCGTGGTGGTCATAACTTCCTCTTCACTCGTCCAAGAAGCCTTCACCGGCCAAAACGACATCAATCTTTCGAGCCGGCCTTTCCAACTGACGGCCAAATACGTCGCCTACAACTACACAACCGTCGGAACCGCTCCTTACGGCGACCACTGGCGTAACCTCCGCCGCATATGCGCCCTCGAGATCCTCTCC…	7.21	56907.9		Endoplasmic reticulum.
	BnaA10g11290D	NA	BnCYP81F2-1-A-IG	chrA10	MVTGRRYYGDQVHNKEEANLFKKLVTQINDNSGASHPGDYLPILKVFGHGYEKKVKALGEAMDTFLQRLLDDCRRDGESNTMLSHLLSLQVDQPKYYSDVIIKGLMLSMMLAGTDTAAVTLEWAMASLLKSPEVLKKAKAEIDDKIGHERLVDEPDILNLPYLQNIVSETFRLCPAAPLLVPRSPSEDLKIGGYDIPRGTIVLVNSWAIHRDPRLWDEPERFMPERFEDKKAANNNKLMMFGNGRRTCPGAALGQRMVSLALGSLIQCFDWEKVNGEEIDMTENPGMAMRKLVPLRAVCHQRPIMTNLLA	310	CCGCCGCTTATGGCGACCACTGGCGTAACCTCCGCCGTATTTGCTCTCTTGAGATCCTTTCCTCTAACCGTCTCACTGGATTCCTCTCCGTTCGTAAAGACGAGATCCGACGGTTGCTCACGAAACTCTCACGTGACTATAATGGCCAAGTCGTTGAGCTTGAGCCTCTTCTTGCAGATTTGACGTTCAATAATATTGTCCGTATGGTCACTGGGAGACGTTACTACGGAGACCAGGTTCGTTTCATTTAAATAATTATATAATAATGATTGATACGTTTGAATTCACTAATCTTTTACTATTCTAATGTTCTTGTACAAGATATTAAATATTAATACCTAACATGGACATGTTCTGTATTGTGTTTACTACTTCTCATGCATGAAAAGTCATTCGATG…	CCGCCGCTTATGGCGACCACTGGCGTAACCTCCGCCGTATTTGCTCTCTTGAGATCCTTTCCTCTAACCGTCTCACTGGATTCCTCTCCGTTCGTAAAGACGAGATCCGACGGTTGCTCACGAAACTCTCACGTGACTATAATGGCCAAGTCGTTGAGCTTGAGCCTCTTCTTGCAGATTTGACGTTCAATAATATTGTCCGTATGGTCACTGGGAGACGTTACTACGGAGACCAGGTTCACAACAAGGAAGAAGCGAACCTATTCAAGAAGCTAGTGACGCAGATCAACGACAATAGTGGTGCGAGCCATCCAGGAGATTATTTACCAATTCTCAAAGTTTTCGGACACGGCTACGAGAAGAAAGTGAAAGCACTCGGCGAAGCCATGGACACTTTCT…	ATGGTCACTGGGAGACGTTACTACGGAGACCAGGTTCACAACAAGGAAGAAGCGAACCTATTCAAGAAGCTAGTGACGCAGATCAACGACAATAGTGGTGCGAGCCATCCAGGAGATTATTTACCAATTCTCAAAGTTTTCGGACACGGCTACGAGAAGAAAGTGAAAGCACTCGGCGAAGCCATGGACACTTTCTTGCAGCGACTGCTCGACGATTGCCGTAGAGATGGAGAGAGCAACACAATGCTTAGTCATCTGTTGTCTTTACAAGTAGACCAACCCAAGTATTACAGTGACGTCATCATCAAAGGCCTCATGCTCAGTATGATGCTTGCGGGGACGGATACTGCAGCCGTGACACTAGAATGGGCGATGGCGAGTTTGTTGAAAAGTCCTGAA…	6.41	34895.4		Endoplasmic reticulum.
	BnaA02g08270D	BnaA02T0119300ZS	BnCYP81F2-2-A-IG	chrA02	MDYILFLLPFVLLILAYKFLISSKTQRFNLPPGPTPFPIVGNLHLVKPPVHRLFRRFAEKYGDIFSLRYGSRQVVVISSLPLVKECFTGDNDVILTNRPHFLTAKYVAYDYTTIGTAPYGDHWRNLRRICSLEILSSNRLTGFLSVRSDEIRRLLTKLSRDYNGRVVELEPLLADLTFNNIVRMVTGRRYYGDQVHNKEEANLFKKLVTQINDNSGASHPGDYLPILKVFGHSYQKKVKALGEAMDTFLQRLLDDCRRDGESNTMLSHLLSLQHEQPKYYSDVIIKGLMLSMMLAGTDTAAVTLEWAMANLLKNPEVLKKAKAEIDDKIGQERLVDEPDIVNLPYLQNIVLETFRLCPAAPLLVPRSPSEDIKIGGYDVPHGTIVLVNSWAIHRDPKLW…	493	ATGGATTACATTCTATTTTTATTGCCATTCGTATTGCTTATACTAGCTTACAAATTCTTAATCTCATCCAAAACGCAGCGTTTCAATCTCCCACCAGGACCAACTCCGTTTCCCATCGTCGGCAACCTCCACCTCGTGAAACCGCCTGTACACCGTCTCTTCCGCCGCTTCGCAGAAAAATACGGTGACATCTTCTCCCTCCGCTACGGCTCTCGCCAAGTCGTCGTGATCTCTTCTTTGCCCCTTGTCAAAGAATGCTTCACTGGTGACAATGACGTCATTCTAACAAACAGGCCGCACTTTCTGACGGCCAAGTACGTCGCCTACGACTACACCACGATCGGAACCGCCCCTTACGGCGACCATTGGCGTAATCTCCGCCGTATATGCTCTCTTGAG…	ATGGATTACATTCTATTTTTATTGCCATTCGTATTGCTTATACTAGCTTACAAATTCTTAATCTCATCCAAAACGCAGCGTTTCAATCTCCCACCAGGACCAACTCCGTTTCCCATCGTCGGCAACCTCCACCTCGTGAAACCGCCTGTACACCGTCTCTTCCGCCGCTTCGCAGAAAAATACGGTGACATCTTCTCCCTCCGCTACGGCTCTCGCCAAGTCGTCGTGATCTCTTCTTTGCCCCTTGTCAAAGAATGCTTCACTGGTGACAATGACGTCATTCTAACAAACAGGCCGCACTTTCTGACGGCCAAGTACGTCGCCTACGACTACACCACGATCGGAACCGCCCCTTACGGCGACCATTGGCGTAATCTCCGCCGTATATGCTCTCTTGAG…	ATGGATTACATTCTATTTTTATTGCCATTCGTATTGCTTATACTAGCTTACAAATTCTTAATCTCATCCAAAACGCAGCGTTTCAATCTCCCACCAGGACCAACTCCGTTTCCCATCGTCGGCAACCTCCACCTCGTGAAACCGCCTGTACACCGTCTCTTCCGCCGCTTCGCAGAAAAATACGGTGACATCTTCTCCCTCCGCTACGGCTCTCGCCAAGTCGTCGTGATCTCTTCTTTGCCCCTTGTCAAAGAATGCTTCACTGGTGACAATGACGTCATTCTAACAAACAGGCCGCACTTTCTGACGGCCAAGTACGTCGCCTACGACTACACCACGATCGGAACCGCCCCTTACGGCGACCATTGGCGTAATCTCCGCCGTATATGCTCTCTTGAG…	8.65	55979.9	WGD	Endoplasmic reticulum.
	BnaA03g10380D	BnaA03T0112900ZS	BnCYP81F2-3-A-IG	chrA03	MDYVLVLLPLVLFLLAYKFLFSTKTKRYNLPPGPTPFPIVGNLHLVKPPVHRLFRNFAAKYGEIFSLRYGSRQVVVISSLPLVRECFTGQNDIILTNRPHFLTAKYVAYDYTTIGTAAYGDHWRNLRRICSLEILSSHRLTGLLSVRRDEIQRLLTRLSRDYNGHVVELEPLLADLTFNNIVRMVTGRRYYGDQVHNEEEANLFKKLVTEINDNSGASHPGDYLPILKVFGHGYEKKVKALGEAMDTFLQRLLDDCRRDGESNTMLSHLLSLQLDQPMYYSDVIIKGLMLSMMLAGTDTAAVTLEWAMANLLNNPEVLKKAKSEIDVKIGQERLVDEPDIVNLPYLQNIVSETFRLCPAAPLLVPRSSSEDLKIGGYDVPRGAIVLVNSWAIHRDPKLW…	493	ATGGATTACGTTTTGGTTTTGTTGCCACTCGTATTGTTTCTATTAGCTTACAAATTCTTATTCTCAACCAAAACCAAGCGTTACAATCTCCCACCAGGACCAACTCCCTTTCCCATCGTCGGCAATCTCCACCTCGTGAAACCGCCGGTCCACCGTCTCTTTCGCAACTTTGCGGCAAAATATGGCGAAATCTTCTCCCTACGTTACGGCTCTCGCCAAGTCGTCGTGATATCTTCTTTGCCTCTCGTCAGAGAATGCTTCACCGGTCAGAACGACATCATTTTAACAAACCGGCCGCACTTTCTGACCGCCAAATACGTCGCCTACGACTATACCACGATCGGAACCGCGGCTTACGGCGACCATTGGCGTAATCTCCGCCGTATTTGCTCTCTTGAG…	ATGGATTACGTTTTGGTTTTGTTGCCACTCGTATTGTTTCTATTAGCTTACAAATTCTTATTCTCAACCAAAACCAAGCGTTACAATCTCCCACCAGGACCAACTCCCTTTCCCATCGTCGGCAATCTCCACCTCGTGAAACCGCCGGTCCACCGTCTCTTTCGCAACTTTGCGGCAAAATATGGCGAAATCTTCTCCCTACGTTACGGCTCTCGCCAAGTCGTCGTGATATCTTCTTTGCCTCTCGTCAGAGAATGCTTCACCGGTCAGAACGACATCATTTTAACAAACCGGCCGCACTTTCTGACCGCCAAATACGTCGCCTACGACTATACCACGATCGGAACCGCGGCTTACGGCGACCATTGGCGTAATCTCCGCCGTATTTGCTCTCTTGAG…	ATGGATTACGTTTTGGTTTTGTTGCCACTCGTATTGTTTCTATTAGCTTACAAATTCTTATTCTCAACCAAAACCAAGCGTTACAATCTCCCACCAGGACCAACTCCCTTTCCCATCGTCGGCAATCTCCACCTCGTGAAACCGCCGGTCCACCGTCTCTTTCGCAACTTTGCGGCAAAATATGGCGAAATCTTCTCCCTACGTTACGGCTCTCGCCAAGTCGTCGTGATATCTTCTTTGCCTCTCGTCAGAGAATGCTTCACCGGTCAGAACGACATCATTTTAACAAACCGGCCGCACTTTCTGACCGCCAAATACGTCGCCTACGACTATACCACGATCGGAACCGCGGCTTACGGCGACCATTGGCGTAATCTCCGCCGTATTTGCTCTCTTGAG…	8.5	55939	WGD	Endoplasmic reticulum.
	BnaA10g11280D	BnaA10T0131000ZS	BnCYP81F2-4-A-IG	chrA10	MDYILLLLPLVLFLLAYKFLFSSKSFNLPPGPTPFPIVGNLHLVKPPVHRLFRRFADKYGDIFSLRYGSRQVVVISSLPLVRECFTGQNDVILTNRPHFLTAKYVAYDYTTVGTAAYGDHWRNLRRICSLEILSSNRLTGFLSVRKDEIRRLLTKLSRDYNGQVVELEPLLADLTFNNIVRMVTGRRYYGDQVHNKEEANLFKKLVTQINDNSGASHPGDYLPILKVFGHGYEKKVKALGEAMDTFLQRLLDDCRRDGESNTMLSHLLSLQVDQPKYYSDVIIKGLMLSMMLAGTDTAAVTLEWAMASLLKSPEVLKKAKAEIDDKIGHERLVDEPDILNLPYLQNIVSQILILI	355	ATGGATTACATTTTGCTCTTATTGCCACTCGTATTGTTTCTACTAGCTTACAAATTCTTATTCTCATCTAAGAGTTTCAATCTTCCACCAGGACCAACTCCCTTTCCCATCGTCGGCAACCTCCACCTCGTGAAACCACCGGTGCACCGTCTCTTCCGTCGTTTCGCGGACAAGTACGGTGACATCTTCTCCCTCCGTTACGGCTCTCGCCAAGTCGTCGTGATCTCTTCCTTGCCCCTCGTCAGAGAATGCTTTACTGGTCAGAACGACGTTATTTTAACGAACCGACCGCATTTTCTGACCGCAAAGTACGTTGCTTACGACTACACCACGGTTGGAACCGCCGCATATGGCGACCACTGGCGTAATCTCCGCCGTATTTGCTCTCTTGAGATCCTT…	ATGGATTACATTTTGCTCTTATTGCCACTCGTATTGTTTCTACTAGCTTACAAATTCTTATTCTCATCTAAGAGTTTCAATCTTCCACCAGGACCAACTCCCTTTCCCATCGTCGGCAACCTCCACCTCGTGAAACCACCGGTGCACCGTCTCTTCCGTCGTTTCGCGGACAAGTACGGTGACATCTTCTCCCTCCGTTACGGCTCTCGCCAAGTCGTCGTGATCTCTTCCTTGCCCCTCGTCAGAGAATGCTTTACTGGTCAGAACGACGTTATTTTAACGAACCGACCGCATTTTCTGACCGCAAAGTACGTTGCTTACGACTACACCACGGTTGGAACCGCCGCATATGGCGACCACTGGCGTAATCTCCGCCGTATTTGCTCTCTTGAGATCCTT…	ATGGATTACATTTTGCTCTTATTGCCACTCGTATTGTTTCTACTAGCTTACAAATTCTTATTCTCATCTAAGAGTTTCAATCTTCCACCAGGACCAACTCCCTTTCCCATCGTCGGCAACCTCCACCTCGTGAAACCACCGGTGCACCGTCTCTTCCGTCGTTTCGCGGACAAGTACGGTGACATCTTCTCCCTCCGTTACGGCTCTCGCCAAGTCGTCGTGATCTCTTCCTTGCCCCTCGTCAGAGAATGCTTTACTGGTCAGAACGACGTTATTTTAACGAACCGACCGCATTTTCTGACCGCAAAGTACGTTGCTTACGACTACACCACGGTTGGAACCGCCGCATATGGCGACCACTGGCGTAATCTCCGCCGTATTTGCTCTCTTGAGATCCTT…	8.89	40391	WGD	Endoplasmic reticulum.
	BnaC09g32980D	BnaC09T0405600ZS	BnCYP81F2-1-C-IG	chrC09	MVTGRRYYGDQVHNKEEANLFKKLVTQINDNSGASHPGDYLPILKVFGHGYEKKVKALGEAMDTFLQRLLDDCRRDGESNTMLSHLLSLQVDQPKYYSDVIIKGLMLSMMLAGTDTAAVTLEWAMASLLKNPEVLKKAKAEIDDKIGHERLVDEPDILNLPYLQNIVSETFRLCPAAPLLVPRSPSEDLKIGGYDIPRGTIVLVNSWAIHRDPRLWDEPERFMPERFEDKEAANSNKLMMFGNGRRTCPGAALGQRMVSLALGSLIQCFDWEKVKGEEIDMTENPGMAMRKLVPLRAVCHQRPIMTNLLA	310	CCGCCGCTTATGGCGACCACTGGCGTAACCTCCGCCGTATTTGCTCTCTTGAGATCCTTTCCTCTAACCGTCTTACTGGCTTCCTCTCCGTTCGTAAAGATGAGATCCGACGGTTGCTCACGAAACTCTCACGTGAGCATAATGGCCGTGTCGTTGAGCTTGAGCCTCTTCTTGCAGATTTGACGTTTAATAATATTGTCCGTATGGTCACTGGGAGACGTTACTACGGAGACCAGGTTCGTTTCATTTAAATAATTATATAATAATGATTGATACGTTTGAATTCACTAATCTTTTACTATTCTAATGTTCTTGTACAAAATATTAAATATTAATACCTAACATGGACATGGACATGTTCTGTATTGTGTTTACTACTTCTCATGCATGAAAAATGAA…	CCGCCGCTTATGGCGACCACTGGCGTAACCTCCGCCGTATTTGCTCTCTTGAGATCCTTTCCTCTAACCGTCTTACTGGCTTCCTCTCCGTTCGTAAAGATGAGATCCGACGGTTGCTCACGAAACTCTCACGTGAGCATAATGGCCGTGTCGTTGAGCTTGAGCCTCTTCTTGCAGATTTGACGTTTAATAATATTGTCCGTATGGTCACTGGGAGACGTTACTACGGAGACCAGGTTCACAACAAGGAAGAAGCGAACCTATTCAAGAAGTTAGTGACGCAGATCAACGACAACAGTGGTGCGAGCCATCCAGGAGATTATTTACCAATTCTCAAAGTTTTCGGACACGGATACGAGAAGAAAGTGAAAGCACTCGGCGAAGCCATGGACACTTTCT…	ATGGTCACTGGGAGACGTTACTACGGAGACCAGGTTCACAACAAGGAAGAAGCGAACCTATTCAAGAAGTTAGTGACGCAGATCAACGACAACAGTGGTGCGAGCCATCCAGGAGATTATTTACCAATTCTCAAAGTTTTCGGACACGGATACGAGAAGAAAGTGAAAGCACTCGGCGAAGCCATGGACACTTTCTTGCAGCGACTGCTCGACGATTGCCGAAGAGATGGAGAGAGCAACACAATGCTTAGTCATTTGTTGTCTTTACAAGTAGACCAACCCAAGTATTACAGTGACGTAATCATCAAAGGCCTCATGCTCAGTATGATGCTTGCGGGGACGGATACTGCAGCCGTGACACTAGAATGGGCGATGGCGAGTTTGTTGAAAAATCCTGAA…	6.2	34910.4	WGD	Endoplasmic reticulum.
	BnaC02g11750D	BnaC02T0147500ZS	BnCYP81F2-2-C-IG	chrC02	MDYILFLLPFVLLIPAYKFLISSKTQRFNLPPGPTPFPIVGNLHLVKPPVHRLFRRFTEKYGDIFSLRYGSRQVVVISSLPLVKECFTGDNDVILTNRPHFLTAKYVAYDYTTIGTAPYGDHWRNLRRICSLEILSSNRLTGFLSVRSDEIRRLLTKLSRDYNGRIVELEPLLADLTFNNIVRMVTGRRYYGDQVHNKEEANLFKKLVTQINDNSGASHPGDYLPILKVFGHSYEKKVKALGEAMDTFLQRLLDDCRRDGESNTMLSHLLSLQHEQPKYYSDVIIKGLMLSMMLAGTDTAAVTLEWAMANLLKNPEMLKKAKAEIDDKIGQERLVDEPDIVNLPYLQNIVLETFRLCPAAPLLVPRSPSEDIKIGGYNVPRGTIVLVNSWAIHRDPKLW…	493	ATGGATTACATTCTGTTTTTATTGCCATTCGTATTGCTTATACCAGCTTACAAATTCTTAATCTCATCCAAAACGCAGCGTTTCAATCTCCCACCAGGACCAACTCCGTTTCCCATCGTCGGCAACCTCCACCTCGTGAAACCGCCTGTACACCGTCTCTTCCGCCGCTTCACAGAAAAATACGGTGACATCTTCTCCCTCCGCTACGGCTCTCGCCAAGTCGTCGTGATCTCTTCTTTGCCCCTTGTCAAAGAATGCTTCACTGGTGACAATGACGTCATTCTAACAAACAGGCCGCACTTTCTGACGGCCAAGTACGTCGCCTACGACTACACCACGATCGGAACCGCACCTTACGGCGACCATTGGCGTAATCTCCGCCGTATATGCTCTCTTGAG…	ATGGATTACATTCTGTTTTTATTGCCATTCGTATTGCTTATACCAGCTTACAAATTCTTAATCTCATCCAAAACGCAGCGTTTCAATCTCCCACCAGGACCAACTCCGTTTCCCATCGTCGGCAACCTCCACCTCGTGAAACCGCCTGTACACCGTCTCTTCCGCCGCTTCACAGAAAAATACGGTGACATCTTCTCCCTCCGCTACGGCTCTCGCCAAGTCGTCGTGATCTCTTCTTTGCCCCTTGTCAAAGAATGCTTCACTGGTGACAATGACGTCATTCTAACAAACAGGCCGCACTTTCTGACGGCCAAGTACGTCGCCTACGACTACACCACGATCGGAACCGCACCTTACGGCGACCATTGGCGTAATCTCCGCCGTATATGCTCTCTTGAG…	ATGGATTACATTCTGTTTTTATTGCCATTCGTATTGCTTATACCAGCTTACAAATTCTTAATCTCATCCAAAACGCAGCGTTTCAATCTCCCACCAGGACCAACTCCGTTTCCCATCGTCGGCAACCTCCACCTCGTGAAACCGCCTGTACACCGTCTCTTCCGCCGCTTCACAGAAAAATACGGTGACATCTTCTCCCTCCGCTACGGCTCTCGCCAAGTCGTCGTGATCTCTTCTTTGCCCCTTGTCAAAGAATGCTTCACTGGTGACAATGACGTCATTCTAACAAACAGGCCGCACTTTCTGACGGCCAAGTACGTCGCCTACGACTACACCACGATCGGAACCGCACCTTACGGCGACCATTGGCGTAATCTCCGCCGTATATGCTCTCTTGAG…	8.65	56012	SE	Endoplasmic reticulum.
	BnaC03g13070D	BnaC03T0130100ZS	BnCYP81F2-3-C-IG	chrC03	MDYVLVLLPIVLFLLAYKFLFSTKTKRYNLPPGPTPFPIVGNLHLVKPPVHRLFRNFAAKYGEIFSLRYGSRQVVVISSLHLVRECFTGQSDVILTNRPHFLTAKYVAYDYTTIGTAAYGDHWRNLRRICSLEILSSHRLTGLLSVRRDEIQRLLTRLSRDYNGHVVELEPLLADLTFNNIVRMVTGRRYYGDQVHNEEEANLFKKLVTEINDNSGASHPGDYLPILKVFGHGYEKKVKALGEAMDTFLQRLLDDCRRDGESNTMLSHLLSLQQDQPMYYSDVIIKGLMLSMMLAGTDTAAVTLEWAMANLLNNPEVLKKAKAEIDVKIGQERLVDEPDIVNLPYLQNIVSETFRLCPAAPLLVPRSPSEDLKIGGYDVPRGSIVIVNSWAIHRDPKLW…	493	ATGGATTACGTTTTGGTTTTGTTGCCAATCGTATTGTTTCTATTAGCTTACAAATTCTTATTCTCAACCAAAACCAAGCGTTACAATCTCCCACCAGGACCAACTCCCTTTCCCATCGTCGGCAATCTCCACCTCGTGAAACCGCCGGTCCACCGTCTCTTCCGCAACTTTGCGGCAAAATATGGCGAAATCTTCTCCCTACGTTACGGCTCTCGCCAAGTCGTCGTGATATCTTCTTTGCATCTCGTCAGAGAATGCTTCACCGGTCAGAGCGACGTCATTTTAACAAACCGGCCGCATTTTCTGACCGCCAAATACGTCGCCTACGACTATACCACGATCGGAACCGCCGCTTACGGCGACCATTGGCGTAATCTCCGCCGTATTTGCTCTCTTGAG…	ATGGATTACGTTTTGGTTTTGTTGCCAATCGTATTGTTTCTATTAGCTTACAAATTCTTATTCTCAACCAAAACCAAGCGTTACAATCTCCCACCAGGACCAACTCCCTTTCCCATCGTCGGCAATCTCCACCTCGTGAAACCGCCGGTCCACCGTCTCTTCCGCAACTTTGCGGCAAAATATGGCGAAATCTTCTCCCTACGTTACGGCTCTCGCCAAGTCGTCGTGATATCTTCTTTGCATCTCGTCAGAGAATGCTTCACCGGTCAGAGCGACGTCATTTTAACAAACCGGCCGCATTTTCTGACCGCCAAATACGTCGCCTACGACTATACCACGATCGGAACCGCCGCTTACGGCGACCATTGGCGTAATCTCCGCCGTATTTGCTCTCTTGAG…	ATGGATTACGTTTTGGTTTTGTTGCCAATCGTATTGTTTCTATTAGCTTACAAATTCTTATTCTCAACCAAAACCAAGCGTTACAATCTCCCACCAGGACCAACTCCCTTTCCCATCGTCGGCAATCTCCACCTCGTGAAACCGCCGGTCCACCGTCTCTTCCGCAACTTTGCGGCAAAATATGGCGAAATCTTCTCCCTACGTTACGGCTCTCGCCAAGTCGTCGTGATATCTTCTTTGCATCTCGTCAGAGAATGCTTCACCGGTCAGAGCGACGTCATTTTAACAAACCGGCCGCATTTTCTGACCGCCAAATACGTCGCCTACGACTATACCACGATCGGAACCGCCGCTTACGGCGACCATTGGCGTAATCTCCGCCGTATTTGCTCTCTTGAG…	8.5	55938.9	WGD	Endoplasmic reticulum.
	BnaA08g15650D	BnaA08T0186400ZS	BnCYP81F3-1-A-IG	chrA08	MFYYVIILSLALFLVAYKLIFSSKKQRFNLPPSPPYALPILGHHLLIKPPVHRLFHRLSKTYGPIFSLRVGYRRTVVISSSSLASECFTGQNDVLISNRPCFLTAKYVAYNYTTVGTAPYGDHWRNLRRVCSLEILSSNRLTNFLHIRKDEIRRMLTRLSREVDKEIELEPLLSDLTFNNIVRMVTGKRYYGDQVHNEEEANLFKKLVADVNDCSGARHPGDYLPFLKIFGGSFEKKVKSVGEAMDEILQRLLDECRRDKGGNTMVNHLLSLQQQEPEYYTDVTIKGLMLGMMIAGTDTSAVTLEWAMACLLNHPESLEKAKQEIDEKIGQERLIDEPDLEKLPYLQNIVSETFRLYPAAPLLVPRSTTDDIKVGGYDVPRGTMVMVNAWAIHRDPSLW…	496	ATGTTTTACTATGTGATTATTCTCTCTTTAGCTCTCTTTCTTGTGGCTTACAAACTCATATTCTCATCCAAAAAGCAACGTTTCAACCTCCCTCCTTCTCCGCCTTACGCTCTCCCCATTCTCGGCCACCACCTCCTCATCAAACCGCCGGTCCACCGTCTCTTCCACCGCCTCTCAAAGACCTACGGCCCAATCTTCTCCCTCAGAGTTGGCTACCGCCGCACCGTCGTGATCTCCTCCTCCTCACTGGCATCAGAATGCTTCACGGGCCAAAACGACGTCCTCATCTCGAACAGGCCTTGTTTCCTAACCGCAAAATACGTCGCATACAACTACACAACCGTCGGGACCGCTCCTTACGGCGACCACTGGCGTAACCTCCGCCGCGTCTGCTCCCTT…	ATGTTTTACTATGTGATTATTCTCTCTTTAGCTCTCTTTCTTGTGGCTTACAAACTCATATTCTCATCCAAAAAGCAACGTTTCAACCTCCCTCCTTCTCCGCCTTACGCTCTCCCCATTCTCGGCCACCACCTCCTCATCAAACCGCCGGTCCACCGTCTCTTCCACCGCCTCTCAAAGACCTACGGCCCAATCTTCTCCCTCAGAGTTGGCTACCGCCGCACCGTCGTGATCTCCTCCTCCTCACTGGCATCAGAATGCTTCACGGGCCAAAACGACGTCCTCATCTCGAACAGGCCTTGTTTCCTAACCGCAAAATACGTCGCATACAACTACACAACCGTCGGGACCGCTCCTTACGGCGACCACTGGCGTAACCTCCGCCGCGTCTGCTCCCTT…	ATGTTTTACTATGTGATTATTCTCTCTTTAGCTCTCTTTCTTGTGGCTTACAAACTCATATTCTCATCCAAAAAGCAACGTTTCAACCTCCCTCCTTCTCCGCCTTACGCTCTCCCCATTCTCGGCCACCACCTCCTCATCAAACCGCCGGTCCACCGTCTCTTCCACCGCCTCTCAAAGACCTACGGCCCAATCTTCTCCCTCAGAGTTGGCTACCGCCGCACCGTCGTGATCTCCTCCTCCTCACTGGCATCAGAATGCTTCACGGGCCAAAACGACGTCCTCATCTCGAACAGGCCTTGTTTCCTAACCGCAAAATACGTCGCATACAACTACACAACCGTCGGGACCGCTCCTTACGGCGACCACTGGCGTAACCTCCGCCGCGTCTGCTCCCTT…	7.98	56516.3	WGD	Endoplasmic reticulum.
	BnaA01g00570D	BnaA01T0015000ZS	BnCYP81F3-2-A-IG	chrA01	MMFYYVIVLPLALFLLAYKFIFTSKTQRFNLPPSPPYSLPILGHHHLLKPPVHRLFQRLSKTHGPIFSLRFGSRRTVVISSSSLATECFTGQNDVLLSNRPCFLTAKYVAYNYTTVGTSSYGDHWRNLRRICSLEILSSNRLTNFLHIRKDEIRRMLTRLSRERYYGDEVHNEEEANLFKKLVADVNDCSGARHPGDYLPFLKIFGGSFEKKVKAVGEAMDEILQRLLDECRRDKDGNTMVNHLLTLQQQEPEYYTDVTIKGLMLGMMIAGTDTSAVTLEWAMACLLNHPESMGKAKQEIDEKIGQDRLIDEPDLANLPYLQNIVSETFRLYPAAPLLVPRSPMEDIKVGGYDVPRGTMVMVNAWAIHRDPSLWSEPEKFKPERFNSGGEDVHKLMPFG…	472	ATGATGTTTTACTATGTGATTGTTCTCCCGTTGGCTCTCTTTCTCTTAGCTTACAAATTCATATTCACCTCCAAAACGCAGCGTTTCAACCTCCCGCCTTCTCCGCCTTACTCTCTCCCCATCCTCGGCCACCACCACCTCCTCAAACCCCCGGTTCACCGCCTCTTCCAACGCCTCTCGAAAACCCACGGCCCAATATTCTCCCTGAGATTCGGCTCCCGCCGCACCGTCGTGATCTCCTCCTCCTCACTCGCAACAGAATGCTTCACGGGCCAAAACGACGTCCTTCTATCAAACCGCCCTTGTTTCCTAACTGCAAAGTACGTCGCATACAACTACACAACCGTCGGAACCTCTTCCTACGGCGACCACTGGCGCAACCTCCGCCGCATATGCTCC…	ATGATGTTTTACTATGTGATTGTTCTCCCGTTGGCTCTCTTTCTCTTAGCTTACAAATTCATATTCACCTCCAAAACGCAGCGTTTCAACCTCCCGCCTTCTCCGCCTTACTCTCTCCCCATCCTCGGCCACCACCACCTCCTCAAACCCCCGGTTCACCGCCTCTTCCAACGCCTCTCGAAAACCCACGGCCCAATATTCTCCCTGAGATTCGGCTCCCGCCGCACCGTCGTGATCTCCTCCTCCTCACTCGCAACAGAATGCTTCACGGGCCAAAACGACGTCCTTCTATCAAACCGCCCTTGTTTCCTAACTGCAAAGTACGTCGCATACAACTACACAACCGTCGGAACCTCTTCCTACGGCGACCACTGGCGCAACCTCCGCCGCATATGCTCC…	ATGATGTTTTACTATGTGATTGTTCTCCCGTTGGCTCTCTTTCTCTTAGCTTACAAATTCATATTCACCTCCAAAACGCAGCGTTTCAACCTCCCGCCTTCTCCGCCTTACTCTCTCCCCATCCTCGGCCACCACCACCTCCTCAAACCCCCGGTTCACCGCCTCTTCCAACGCCTCTCGAAAACCCACGGCCCAATATTCTCCCTGAGATTCGGCTCCCGCCGCACCGTCGTGATCTCCTCCTCCTCACTCGCAACAGAATGCTTCACGGGCCAAAACGACGTCCTTCTATCAAACCGCCCTTGTTTCCTAACTGCAAAGTACGTCGCATACAACTACACAACCGTCGGAACCTCTTCCTACGGCGACCACTGGCGCAACCTCCGCCGCATATGCTCC…	8.89	53740.2		Endoplasmic reticulum.
	BnaC03g61440D	BnaC03T0688100ZS	BnCYP81F3-1-C-IG	chrC03	MFYYVIILPVALFFVAYKFIFSPKNQRFNLPPSPPYALPILGHHLLIKPPVHRLFHRLSKTYGPIFSLRVGYRRTVVISSSSLASECFTGQNDVLISNRPCFLTAKYVAYNYTTVGTAPYGDHWRNLRRVCSLEILSSNRLTNFLYIRKDEIRRMLTRLSREVNKEIELEPLLSDLKFNNIVRMVTGKRYYGDEVHNEEEANLFKKLKKVKAVGEAMDEILQRLLDECRRDKDGNTMVNHLLSLQEQEPDYYTDVTIKGLMLGMMIAGTDTSAVTLEWAMACLLNHPESLEKAKQEIDEKIGQERLIDEPDLANLPYLQNILSETFRLYPAAPLLVPRSTTEDIKVGGYDVPRGTMVMVNAWAIHRDPSLWNEPEKFKPERFNIGEGGEDVHKLMPFGN…	468	ATGTTTTACTATGTGATTATTCTCCCTGTAGCTCTCTTTTTCGTGGCTTACAAATTCATATTCTCACCCAAAAACCAACGTTTCAACCTCCCTCCTTCTCCGCCTTACGCTCTCCCCATCCTCGGCCACCACCTCCTCATCAAACCGCCGGTACACCGTCTATTCCACCGCCTCTCAAAGACCTATGGCCCAATCTTCTCCCTCCGAGTTGGCTACCGCCGCACCGTCGTGATCTCCTCCTCCTCACTCGCGTCAGAATGCTTCACGGGCCAAAACGACGTCCTTATCTCAAACCGGCCTTGTTTCCTAACCGCAAAATACGTTGCGTACAACTACACAACCGTAGGCACCGCTCCTTACGGCGATCACTGGCGTAACCTCCGCCGTGTCTGCTCCCTA…	ATGTTTTACTATGTGATTATTCTCCCTGTAGCTCTCTTTTTCGTGGCTTACAAATTCATATTCTCACCCAAAAACCAACGTTTCAACCTCCCTCCTTCTCCGCCTTACGCTCTCCCCATCCTCGGCCACCACCTCCTCATCAAACCGCCGGTACACCGTCTATTCCACCGCCTCTCAAAGACCTATGGCCCAATCTTCTCCCTCCGAGTTGGCTACCGCCGCACCGTCGTGATCTCCTCCTCCTCACTCGCGTCAGAATGCTTCACGGGCCAAAACGACGTCCTTATCTCAAACCGGCCTTGTTTCCTAACCGCAAAATACGTTGCGTACAACTACACAACCGTAGGCACCGCTCCTTACGGCGATCACTGGCGTAACCTCCGCCGTGTCTGCTCCCTA…	ATGTTTTACTATGTGATTATTCTCCCTGTAGCTCTCTTTTTCGTGGCTTACAAATTCATATTCTCACCCAAAAACCAACGTTTCAACCTCCCTCCTTCTCCGCCTTACGCTCTCCCCATCCTCGGCCACCACCTCCTCATCAAACCGCCGGTACACCGTCTATTCCACCGCCTCTCAAAGACCTATGGCCCAATCTTCTCCCTCCGAGTTGGCTACCGCCGCACCGTCGTGATCTCCTCCTCCTCACTCGCGTCAGAATGCTTCACGGGCCAAAACGACGTCCTTATCTCAAACCGGCCTTGTTTCCTAACCGCAAAATACGTTGCGTACAACTACACAACCGTAGGCACCGCTCCTTACGGCGATCACTGGCGTAACCTCCGCCGTGTCTGCTCCCTA…	8.46	53566.1		Endoplasmic reticulum.
	BnaC01g01540D	BnaC01T0017500ZS	BnCYP81F3-2-C-IG	chrC01	MMFYYVIVLPLALFLLAYKFIFTSKKQRFNLPPSPPYSLPILGHHRLLKPPVHRLFQRLSKTHGPIFSLRFGSRRTVVISSSSLATECFTGQNDVLLSNRPCFLTAKYVAYNYTTVGTSPYGDHWRNLRRICSLEILSSNRLTNFLHIRKDEIRRMLTRLSREVVNKEIELEPLLSDLTFNNIVRMVTGKRYYGDEVHNEEEANLFKKLVADVNDCSGARHPGDYLPFLKIFGGSFEKKVKAVGEAMDEILQRLLDECRRDRDGNTMVNHLLSLQQQEPEYYTDVTIKGLMLGMMIAGTDTSAVTLEWAMACLLNHPKSMEKAKHEIDEKIGQDRLIDEPDIANLPYLQNIVSETFRLYPAAPLLVPRSPMEDIKVGGYDVPRGTMVMVNAWAIHRDPS…	499	ATGATGTTTTACTATGTGATTGTTCTCCCATTAGCTCTCTTTCTCTTAGCTTACAAATTCATATTCACCTCCAAAAAGCAGCGTTTCAACCTCCCGCCTTCTCCGCCTTACTCTCTCCCCATCCTCGGCCACCACCGCCTCCTCAAACCCCCGGTCCACCGTCTCTTCCAACGCCTCTCGAAAACCCACGGCCCAATATTCTCCCTGAGATTCGGCTCCCGCCGCACCGTCGTGATCTCCTCCTCCTCACTCGCAACAGAATGTTTCACGGGCCAAAACGACGTCCTTCTATCAAACCGCCCTTGTTTCCTAACCGCAAAGTACGTCGCATACAACTACACAACCGTCGGAACCTCTCCTTACGGCGACCACTGGCGCAACCTCCGCCGCATCTGCTCC…	ATGATGTTTTACTATGTGATTGTTCTCCCATTAGCTCTCTTTCTCTTAGCTTACAAATTCATATTCACCTCCAAAAAGCAGCGTTTCAACCTCCCGCCTTCTCCGCCTTACTCTCTCCCCATCCTCGGCCACCACCGCCTCCTCAAACCCCCGGTCCACCGTCTCTTCCAACGCCTCTCGAAAACCCACGGCCCAATATTCTCCCTGAGATTCGGCTCCCGCCGCACCGTCGTGATCTCCTCCTCCTCACTCGCAACAGAATGTTTCACGGGCCAAAACGACGTCCTTCTATCAAACCGCCCTTGTTTCCTAACCGCAAAGTACGTCGCATACAACTACACAACCGTCGGAACCTCTCCTTACGGCGACCACTGGCGCAACCTCCGCCGCATCTGCTCC…	ATGATGTTTTACTATGTGATTGTTCTCCCATTAGCTCTCTTTCTCTTAGCTTACAAATTCATATTCACCTCCAAAAAGCAGCGTTTCAACCTCCCGCCTTCTCCGCCTTACTCTCTCCCCATCCTCGGCCACCACCGCCTCCTCAAACCCCCGGTCCACCGTCTCTTCCAACGCCTCTCGAAAACCCACGGCCCAATATTCTCCCTGAGATTCGGCTCCCGCCGCACCGTCGTGATCTCCTCCTCCTCACTCGCAACAGAATGTTTCACGGGCCAAAACGACGTCCTTCTATCAAACCGCCCTTGTTTCCTAACCGCAAAGTACGTCGCATACAACTACACAACCGTCGGAACCTCTCCTTACGGCGACCACTGGCGCAACCTCCGCCGCATCTGCTCC…	8.96	56879.9		Endoplasmic reticulum.
	BnaA08g15660D	BnaA08T0186500ZS	BnCYP81F4-1-A-IG	chrA08	MFYYVILPLALLVIAYKFIFSYRTQRFNLPPSPPHSLPIIGHHRLIKPPVHRLFHGLAKTHGPIFYLRLGTRRAVVISSSALARECFTGHNDVVVSNRPRFLTSKYIAYNYTTIATTPYGDHWRNLRKICSLEIVSSKRLANFLHIRKEEIHRMLMRLSRDALISKEVELESLFYDLTFNNIVRMVTGKIYYGEDASDKAEADTFKKLIAYITSTSGARHPGEYLPFLKIFGRSFEKKVKAVGEAMDAILQRLLDECRGNKDGNTMVNHLLSLQQQDPEYYSEVIIKGLMLGIMFAASETSAVTIEWAMASLLNHPELLEKLKLEIDEKIGQDRLIEETDIPNLPYLQNVVSETLRLYPAAPLLVPRLTVEDIKIGGYDVPRETMVMVNAWSIHRDPEL…	501	ATGTTTTACTATGTGATTCTCCCTTTAGCTCTTCTTGTCATTGCTTACAAATTCATCTTCAGCTATAGAACACAGCGTTTCAACCTCCCTCCCTCTCCGCCTCACTCTCTCCCCATTATCGGCCACCACCGCCTCATTAAACCTCCCGTCCACCGTCTCTTCCATGGACTCGCCAAAACACACGGCCCAATATTCTACCTCCGACTAGGTACCCGCCGTGCGGTTGTCATCTCTTCCTCCGCACTCGCAAGAGAATGTTTCACGGGTCATAACGACGTGGTTGTATCAAACCGCCCTCGTTTCCTAACTTCCAAATACATCGCTTACAACTACACAACCATTGCGACCACACCTTACGGTGACCACTGGCGTAACCTCCGCAAAATATGCTCCCTCGAA…	ATGTTTTACTATGTGATTCTCCCTTTAGCTCTTCTTGTCATTGCTTACAAATTCATCTTCAGCTATAGAACACAGCGTTTCAACCTCCCTCCCTCTCCGCCTCACTCTCTCCCCATTATCGGCCACCACCGCCTCATTAAACCTCCCGTCCACCGTCTCTTCCATGGACTCGCCAAAACACACGGCCCAATATTCTACCTCCGACTAGGTACCCGCCGTGCGGTTGTCATCTCTTCCTCCGCACTCGCAAGAGAATGTTTCACGGGTCATAACGACGTGGTTGTATCAAACCGCCCTCGTTTCCTAACTTCCAAATACATCGCTTACAACTACACAACCATTGCGACCACACCTTACGGTGACCACTGGCGTAACCTCCGCAAAATATGCTCCCTCGAA…	ATGTTTTACTATGTGATTCTCCCTTTAGCTCTTCTTGTCATTGCTTACAAATTCATCTTCAGCTATAGAACACAGCGTTTCAACCTCCCTCCCTCTCCGCCTCACTCTCTCCCCATTATCGGCCACCACCGCCTCATTAAACCTCCCGTCCACCGTCTCTTCCATGGACTCGCCAAAACACACGGCCCAATATTCTACCTCCGACTAGGTACCCGCCGTGCGGTTGTCATCTCTTCCTCCGCACTCGCAAGAGAATGTTTCACGGGTCATAACGACGTGGTTGTATCAAACCGCCCTCGTTTCCTAACTTCCAAATACATCGCTTACAACTACACAACCATTGCGACCACACCTTACGGTGACCACTGGCGTAACCTCCGCAAAATATGCTCCCTCGAA…	9.05	57044.5		Endoplasmic reticulum.
	BnaC03g61420D	BnaC03T0687700ZS	BnCYP81F4-1-C-IG	chrC03	MFYYVILPLALLVIAYKFIFSYRTQRFNLPPSPPHSLPIIGHHRLIKPPVHRLFHGLAKTHGPIFYLRLGTRRAVVISSSALARECFTGHNDVVVSNRPRFLTSKYIAYNYTTIATTPYGDHWRNLRKICSLEIVSSKRLANFLHIRKEEIHRMLTRLSRDALISKEVEVESLFYDLTFNNIVRMVTGKIYYGEDASDKAEADTFKKLIAYITSTSGARHPGEYLPFLKIFGRSFEKKVKAVGEAMDAILQRLLDECRGNKDGNTMVNHLLSLQQQDPEYYSEVIIKGLMLGIMFAASETSAVTIEWAMASLLNHPELLEKLKREIDEKIGQDRLIEETDIPNLPYLQNVVSETLRLYPAAPLLVPRLTVEDIKIGGYDVPRETMVMVNAWSIHRDPEL…	501	ATGTTTTACTATGTGATTCTCCCTTTAGCTCTTCTTGTCATTGCTTACAAATTCATCTTCAGCTATAGAACGCAGCGTTTCAACCTCCCTCCCTCTCCGCCTCACTCTCTCCCCATTATCGGCCACCACCGCCTCATTAAACCTCCCGTCCACCGTCTCTTCCATGGACTCGCCAAAACACACGGCCCAATCTTCTACCTCCGACTAGGTACCCGCCGTGCGGTTGTCATCTCTTCCTCCGCACTCGCAAGAGAATGCTTCACGGGTCATAACGACGTAGTTGTATCGAACCGCCCTCGTTTCCTGACTTCCAAATACATCGCTTACAATTACACAACCATTGCGACCACACCTTACGGTGACCACTGGCGTAACCTCCGCAAAATATGCTCCCTCGAA…	ATGTTTTACTATGTGATTCTCCCTTTAGCTCTTCTTGTCATTGCTTACAAATTCATCTTCAGCTATAGAACGCAGCGTTTCAACCTCCCTCCCTCTCCGCCTCACTCTCTCCCCATTATCGGCCACCACCGCCTCATTAAACCTCCCGTCCACCGTCTCTTCCATGGACTCGCCAAAACACACGGCCCAATCTTCTACCTCCGACTAGGTACCCGCCGTGCGGTTGTCATCTCTTCCTCCGCACTCGCAAGAGAATGCTTCACGGGTCATAACGACGTAGTTGTATCGAACCGCCCTCGTTTCCTGACTTCCAAATACATCGCTTACAATTACACAACCATTGCGACCACACCTTACGGTGACCACTGGCGTAACCTCCGCAAAATATGCTCCCTCGAA…	ATGTTTTACTATGTGATTCTCCCTTTAGCTCTTCTTGTCATTGCTTACAAATTCATCTTCAGCTATAGAACGCAGCGTTTCAACCTCCCTCCCTCTCCGCCTCACTCTCTCCCCATTATCGGCCACCACCGCCTCATTAAACCTCCCGTCCACCGTCTCTTCCATGGACTCGCCAAAACACACGGCCCAATCTTCTACCTCCGACTAGGTACCCGCCGTGCGGTTGTCATCTCTTCCTCCGCACTCGCAAGAGAATGCTTCACGGGTCATAACGACGTAGTTGTATCGAACCGCCCTCGTTTCCTGACTTCCAAATACATCGCTTACAATTACACAACCATTGCGACCACACCTTACGGTGACCACTGGCGTAACCTCCGCAAAATATGCTCCCTCGAA…	9.12	57057.4		Endoplasmic reticulum.
	BnaC01g01530D	BnaC01T0017400ZS	BnCYP81F4-2-C-IG	chrC01	MFYYVILALALLLIAYKFTSKTKRLNLPPSPPHSLPIIGHHRLIKPPVHRLFHRLAKAHGPIFYLRLGTRRAVVISSSALAKECFTGHNDVVVSNRPRFLTSKYIAYNYTTIATTPYSDHWRNLRKICSLEIVSSKRLANFLHIRKEEIHRMLTRLSRDALINNEVELESLFYDLTFNNIVRMVTGKIYYGEDASDKAEADTFKKLIAYITSTSGARHPGEYLPFLKIFGRSFEKKVKAVGEAMDAILQRLLDECRGNKDGNTMVNHLLSLQQQDPEYYSEVIIKGLMLGIMFAASETSAVTIEWAMASLLNHPELLEKLKLEIEEKIGQDRLIEETDIPNLPYLQNVVSETFRLYPAAPLLVPRLTVEDIKLGGYDVPRETMVMVNAWTIHRDPELWT…	500	ATGTTTTACTATGTGATACTCGCTCTGGCTCTCCTTCTCATTGCTTACAAATTCACCTCCAAGACGAAGCGTCTCAACCTCCCTCCCTCTCCGCCTCACTCTCTCCCCATTATTGGCCACCATCGCCTCATCAAACCGCCTGTCCACCGTCTCTTCCACCGACTCGCCAAAGCACACGGCCCAATATTCTACCTCCGACTCGGTACCCGCCGTGCCGTAGTCATCTCTTCCTCCGCACTCGCAAAAGAATGCTTCACGGGTCACAACGACGTCGTAGTATCAAACCGCCCTCGTTTCCTAACGTCCAAATACATCGCTTACAACTACACCACCATTGCAACCACACCTTACAGTGACCACTGGCGCAACCTCCGCAAGATCTGCTCCCTCGAAATCGTC…	ATGTTTTACTATGTGATACTCGCTCTGGCTCTCCTTCTCATTGCTTACAAATTCACCTCCAAGACGAAGCGTCTCAACCTCCCTCCCTCTCCGCCTCACTCTCTCCCCATTATTGGCCACCATCGCCTCATCAAACCGCCTGTCCACCGTCTCTTCCACCGACTCGCCAAAGCACACGGCCCAATATTCTACCTCCGACTCGGTACCCGCCGTGCCGTAGTCATCTCTTCCTCCGCACTCGCAAAAGAATGCTTCACGGGTCACAACGACGTCGTAGTATCAAACCGCCCTCGTTTCCTAACGTCCAAATACATCGCTTACAACTACACCACCATTGCAACCACACCTTACAGTGACCACTGGCGCAACCTCCGCAAGATCTGCTCCCTCGAAATCGTC…	ATGTTTTACTATGTGATACTCGCTCTGGCTCTCCTTCTCATTGCTTACAAATTCACCTCCAAGACGAAGCGTCTCAACCTCCCTCCCTCTCCGCCTCACTCTCTCCCCATTATTGGCCACCATCGCCTCATCAAACCGCCTGTCCACCGTCTCTTCCACCGACTCGCCAAAGCACACGGCCCAATATTCTACCTCCGACTCGGTACCCGCCGTGCCGTAGTCATCTCTTCCTCCGCACTCGCAAAAGAATGCTTCACGGGTCACAACGACGTCGTAGTATCAAACCGCCCTCGTTTCCTAACGTCCAAATACATCGCTTACAACTACACCACCATTGCAACCACACCTTACAGTGACCACTGGCGCAACCTCCGCAAGATCTGCTCCCTCGAAATCGTC…	8.79	56945.1		Endoplasmic reticulum.
	BnaCnng68210D	NA	BnCYP81F4-4-C-IG	chrCnn_random	MFYYVILPLALLLIAYKFTSKTKRLNLPPSPPHSLPIIGHHRLIKPPVHRLFHRLAKAHGPIFYLRLGTRRAVVISSSALAKECFTGHNDVVVSNRPRFLTSKYIAYNYTTIATTPYGDHWRNLRKICSLEIVSSKRLANFLHIRKEEIHRMLTRLSRDALINNEVELESLFYDLTFNNIVRMVTGKIYYGEDASDKAEADTFKKLIAYITSTSGARHPGEYLPFLKIFGRSFEKKVKAVGEAMDAILQRLLDECRGNKDGNTMVNHLLSLQQQDPEYYSEVIIKGLMLGIMFAASETSAVTIEWAMASLLNHPELLEKLKLEIDEKIGQGRLIEETDIPNLPYLQNVVSETFRLYPAAPLLVPRLTVEDIKVGGYDVPRETMVMVNAWTIHRDPELWT…	500	ATGTTTTACTATGTGATACTCCCTCTGGCTCTCCTTCTCATTGCTTACAAATTCACCTCCAAGACGAAGCGTCTCAACCTCCCTCCCTCTCCGCCTCACTCTCTCCCCATTATTGGCCACCATCGCCTCATCAAACCGCCTGTCCACCGTCTCTTCCACAGACTCGCCAAAGCACACGGCCCAATATTCTACCTCCGACTCGGTACCCGCCGTGCCGTCGTCATCTCTTCCTCCGCACTCGCAAAAGAATGCTTCACGGGTCACAACGACGTCGTAGTATCAAACCGCCCTCGTTTCCTAACCTCCAAATACATCGCTTACAACTACACCACCATAGCAACCACACCTTACGGTGACCACTGGCGCAACCTCCGCAAGATCTGCTCCCTCGAAATCGTC…	ATGTTTTACTATGTGATACTCCCTCTGGCTCTCCTTCTCATTGCTTACAAATTCACCTCCAAGACGAAGCGTCTCAACCTCCCTCCCTCTCCGCCTCACTCTCTCCCCATTATTGGCCACCATCGCCTCATCAAACCGCCTGTCCACCGTCTCTTCCACAGACTCGCCAAAGCACACGGCCCAATATTCTACCTCCGACTCGGTACCCGCCGTGCCGTCGTCATCTCTTCCTCCGCACTCGCAAAAGAATGCTTCACGGGTCACAACGACGTCGTAGTATCAAACCGCCCTCGTTTCCTAACCTCCAAATACATCGCTTACAACTACACCACCATAGCAACCACACCTTACGGTGACCACTGGCGCAACCTCCGCAAGATCTGCTCCCTCGAAATCGTC…	ATGTTTTACTATGTGATACTCCCTCTGGCTCTCCTTCTCATTGCTTACAAATTCACCTCCAAGACGAAGCGTCTCAACCTCCCTCCCTCTCCGCCTCACTCTCTCCCCATTATTGGCCACCATCGCCTCATCAAACCGCCTGTCCACCGTCTCTTCCACAGACTCGCCAAAGCACACGGCCCAATATTCTACCTCCGACTCGGTACCCGCCGTGCCGTCGTCATCTCTTCCTCCGCACTCGCAAAAGAATGCTTCACGGGTCACAACGACGTCGTAGTATCAAACCGCCCTCGTTTCCTAACCTCCAAATACATCGCTTACAACTACACCACCATAGCAACCACACCTTACGGTGACCACTGGCGCAACCTCCGCAAGATCTGCTCCCTCGAAATCGTC…	8.89	56855.1		Endoplasmic reticulum.
	BnaA07g11080D	BnaA06T0149600ZS	BnIGMT1-1-A-IG	chrA07	MGILFEETVSSDPKTQIVIDDDNELGLMAVRLANAAAFPMVLKAALELGVFDTLYAASVFLSPSEIASRLPTTPRNPGAPVLLDRMLRLLASYSMVKCDTVQAGKGERVYRAEPICRFFLKDNIQDIGSLASQVIVNFDSVFLNTWAQLKDVVLEGGDAFGRAHGGMKLFDYMGTDERFSKLFNQTGFTIAVVKKALEVYEGFKDVEVLVDVGGGVGNTLGVVTSKYHHIKGINFDLTCALAQAPSYHGVEHVAGDMFVDVPTGDAMILKRILHDWTDEDCVKILKNCWKSLPENGKVVVIELVTPDDAENGDINANIAFDMDMLMFTQCSGGKERSRAEFEALAAASGFNHCKFVCQAYHCWIIEFCK	369	ATGGGAATCCTTTTTGAAGAAACCGTAAGCTCTGACCCCAAAACCCAAATTGTTATTGATGATGATAATGAGCTGGGTTTGATGGCCGTGAGACTAGCCAATGCTGCCGCCTTTCCGATGGTTCTCAAAGCTGCTCTTGAGCTCGGTGTCTTTGACACTCTCTACGCCGCCTCTGTGTTCCTCTCACCTTCAGAGATAGCATCTAGGCTACCAACCACACCTCGTAACCCAGGGGCGCCAGTTTTGTTGGACCGGATGCTTCGTCTACTCGCTAGCTATTCCATGGTCAAGTGTGATACGGTCCAAGCTGGAAAGGGCGAGAGGGTCTACAGAGCCGAGCCAATTTGTAGGTTTTTCTTGAAAGATAACATTCAAGACATTGGATCCCTTGCTTCACAA…	ATGGGAATCCTTTTTGAAGAAACCGTAAGCTCTGACCCCAAAACCCAAATTGTTATTGATGATGATAATGAGCTGGGTTTGATGGCCGTGAGACTAGCCAATGCTGCCGCCTTTCCGATGGTTCTCAAAGCTGCTCTTGAGCTCGGTGTCTTTGACACTCTCTACGCCGCCTCTGTGTTCCTCTCACCTTCAGAGATAGCATCTAGGCTACCAACCACACCTCGTAACCCAGGGGCGCCAGTTTTGTTGGACCGGATGCTTCGTCTACTCGCTAGCTATTCCATGGTCAAGTGTGATACGGTCCAAGCTGGAAAGGGCGAGAGGGTCTACAGAGCCGAGCCAATTTGTAGGTTTTTCTTGAAAGATAACATTCAAGACATTGGATCCCTTGCTTCACAA…	ATGGGAATCCTTTTTGAAGAAACCGTAAGCTCTGACCCCAAAACCCAAATTGTTATTGATGATGATAATGAGCTGGGTTTGATGGCCGTGAGACTAGCCAATGCTGCCGCCTTTCCGATGGTTCTCAAAGCTGCTCTTGAGCTCGGTGTCTTTGACACTCTCTACGCCGCCTCTGTGTTCCTCTCACCTTCAGAGATAGCATCTAGGCTACCAACCACACCTCGTAACCCAGGGGCGCCAGTTTTGTTGGACCGGATGCTTCGTCTACTCGCTAGCTATTCCATGGTCAAGTGTGATACGGTCCAAGCTGGAAAGGGCGAGAGGGTCTACAGAGCCGAGCCAATTTGTAGGTTTTTCTTGAAAGATAACATTCAAGACATTGGATCCCTTGCTTCACAA…	4.98	40519.6		Chloroplast.
	BnaC07g14650D	NA	BnIGMT1-1-C-IG	chrC07	MGILFEETLSSNPTIQIATDDDNELGLMAVRIANAAALPMVLKAALELGVFDTLYAASVFLSPSEIASRLPTAPRNPEAPALLDRMLRLLASYSMVKCGTDQAGKGERDYRAEPICRFFLKDNIQDIGSLASQVIVNFDSVFLNTWAQLKDVVLEGGNAFGRAHGGMKLFDYMGTDDERFSKLFNQTGFTIAVVKKALEVYEGFKDVKVLVDVGGGVGKTLGVVTSKYPHIKGINFDLTCALAQAPSYHGVEHVAGDMFVDVPTGDAMILKRILHDWTDEDCVKILKNCWKSLPENGKVVVIELVTPDDAENGDINANIAFDMDMLMFTQCSGGKERYELSLKLWLQLLASTIANSVARLITAGLLSSVNKMYKNTNLNLHNNQVPSLFQLFVCNE	396	ATGGGAATCCTTTTTGAAGAAACCTTAAGCTCTAACCCCACAATCCAAATTGCTACCGATGATGATAATGAGTTGGGATTAATGGCCGTGAGAATAGCCAACGCTGCAGCCTTGCCCATGGTTCTCAAAGCTGCCCTTGAACTCGGTGTCTTTGACACTCTCTATGCCGCCTCTGTGTTCCTCTCACCATCTGAGATAGCAAGTAGGCTACCAACTGCACCACGTAACCCGGAGGCGCCAGCTTTGTTGGACCGAATGCTTCGTCTACTCGCTAGCTATTCCATGGTCAAGTGCGGTACGGACCAAGCTGGAAAAGGCGAGAGGGACTACAGAGCCGAGCCAATTTGTAGGTTTTTCTTGAAAGATAACATTCAAGACATTGGATCCCTTGCTTCCCAA…	ATGGGAATCCTTTTTGAAGAAACCTTAAGCTCTAACCCCACAATCCAAATTGCTACCGATGATGATAATGAGTTGGGATTAATGGCCGTGAGAATAGCCAACGCTGCAGCCTTGCCCATGGTTCTCAAAGCTGCCCTTGAACTCGGTGTCTTTGACACTCTCTATGCCGCCTCTGTGTTCCTCTCACCATCTGAGATAGCAAGTAGGCTACCAACTGCACCACGTAACCCGGAGGCGCCAGCTTTGTTGGACCGAATGCTTCGTCTACTCGCTAGCTATTCCATGGTCAAGTGCGGTACGGACCAAGCTGGAAAAGGCGAGAGGGACTACAGAGCCGAGCCAATTTGTAGGTTTTTCTTGAAAGATAACATTCAAGACATTGGATCCCTTGCTTCCCAA…	ATGGGAATCCTTTTTGAAGAAACCTTAAGCTCTAACCCCACAATCCAAATTGCTACCGATGATGATAATGAGTTGGGATTAATGGCCGTGAGAATAGCCAACGCTGCAGCCTTGCCCATGGTTCTCAAAGCTGCCCTTGAACTCGGTGTCTTTGACACTCTCTATGCCGCCTCTGTGTTCCTCTCACCATCTGAGATAGCAAGTAGGCTACCAACTGCACCACGTAACCCGGAGGCGCCAGCTTTGTTGGACCGAATGCTTCGTCTACTCGCTAGCTATTCCATGGTCAAGTGCGGTACGGACCAAGCTGGAAAAGGCGAGAGGGACTACAGAGCCGAGCCAATTTGTAGGTTTTTCTTGAAAGATAACATTCAAGACATTGGATCCCTTGCTTCCCAA…	5.05	43388	HE	Chloroplast.
	BnaA07g11070D	BnaA07G0129320ZS	BnIGMT2-1-A-IG	chrA07	MGILFEETLSSNPTIQIATDDDNELGLMAVRIANAAAFPMVLKAALELGVFDTLYAASVFLSPSEIATRLPTAPRNPEAPALLDRMLRLLASYSMVKCGTDQAGKGERVYRAEPICRFFLKDNIQDIGSLASQVIVNFHSVFLNTWAQLKDVVLEGGDAFGRAHGGMKLFDYMGTDERFSKLFNQTGFTIAVVKKALEVYQGFNGVNVLVDVGGGVGNTLGVVTSKYPNIKGINFDLTCALAQAPSYPGVEHVAGDMFVDVPTGDAMILKRILHDWTDEDCVKILKNCWKSLPENGKVVVIELVTPDSAESGDINSNIAFDMDMLMFTQCSGGKERSRAEFEALAAESCFTHCKFVCQAYHCWVIEFCK	369	ATCATCCTCAACATTACACATAAGAAACAAATACACACACACACACACACATTCTCTATCTCTCTGTTCCCTTGCTTCTGATCAGTGTAATCACCAAGGTACCTTGAAGGAGAAGAAAGAAAAGATCATAAAAAAAAATGGGAATCCTTTTTGAAGAAACCTTAAGCTCTAACCCCACAATCCAAATTGCTACCGATGATGATAATGAGTTGGGATTAATGGCCGTGAGAATAGCCAATGCTGCAGCCTTTCCCATGGTTCTCAAAGCTGCCCTTGAACTCGGTGTCTTCGACACTCTCTATGCCGCCTCTGTGTTCCTCTCACCATCTGAGATAGCAACTAGGCTACCAACTGCACCACGTAACCCGGAGGCGCCAGCTTTATTGGACCGAATGCTTC…	ATCATCCTCAACATTACACATAAGAAACAAATACACACACACACACACACATTCTCTATCTCTCTGTTCCCTTGCTTCTGATCAGTGTAATCACCAAGGTACCTTGAAGGAGAAGAAAGAAAAGATCATAAAAAAAAATGGGAATCCTTTTTGAAGAAACCTTAAGCTCTAACCCCACAATCCAAATTGCTACCGATGATGATAATGAGTTGGGATTAATGGCCGTGAGAATAGCCAATGCTGCAGCCTTTCCCATGGTTCTCAAAGCTGCCCTTGAACTCGGTGTCTTCGACACTCTCTATGCCGCCTCTGTGTTCCTCTCACCATCTGAGATAGCAACTAGGCTACCAACTGCACCACGTAACCCGGAGGCGCCAGCTTTATTGGACCGAATGCTTC…	ATGGGAATCCTTTTTGAAGAAACCTTAAGCTCTAACCCCACAATCCAAATTGCTACCGATGATGATAATGAGTTGGGATTAATGGCCGTGAGAATAGCCAATGCTGCAGCCTTTCCCATGGTTCTCAAAGCTGCCCTTGAACTCGGTGTCTTCGACACTCTCTATGCCGCCTCTGTGTTCCTCTCACCATCTGAGATAGCAACTAGGCTACCAACTGCACCACGTAACCCGGAGGCGCCAGCTTTATTGGACCGAATGCTTCGTCTACTCGCTAGCTATTCCATGGTCAAGTGCGGTACGGACCAAGCTGGAAAAGGCGAGAGGGTCTACAGAGCCGAGCCAATTTGTAGGTTCTTCTTGAAAGATAACATTCAAGACATTGGATCCCTTGCTTCCCAA…	4.97	40332.4		Chloroplast.
	BnaA07g11060D	BnaA07T0129300ZS	BnIGMT2-2-A-IG	chrA07	MGFPFEETLSSNPKTQTVIDDDNELGLMAVRLANAAAFPMVLKAALELGVFDTLYADAARTDSFLSPSDIASRLPTTPRNPEAPVLLDRMLRLLASYAMVKCNKVSSVKGERAYRAEPICRFFLKDKIQDIGSLASQVIVNFDSVFLNTWAQLKDVVLEGGDAFGRAHGGMKLFDYMGTDERFSKLFNQTGFTIAVVKKALDVYEGFKDVKVLVDVGGGVGNTLGVVTSKYPHIKGINFDLTCALAQAPSYPGVEHVPGDMFVDVPTGDTMILKRILHDWTDDCVNILKNCWKSLPNNGKIVVIELVTPDDAENGDINANIAFDMDMLMFTQCSGGKERSRAEFKALAAAAGFNQCKFVCQAYHCWIIEFCKEDV	375	ATGGGGTTCCCTTTTGAAGAAACCTTAAGCTCTAACCCTAAAACCCAAACTGTTATTGATGATGATAATGAGTTGGGTTTGATGGCCGTGAGACTAGCCAATGCCGCAGCCTTTCCCATGGTTCTCAAGGCTGCTCTTGAGCTCGGTGTCTTTGACACTCTCTACGCCGATGCCGCTCGCACCGACTCGTTCCTCTCACCATCCGACATAGCGAGTAGGCTACCAACTACGCCACGTAACCCTGAGGCACCGGTTTTGTTGGACCGGATGCTTCGTTTACTCGCTAGCTACGCCATGGTCAAGTGCAATAAGGTCTCATCCGTGAAGGGCGAGAGAGCGTATAGAGCCGAGCCAATTTGTAGGTTCTTCTTGAAAGATAAAATTCAAGATATTGGATCC…	ATGGGGTTCCCTTTTGAAGAAACCTTAAGCTCTAACCCTAAAACCCAAACTGTTATTGATGATGATAATGAGTTGGGTTTGATGGCCGTGAGACTAGCCAATGCCGCAGCCTTTCCCATGGTTCTCAAGGCTGCTCTTGAGCTCGGTGTCTTTGACACTCTCTACGCCGATGCCGCTCGCACCGACTCGTTCCTCTCACCATCCGACATAGCGAGTAGGCTACCAACTACGCCACGTAACCCTGAGGCACCGGTTTTGTTGGACCGGATGCTTCGTTTACTCGCTAGCTACGCCATGGTCAAGTGCAATAAGGTCTCATCCGTGAAGGGCGAGAGAGCGTATAGAGCCGAGCCAATTTGTAGGTTCTTCTTGAAAGATAAAATTCAAGATATTGGATCC…	ATGGGGTTCCCTTTTGAAGAAACCTTAAGCTCTAACCCTAAAACCCAAACTGTTATTGATGATGATAATGAGTTGGGTTTGATGGCCGTGAGACTAGCCAATGCCGCAGCCTTTCCCATGGTTCTCAAGGCTGCTCTTGAGCTCGGTGTCTTTGACACTCTCTACGCCGATGCCGCTCGCACCGACTCGTTCCTCTCACCATCCGACATAGCGAGTAGGCTACCAACTACGCCACGTAACCCTGAGGCACCGGTTTTGTTGGACCGGATGCTTCGTTTACTCGCTAGCTACGCCATGGTCAAGTGCAATAAGGTCTCATCCGTGAAGGGCGAGAGAGCGTATAGAGCCGAGCCAATTTGTAGGTTCTTCTTGAAAGATAAAATTCAAGATATTGGATCC…	5.11	41203.4	WGD	Chloroplast.
	BnaA08g21450D	BnaA08T0244300ZS	BnIGMT2-3-A-IG	chrA08	MGFPFEETLSSNLKTQTVIDDDNELGLMAVRLANAAAFPMVLKASLELGVFDTLYAEAARTDAFLSPSEIASRLPTTPRNPEAPVLLDRMLRLLASYSMVKCDKVGKGERVYRAEPICRFFLKDNIQDIGSLASQVIVNFDSVFLNTWAQLKDVVLEGGDAFGRAHGGMKLFDYMGTDERFSKLFNQTGFTIAVVKKALEVYQGFKDVDVLVDVGGGVGNTLGVVTSKYPNIKGINFDLTCALAQAPTYPGVEHVAGDMFVEVPKGDAMILKRILHDWTDEDCIKILKNCWKSLPENGKVVVIELVTPDDAENGDINANIAFDMDMLMFTQCSGGKERSRAEFEALAVASGFTNCKFVCQAYHCWIIEFCKENV	374	ATGGGATTCCCTTTTGAAGAAACCTTGAGCTCTAACCTTAAAACCCAAACTGTTATTGATGATGATAATGAGTTAGGTTTGATGGCCGTGAGACTAGCCAATGCCGCAGCCTTTCCCATGGTTCTCAAGGCCTCCCTCGAGCTCGGTGTTTTTGACACTCTTTACGCCGAAGCCGCTCGCACCGACGCCTTCCTCTCACCATCTGAGATAGCGAGTAGGCTACCAACTACTCCACGTAACCCTGAAGCACCAGTTTTGTTGGACCGGATGCTTCGTCTACTCGCTAGCTACTCCATGGTCAAATGCGATAAGGTTGGAAAGGGCGAGAGAGTCTACAGAGCCGAGCCAATTTGCAGGTTCTTCTTGAAAGATAACATTCAAGATATTGGATCCCTTGCG…	ATGGGATTCCCTTTTGAAGAAACCTTGAGCTCTAACCTTAAAACCCAAACTGTTATTGATGATGATAATGAGTTAGGTTTGATGGCCGTGAGACTAGCCAATGCCGCAGCCTTTCCCATGGTTCTCAAGGCCTCCCTCGAGCTCGGTGTTTTTGACACTCTTTACGCCGAAGCCGCTCGCACCGACGCCTTCCTCTCACCATCTGAGATAGCGAGTAGGCTACCAACTACTCCACGTAACCCTGAAGCACCAGTTTTGTTGGACCGGATGCTTCGTCTACTCGCTAGCTACTCCATGGTCAAATGCGATAAGGTTGGAAAGGGCGAGAGAGTCTACAGAGCCGAGCCAATTTGCAGGTTCTTCTTGAAAGATAACATTCAAGATATTGGATCCCTTGCG…	ATGGGATTCCCTTTTGAAGAAACCTTGAGCTCTAACCTTAAAACCCAAACTGTTATTGATGATGATAATGAGTTAGGTTTGATGGCCGTGAGACTAGCCAATGCCGCAGCCTTTCCCATGGTTCTCAAGGCCTCCCTCGAGCTCGGTGTTTTTGACACTCTTTACGCCGAAGCCGCTCGCACCGACGCCTTCCTCTCACCATCTGAGATAGCGAGTAGGCTACCAACTACTCCACGTAACCCTGAAGCACCAGTTTTGTTGGACCGGATGCTTCGTCTACTCGCTAGCTACTCCATGGTCAAATGCGATAAGGTTGGAAAGGGCGAGAGAGTCTACAGAGCCGAGCCAATTTGCAGGTTCTTCTTGAAAGATAACATTCAAGATATTGGATCCCTTGCG…	4.86	41213.4	WGD	Chloroplast.
	BnaA02g19270D	NA	BnIGMT2-4-A-IG	chrA02	MGFPFEETLSSNPKIQTVIDDDNELGLMAVRLSNAAAFPMVLKASLELGVFDTLYADAARTDSFLSPSDIASRLPTTPRNPEAPVLLDRMLRLLASYSMVKCSKVSSVKGERVYRAEPICRFFLKDNIQDIGSLASQVIINFDSVFFNTWVQLKDVVLEGGDAFGRAHGGMKLFDYMGTDERFSKLFNQTGFTIAVVKNALDYPHIKGINFDLTCALAQAPSYPGVEHVPGDMFVDVPTGDTMILKRILHDWTDDCVNILKNCWKSLPNNGKIVVIELVTPDDAENGDINANIAFDMDMLMFTQCSGGKERSRAEFKALAAAAGFNQCKFVCQAYHCWIIEFCKEDV	347	ATGGGGTTCCCTTTTGAAGAAACCTTAAGCTCTAACCCTAAAATCCAAACTGTTATTGATGATGATAATGAGTTGGGTTTGATGGCCGTGAGACTATCCAATGCCGCAGCCTTTCCCATGGTTCTCAAGGCCTCCCTCGAACTCGGTGTCTTTGACACTCTCTACGCCGATGCCGCTCGCACCGACTCGTTCCTCTCACCATCTGACATAGCGAGTAGGCTACCAACTACGCCACGTAACCCTGAGGCACCGGTTTTGTTGGACCGTATGCTCCGTCTACTCGCTAGCTACTCCATGGTCAAGTGCAGTAAGGTCTCATCCGTGAAAGGCGAGAGAGTCTATAGAGCAGAGCCAATTTGTAGGTTCTTCTTGAAAGATAACATTCAGGATATTGGATCC…	ATGGGGTTCCCTTTTGAAGAAACCTTAAGCTCTAACCCTAAAATCCAAACTGTTATTGATGATGATAATGAGTTGGGTTTGATGGCCGTGAGACTATCCAATGCCGCAGCCTTTCCCATGGTTCTCAAGGCCTCCCTCGAACTCGGTGTCTTTGACACTCTCTACGCCGATGCCGCTCGCACCGACTCGTTCCTCTCACCATCTGACATAGCGAGTAGGCTACCAACTACGCCACGTAACCCTGAGGCACCGGTTTTGTTGGACCGTATGCTCCGTCTACTCGCTAGCTACTCCATGGTCAAGTGCAGTAAGGTCTCATCCGTGAAAGGCGAGAGAGTCTATAGAGCAGAGCCAATTTGTAGGTTCTTCTTGAAAGATAACATTCAGGATATTGGATCC…	ATGGGGTTCCCTTTTGAAGAAACCTTAAGCTCTAACCCTAAAATCCAAACTGTTATTGATGATGATAATGAGTTGGGTTTGATGGCCGTGAGACTATCCAATGCCGCAGCCTTTCCCATGGTTCTCAAGGCCTCCCTCGAACTCGGTGTCTTTGACACTCTCTACGCCGATGCCGCTCGCACCGACTCGTTCCTCTCACCATCTGACATAGCGAGTAGGCTACCAACTACGCCACGTAACCCTGAGGCACCGGTTTTGTTGGACCGTATGCTCCGTCTACTCGCTAGCTACTCCATGGTCAAGTGCAGTAAGGTCTCATCCGTGAAAGGCGAGAGAGTCTATAGAGCAGAGCCAATTTGTAGGTTCTTCTTGAAAGATAACATTCAGGATATTGGATCC…	4.93	38493.2		Chloroplast.
	BnaA06g14950D	BnaA06T0149700ZS	BnIGMT2-5-A-IG	chrA06	MGILIEETLSANSKSQTVIDDDNELGLMAVRLANAAAFPMVLKAALELGVFDTLCAEAARTNSFLSPSEIASRLPTTPRNPEAPVLLDRMLRLLASYSMVKCGKVSSGKEERVYRAEPICRFFLKDNIQDIGSLASQVIVNFDSVFLNTWAQLKDVVLEGGDAFGRAHGGMKLFDYMGTDERFSKLFNQTGFTIAVVKKALEVYQGFKDVNVLVDVGGGVGNTLGVVTSKYPNIKGINFDLTCALAQAPSYPGVEHVPGDMFVDVPKGDAMILKRILHDWTDEDCIKILKNCWKSLPENGKVVVIELVTPDDAENGDINANIAFDMDMLMFTQCSGGKERSRAEFEALAMEAGFTHCKFVCQAYHCWIIEFCK	373	GACTGATTCAACATCTTTATAGCTTAAAATGTAATCATAAAATATTAAATAATATTAGTATTATGTAGATGAGAGATTCTTCATTCTTGAAATAGTTGAACCTGATAAGGGTTTTTTTTTCTTTTGATCAAATAAGGGTTTTCTTATATAATAGATCACTTGGTTGGTCTTAGTGTTGAAACTAGACTGGCTTGACTTTTACTAAATACAATAAAACAAACTTGAAGCAATATCTAACTTGTTTCAGCCGGCACTATTGGCTCTTACTTTTCCACATAGAGACTCAGACAATTCAGCCAGCCAAGTGGACCTGCAGCCGACAATATAATTAAATCAATTATTTTAAAATAAAATAAATAATAAGGAGGCTAAGCCTGAGCTATAAAAGAAGGATAAACC…	GACTGATTCAACATCTTTATAGCTTAAAATGTAATCATAAAATATTAAATAATATTAGTATTATGTAGATGAGAGATTCTTCATTCTTGAAATAGTTGAACCTGATAAGGGTTTTTTTTTCTTTTGATCAAATAAGGGTTTTCTTATATAATAGATCACTTGGTTGGTCTTAGTGTTGAAACTAGACTGGCTTGACTTTTACTAAATACAATAAAACAAACTTGAAGCAATATCTAACTTGTTTCAGCCGGCACTATTGGCTCTTACTTTTCCACATAGAGACTCAGACAATTCAGCCAGCCAAGTGGACCTGCAGCCGACAATATAATTAAATCAATTATTTTAAAATAAAATAAATAATAAGGAGGCTAAGCCTGAGCTATAAAAGAAGGATAAACC…	ATGGGAATCCTTATTGAAGAAACCTTAAGCGCCAACTCCAAATCCCAAACTGTTATTGATGATGATAATGAGTTGGGTTTGATGGCCGTGAGACTAGCCAATGCCGCAGCCTTTCCAATGGTTCTCAAAGCTGCTCTTGAGCTCGGTGTCTTTGACACTCTTTGCGCCGAAGCAGCTCGCACCAACTCGTTCCTCTCACCATCTGAGATAGCGAGTAGGCTACCAACTACACCACGTAACCCTGAGGCCCCTGTTTTGTTGGACCGGATGCTTCGTCTACTTGCTAGCTACTCCATGGTCAAATGCGGTAAGGTCTCATCCGGGAAGGAAGAGAGGGTCTACAGAGCCGAGCCAATTTGCAGGTTCTTCTTGAAAGATAACATTCAAGATATTGGATCC…	5.01	40984.2	WGD	Chloroplast.
	BnaA08g21470D	BnaA08T0244400ZS	BnIGMT2-6-A-IG	chrA08	MLRLLASYSVVKCGTVQAEKDQRVYKAEPICRFFLKNNIQDIGSLASQVIVNLDSVFLNTWAQLKDVVLEGGDAFGRAHGGMKLFDYMGTDERFSKLFNQTGFTIAVVKKALEVYQGFKDVDVLVDVGGGVGNTLGVVTSKYPNIKGINFDLTCALAQAPSYPGVEHVAGDMFVEVPKGDTMILKRILHDWTDEDFTPDSAESGHGDINSNIAFDMDMLMFTQCSGGKERSRAEFEALAMESGFTHCKFVCQAYHCWIIEFCKENV	266	ATGCTACGTCTACTCGCTAGCTACTCCGTGGTCAAATGCGGTACGGTCCAAGCCGAAAAGGACCAGAGAGTTTACAAAGCCGAGCCAATATGCAGGTTCTTCTTGAAAAATAACATTCAAGATATTGGATCCTTAGCTTCTCAAGTCATTGTCAATTTGGACAGTGTCTTCCTCAACACTTGGTAATTTTTTTATTCAACTGTCGAAAATAAAAAAAAAAAACAAAATGAATCTTACGTTGTTGTCTTGTTGACATGCTATATTCGCAGGGCGCAATTGAAAGATGTGGTGCTAGAAGGAGGAGATGCATTTGGCCGTGCACATGGTGGCATGAAACTCTTCGACTATATGGGAACTGATGAGAGGTTCAGCAAGCTCTTTAACCAGACAGGATTCACC…	ATGCTACGTCTACTCGCTAGCTACTCCGTGGTCAAATGCGGTACGGTCCAAGCCGAAAAGGACCAGAGAGTTTACAAAGCCGAGCCAATATGCAGGTTCTTCTTGAAAAATAACATTCAAGATATTGGATCCTTAGCTTCTCAAGTCATTGTCAATTTGGACAGTGTCTTCCTCAACACTTGGGCGCAATTGAAAGATGTGGTGCTAGAAGGAGGAGATGCATTTGGCCGTGCACATGGTGGCATGAAACTCTTCGACTATATGGGAACTGATGAGAGGTTCAGCAAGCTCTTTAACCAGACAGGATTCACCATCGCTGTCGTGAAGAAGGCTCTTGAAGTTTACCAAGGCTTCAAAGACGTGGATGTGTTGGTTGATGTTGGAGGAGGAGTTGGCAAC…	ATGCTACGTCTACTCGCTAGCTACTCCGTGGTCAAATGCGGTACGGTCCAAGCCGAAAAGGACCAGAGAGTTTACAAAGCCGAGCCAATATGCAGGTTCTTCTTGAAAAATAACATTCAAGATATTGGATCCTTAGCTTCTCAAGTCATTGTCAATTTGGACAGTGTCTTCCTCAACACTTGGGCGCAATTGAAAGATGTGGTGCTAGAAGGAGGAGATGCATTTGGCCGTGCACATGGTGGCATGAAACTCTTCGACTATATGGGAACTGATGAGAGGTTCAGCAAGCTCTTTAACCAGACAGGATTCACCATCGCTGTCGTGAAGAAGGCTCTTGAAGTTTACCAAGGCTTCAAAGACGTGGATGTGTTGGTTGATGTTGGAGGAGGAGTTGGCAAC…	5.07	29448.7		Chloroplast.
	BnaA06g14930D	BnaA06T0149500ZS	BnIGMT2-7-A-IG	chrA06	MLRLLASYSMVKCGTVQAGKGERVYRAEPICRFFLKDNIQDIGSLASQVIVNFDSVFLSTWGQLKDVVLEGGDAFGRAHGGMKLFDHMGTDERFSKLFNQTGFTIAVVKKALEVYQGFKDVNVLVDVGGGVGNTLGVVTSKYPNIKGINFDLTCALAQAPSYPGVEHVPGDMFVDVPKGDAMILKRILHDWTDEDCVKILKNCWKSLPENGKVVVIELVTPDDAENGDINANIAFDMDMLMFTQCSGGKERSRAEFEALAAASGFTHCKFVCPAYHCWIIEFCKENV	287	ATGCTTCGTCTACTCGCTAGTTACTCCATGGTCAAGTGTGGTACGGTCCAAGCCGGAAAGGGAGAGAGGGTCTACAGAGCCGAGCCAATTTGCAGGTTCTTCTTGAAAGATAACATTCAAGATATTGGATCCCTTGCTTCTCAAGTCATTGTCAACTTCGACAGTGTCTTCCTCAGTACATGGTAATTTTCTATTTAACAATTATAAATTTTCCAAAAAGAAAAAAAAACACAATGAATCTTACGTTGTTGATATACTATATATTCTCAGGGGACAATTGAAAGATGTGGTGCTTGAAGGCGGAGATGCGTTTGGTCGTGCACATGGCGGCATGAAACTCTTCGATCATATGGGAACAGATGAAAGATTCAGCAAGCTCTTCAACCAGACCGGATTCAC…	ATGCTTCGTCTACTCGCTAGTTACTCCATGGTCAAGTGTGGTACGGTCCAAGCCGGAAAGGGAGAGAGGGTCTACAGAGCCGAGCCAATTTGCAGGTTCTTCTTGAAAGATAACATTCAAGATATTGGATCCCTTGCTTCTCAAGTCATTGTCAACTTCGACAGTGTCTTCCTCAGTACATGGGGACAATTGAAAGATGTGGTGCTTGAAGGCGGAGATGCGTTTGGTCGTGCACATGGCGGCATGAAACTCTTCGATCATATGGGAACAGATGAAAGATTCAGCAAGCTCTTCAACCAGACCGGATTCACTATTGCCGTCGTGAAGAAGGCTCTTGAAGTTTACCAAGGCTTTAAAGATGTGAATGTGTTGGTTGATGTTGGAGGTGGGGTTGGTAAC…	ATGCTTCGTCTACTCGCTAGTTACTCCATGGTCAAGTGTGGTACGGTCCAAGCCGGAAAGGGAGAGAGGGTCTACAGAGCCGAGCCAATTTGCAGGTTCTTCTTGAAAGATAACATTCAAGATATTGGATCCCTTGCTTCTCAAGTCATTGTCAACTTCGACAGTGTCTTCCTCAGTACATGGGGACAATTGAAAGATGTGGTGCTTGAAGGCGGAGATGCGTTTGGTCGTGCACATGGCGGCATGAAACTCTTCGATCATATGGGAACAGATGAAAGATTCAGCAAGCTCTTCAACCAGACCGGATTCACTATTGCCGTCGTGAAGAAGGCTCTTGAAGTTTACCAAGGCTTTAAAGATGTGAATGTGTTGGTTGATGTTGGAGGTGGGGTTGGTAAC…	5.42	31571.4		Chloroplast.
	BnaC07g14640D	BnaC07T0190800ZS	BnIGMT2-1-C-IG	chrC07	MGILFEETLSSNPTIQIATDDDNELGLMAVRIANAAAFPMVLKATLELGVFDTLYAASVFLSPSEIASRLPTAPRNPEAPALLDRMLRLLASYSMVKCGTDQAGKGERVYRAEPICRFFLKDNIQDIGSLASQVTVNFDSVFLNTWAQLKDVVLEGGDAFGRAHGGMKLFDYMGTDERFSKLFNQTGFTIAVVKKALEVYQGFNGVNVLVDVGGGVGNTLGVVTSKYPNIKGINFDLTCALAQAPSYPGVEHVAGDMFVDVPTGDAMILKRILHDWTDEDCVKILKKCWKSLPENGKVVVIELVTPDSAESGDINSNIAFDMDMLMFTQCSGGKERSRAEFEALAAESGFTHCKFVCQAYHCWVIEFCK	369	ATGGGAATCCTTTTTGAAGAAACCTTAAGCTCTAACCCCACAATCCAAATTGCTACCGATGATGATAATGAGTTGGGATTAATGGCCGTAAGAATAGCCAACGCTGCAGCCTTTCCCATGGTTCTCAAAGCTACCCTTGAACTCGGTGTCTTTGACACTCTCTATGCCGCCTCTGTGTTCCTCTCACCATCTGAGATAGCAAGTAGGCTACCAACTGCACCACGTAACCCGGAGGCGCCAGCTTTGTTGGACCGAATGCTTCGTCTACTCGCTAGCTATTCCATGGTCAAGTGCGGTACAGACCAAGCTGGAAAAGGCGAGAGGGTCTACAGAGCCGAGCCAATTTGTAGGTTTTTCTTGAAAGATAACATTCAAGACATTGGATCCCTTGCTTCCCAA…	ATGGGAATCCTTTTTGAAGAAACCTTAAGCTCTAACCCCACAATCCAAATTGCTACCGATGATGATAATGAGTTGGGATTAATGGCCGTAAGAATAGCCAACGCTGCAGCCTTTCCCATGGTTCTCAAAGCTACCCTTGAACTCGGTGTCTTTGACACTCTCTATGCCGCCTCTGTGTTCCTCTCACCATCTGAGATAGCAAGTAGGCTACCAACTGCACCACGTAACCCGGAGGCGCCAGCTTTGTTGGACCGAATGCTTCGTCTACTCGCTAGCTATTCCATGGTCAAGTGCGGTACAGACCAAGCTGGAAAAGGCGAGAGGGTCTACAGAGCCGAGCCAATTTGTAGGTTTTTCTTGAAAGATAACATTCAAGACATTGGATCCCTTGCTTCCCAA…	ATGGGAATCCTTTTTGAAGAAACCTTAAGCTCTAACCCCACAATCCAAATTGCTACCGATGATGATAATGAGTTGGGATTAATGGCCGTAAGAATAGCCAACGCTGCAGCCTTTCCCATGGTTCTCAAAGCTACCCTTGAACTCGGTGTCTTTGACACTCTCTATGCCGCCTCTGTGTTCCTCTCACCATCTGAGATAGCAAGTAGGCTACCAACTGCACCACGTAACCCGGAGGCGCCAGCTTTGTTGGACCGAATGCTTCGTCTACTCGCTAGCTATTCCATGGTCAAGTGCGGTACAGACCAAGCTGGAAAAGGCGAGAGGGTCTACAGAGCCGAGCCAATTTGTAGGTTTTTCTTGAAAGATAACATTCAAGACATTGGATCCCTTGCTTCCCAA…	4.91	40282.2		Chloroplast.
	BnaC07g14620D	BnaC07T0190700ZS	BnIGMT2-2-C-IG	chrC07	MGFPFEETLSSNPKIQTVIDDDNELGLMAVRLSNAAAFPMVLKASLELGVFDTLYADAARTDSFLSPSDIASRLPTTPRNPEAPVLLDRMLRLLASYSMVKCSKVSSVKGERVYRAEPICRFFLKDNIQDIGSLASQVIINFDSVFFNTWVQLKDVVLEGGDAFGRAHGGMKLFDYMGTDERFSKLFNQTGFTIAVVKNALDYPHIKGINFDLTCALAQAPSYPGVKHVAGDMFVDVPTGDTMILKRILHDWTDEDCVKILKNCWTSLPNNGKIVVTELVTPDDAENGDINANIAFDMDMLMFTQCSGEIERSRAEFKALAAAAGFNQCKFVCQAYHCWIIEFCK	345	ATGGGGTTCCCTTTTGAAGAAACCTTAAGCTCTAACCCTAAAATCCAAACTGTTATTGATGATGATAATGAGTTGGGTTTGATGGCCGTGAGACTATCCAATGCCGCAGCCTTTCCCATGGTTCTCAAGGCCTCCCTCGAACTCGGTGTCTTTGACACTCTCTACGCCGATGCCGCTCGCACCGACTCGTTCCTCTCACCATCTGACATAGCGAGTAGGCTACCAACTACGCCACGTAACCCTGAGGCACCGGTTTTGTTGGACCGTATGCTCCGTCTACTCGCTAGCTACTCCATGGTCAAGTGCAGTAAGGTCTCATCCGTGAAAGGCGAGAGAGTCTATAGAGCAGAGCCAATTTGTAGGTTCTTCTTGAAAGATAACATTCAGGATATTGGATCC…	ATGGGGTTCCCTTTTGAAGAAACCTTAAGCTCTAACCCTAAAATCCAAACTGTTATTGATGATGATAATGAGTTGGGTTTGATGGCCGTGAGACTATCCAATGCCGCAGCCTTTCCCATGGTTCTCAAGGCCTCCCTCGAACTCGGTGTCTTTGACACTCTCTACGCCGATGCCGCTCGCACCGACTCGTTCCTCTCACCATCTGACATAGCGAGTAGGCTACCAACTACGCCACGTAACCCTGAGGCACCGGTTTTGTTGGACCGTATGCTCCGTCTACTCGCTAGCTACTCCATGGTCAAGTGCAGTAAGGTCTCATCCGTGAAAGGCGAGAGAGTCTATAGAGCAGAGCCAATTTGTAGGTTCTTCTTGAAAGATAACATTCAGGATATTGGATCC…	ATGGGGTTCCCTTTTGAAGAAACCTTAAGCTCTAACCCTAAAATCCAAACTGTTATTGATGATGATAATGAGTTGGGTTTGATGGCCGTGAGACTATCCAATGCCGCAGCCTTTCCCATGGTTCTCAAGGCCTCCCTCGAACTCGGTGTCTTTGACACTCTCTACGCCGATGCCGCTCGCACCGACTCGTTCCTCTCACCATCTGACATAGCGAGTAGGCTACCAACTACGCCACGTAACCCTGAGGCACCGGTTTTGTTGGACCGTATGCTCCGTCTACTCGCTAGCTACTCCATGGTCAAGTGCAGTAAGGTCTCATCCGTGAAAGGCGAGAGAGTCTATAGAGCAGAGCCAATTTGTAGGTTCTTCTTGAAAGATAACATTCAGGATATTGGATCC…	4.99	38284		Chloroplast.
	BnaC08g19690D	BnaC08T0264300ZS	BnIGMT2-3-C-IG	chrC08	MGFPFEETLSSNLKTQTVIDDDNELGLMAVRLANAAAFPMVLKASLELGVFDTLYAEAARTDAFLSPSEIASRLPTTPRNPEAPVLLDRMLRLLASYSMVKCDKFGKGERVYRAEPICRFFLKDNIQDIGSLASQVIVNFDSVFLNTWAQLKDVVLEGGDAFGRAHGGMKLFDYMGTDERFSKLFNQTGFTIAVVKKALEVYQGFKDVDVLVDVGGGVGNTLGVVTSKYPNIKGVNFDLTCALAQAPSYPGVEHVAGDMFVEVPKGAAMILKRILHDWTDEDCVKILKNCWKSLPENGKVVVIELVTPDDADNGDINANIAFDMDMLMFTQCSGGKERSRDEFEALAIASGFTHCKFVCQAYHCWIIEFCKENV	374	ATGGGATTCCCTTTTGAAGAAACTTTGAGCTCTAACCTTAAAACCCAAACTGTTATTGATGATGATAATGAGTTAGGTTTGATGGCCGTGAGACTAGCCAATGCCGCAGCCTTTCCCATGGTTCTCAAGGCCTCCCTCGAGCTCGGTGTTTTTGACACTCTTTACGCCGAAGCCGCTCGCACCGACGCCTTCCTCTCACCATCTGAGATAGCGAGTAGGTTACCAACTACTCCACGTAACCCTGAGGCACCAGTTTTGTTGGACCGGATGCTTCGTCTACTCGCTAGCTACTCCATGGTCAAATGCGATAAGTTTGGAAAGGGCGAGAGAGTCTACAGAGCCGAGCCAATTTGCAGGTTCTTCTTGAAAGATAACATTCAAGATATTGGATCCCTTGCG…	ATGGGATTCCCTTTTGAAGAAACTTTGAGCTCTAACCTTAAAACCCAAACTGTTATTGATGATGATAATGAGTTAGGTTTGATGGCCGTGAGACTAGCCAATGCCGCAGCCTTTCCCATGGTTCTCAAGGCCTCCCTCGAGCTCGGTGTTTTTGACACTCTTTACGCCGAAGCCGCTCGCACCGACGCCTTCCTCTCACCATCTGAGATAGCGAGTAGGTTACCAACTACTCCACGTAACCCTGAGGCACCAGTTTTGTTGGACCGGATGCTTCGTCTACTCGCTAGCTACTCCATGGTCAAATGCGATAAGTTTGGAAAGGGCGAGAGAGTCTACAGAGCCGAGCCAATTTGCAGGTTCTTCTTGAAAGATAACATTCAAGATATTGGATCCCTTGCG…	ATGGGATTCCCTTTTGAAGAAACTTTGAGCTCTAACCTTAAAACCCAAACTGTTATTGATGATGATAATGAGTTAGGTTTGATGGCCGTGAGACTAGCCAATGCCGCAGCCTTTCCCATGGTTCTCAAGGCCTCCCTCGAGCTCGGTGTTTTTGACACTCTTTACGCCGAAGCCGCTCGCACCGACGCCTTCCTCTCACCATCTGAGATAGCGAGTAGGTTACCAACTACTCCACGTAACCCTGAGGCACCAGTTTTGTTGGACCGGATGCTTCGTCTACTCGCTAGCTACTCCATGGTCAAATGCGATAAGTTTGGAAAGGGCGAGAGAGTCTACAGAGCCGAGCCAATTTGCAGGTTCTTCTTGAAAGATAACATTCAAGATATTGGATCCCTTGCG…	4.9	41242.4		Chloroplast.
	BnaC05g16360D	NA	BnIGMT2-4-C-IG	chrC05	MGILIEETLSANSNTQTVIDDDNELGLMAVRLANAAAFPMVLKAALELGVFDTLYAEAARTNSFLSPSEIASRLPTTPRNPEAPVLLDRMLRLLASYSMVKCGKVSSGKVERVYRAEPICRFFLKDNIQDIGSLASQVIVNFDSVFLNTWAQLKDVVLEGGDAFGRAHGGMKLFDYMGSDERFSKLFNQTGFTIAVVKKALEVYQGFKDVNVLVDVGGGVGNTLGVVTSKYPNIKGINFDLTCALAQAPSYPGVEHVPGDMFVDVPKGDAMILKRILHDWTDEDCVKILKNCWKSLPENGKVVVIELVTPDDAENGDINANIAFDMDMLMFTQCSGGKERSRAEFEALAMEAGFTHCKFVCQAYHCWIIEFCK	373	TAAATGTAACATGACTTTCTAGTAATAGGTCCGTTAGGTCCATTAGGTCCATTTTTTTTAAAAAATCACACATGAATCAAGGTTATGACTTCTGTTTTAATATATAAGATAAGTTTACGGTATATTTTTCATTGAATAGATTGTTTCAAACTTTTACATGTATTTGTATCTTCTTCTATATATATATATATTTTCGGATTATTATTTCATTATTAAAATCGTGACTATATATATAAAGATTAGTAAAATATTGTTTTATTGTCATATTTAAAGATATTGTATCATTTCACAAATTTAGAGAGTTTTTAAAAAAATAAACTTTTCGCTTCATAGATTTATATTATCAAGTAAATAATTAAACATTTAGTTTTTGTTTAATTTTTAAAATAAAGTATATAG…	TAAATGTAACATGACTTTCTAGTAATAGGTCCGTTAGGTCCATTAGGTCCATTTTTTTTAAAAAATCACACATGAATCAAGGTTATGACTTCTGTTTTAATATATAAGATAAGTTTACGGTATATTTTTCATTGAATAGATTGTTTCAAACTTTTACATGTATTTGTATCTTCTTCTATATATATATATATTTTCGGATTATTATTTCATTATTAAAATCGTGACTATATATATAAAGATTAGTAAAATATTGTTTTATTGTCATATTTAAAGATATTGTATCATTTCACAAATTTAGAGAGTTTTTAAAAAAATAAACTTTTCGCTTCATAGATTTATATTATCAAGTAAATAATTAAACATTTAGTTTTTGTTTAATTTTTAAAATAAAGTATATAG…	ATGGGAATCCTTATTGAAGAAACCTTAAGCGCTAACTCCAATACCCAAACTGTTATTGATGATGATAATGAGTTGGGTTTGATGGCCGTGAGACTAGCCAATGCCGCAGCCTTCCCAATGGTTCTTAAAGCTGCTCTCGAGCTCGGTGTTTTTGACACTCTTTACGCCGAAGCAGCTCGCACCAACTCGTTCCTCTCACCATCTGAGATAGCGAGTAGGCTACCAACTACACCACGTAACCCTGAGGCCCCGGTTTTGTTGGACCGGATGCTTCGTCTACTTGCTAGCTACTCCATGGTCAAATGCGGTAAGGTCTCATCCGGGAAGGTAGAGAGAGTCTATAGAGCCGAGCCAATTTGCAGATTTTTCTTGAAAGATAACATTCAAGATATTGGATCC…	5	40986.2	WGD	Chloroplast.
	BnaC08g19680D	BnaC08T0264200ZS	BnIGMT2-5-C-IG	chrC08	MGILNEETLSSNPKSQVVIDDDNELGLMAVRLANAAAFPMVLKAALELGVFDTLYAASVFLSPSEIASRLPTTPRNPEAPALLDRMLRLLASYSMVKCGTVQAKKDQRVYKAEPICRFFLKNNIQDIGSLASQVIVNSDSVFLNTWAQLKDVVLKGGDAFGRAHGGMKLFDYMGTDERFSKLFNQTGFTIAVVKKALEVYQGFKDVDVLVDVGGGVGNTLGVVTSNYPNIKGINFDLTCALAQAPSYPGVEHVAGDMFVEVPKGDTMILKRILHDWTDEDCIKILKNCRKSLPENGKVVVIELVTPDNAESGDINANIAFDMDMLMFTQCSGGKERSRAEFEALAMESGFTHCKFVCQAYHCWIIEFCKENV	372	AGCTATAAGAAGTAGGATCCAATATCCATAAGCATCATCATCCGCAACACTACATAGAAGACACATAAACACACAAACTCTCCTTGTTTCTTCGCTTCTGATCAGTTTGATCACCAGTTTGATCACCAAGGTAGAGAAGGAACAAATAAAGAGAATTAAAAATGGGAATCCTTAACGAAGAAACCTTAAGCTCTAACCCCAAAAGCCAAGTTGTTATCGATGATGATAATGAGTTGGGTTTGATGGCCGTGAGATTAGCCAATGCCGCTGCCTTTCCCATGGTTCTCAAAGCTGCCCTTGAGCTCGGTGTCTTTGACACTCTCTACGCCGCCTCAGTGTTCCTCTCACCTTCCGAGATAGCAAGTAGGCTACCAACTACGCCTCGTAACCCTGAGGCGC…	AGCTATAAGAAGTAGGATCCAATATCCATAAGCATCATCATCCGCAACACTACATAGAAGACACATAAACACACAAACTCTCCTTGTTTCTTCGCTTCTGATCAGTTTGATCACCAGTTTGATCACCAAGGTAGAGAAGGAACAAATAAAGAGAATTAAAAATGGGAATCCTTAACGAAGAAACCTTAAGCTCTAACCCCAAAAGCCAAGTTGTTATCGATGATGATAATGAGTTGGGTTTGATGGCCGTGAGATTAGCCAATGCCGCTGCCTTTCCCATGGTTCTCAAAGCTGCCCTTGAGCTCGGTGTCTTTGACACTCTCTACGCCGCCTCAGTGTTCCTCTCACCTTCCGAGATAGCAAGTAGGCTACCAACTACGCCTCGTAACCCTGAGGCGC…	ATGGGAATCCTTAACGAAGAAACCTTAAGCTCTAACCCCAAAAGCCAAGTTGTTATCGATGATGATAATGAGTTGGGTTTGATGGCCGTGAGATTAGCCAATGCCGCTGCCTTTCCCATGGTTCTCAAAGCTGCCCTTGAGCTCGGTGTCTTTGACACTCTCTACGCCGCCTCAGTGTTCCTCTCACCTTCCGAGATAGCAAGTAGGCTACCAACTACGCCTCGTAACCCTGAGGCGCCGGCTTTGTTGGACAGGATGCTACGTCTACTCGCTAGCTACTCCATGGTCAAGTGCGGTACGGTCCAAGCCAAAAAGGACCAGAGGGTTTACAAAGCCGAGCCAATATGCAGGTTCTTCTTGAAAAATAACATTCAAGATATTGGATCCTTAGCTTCTCAA…	5.21	40838.1	HE	Chloroplast.
	BnaC05g16350D	BnaC05T0181000ZS	BnIGMT2-6-C-IG	chrC05	MGILIEETLSANTKTQIVIDDDNELGLMAVRIANAAAFPMVLKAALELGVFDTLYAASVFLSPSEISNLLPTTPRNPGAPVLLDRMLRLLASYSMVKCSTVQAGKGERVYRAEPICRFFLKDNIQDIGSLASQVIVNFDSVFLSTWGQLKDVVLEGGDAFGRAHGGMKLFDYMGTDERFSKLFNQTGFTIAVVKKALEVYQGFKDVNVLVDVGGGVGNTLGVVTSKYPNIKGINFDLTCALAQAPSYPGVDHVPGDMFVDVPKGDAMILKRILHDWTDEDCVKILKNCWKSLPENGKVVVIELVTPDDAENGDINANIAFDMDMLMFTQCSGGKERSRAEFEALAAASGFTKCKFVCPAYHCWIIEFCKENV	372	ATGGGAATCCTTATTGAAGAAACATTAAGCGCTAACACCAAAACCCAAATTGTTATTGATGATGATAACGAGTTGGGCTTGATGGCCGTGAGAATAGCCAATGCTGCCGCCTTTCCGATGGTTCTCAAAGCTGCCCTCGAGCTCGGTGTCTTTGACACTCTCTACGCCGCTTCGGTGTTCCTCTCACCTTCCGAGATATCAAATCTACTTCCAACCACACCTCGTAACCCAGGAGCACCGGTTTTGCTAGACCGGATGCTCCGTCTCCTCGCTAGTTACTCCATGGTCAAGTGCAGTACGGTCCAAGCCGGAAAGGGCGAGAGGGTCTACAGAGCCGAGCCAATTTGCAGGTTCTTCTTGAAAGATAACATTCAAGATATTGGATCCTTAGCTTCTCAA…	ATGGGAATCCTTATTGAAGAAACATTAAGCGCTAACACCAAAACCCAAATTGTTATTGATGATGATAACGAGTTGGGCTTGATGGCCGTGAGAATAGCCAATGCTGCCGCCTTTCCGATGGTTCTCAAAGCTGCCCTCGAGCTCGGTGTCTTTGACACTCTCTACGCCGCTTCGGTGTTCCTCTCACCTTCCGAGATATCAAATCTACTTCCAACCACACCTCGTAACCCAGGAGCACCGGTTTTGCTAGACCGGATGCTCCGTCTCCTCGCTAGTTACTCCATGGTCAAGTGCAGTACGGTCCAAGCCGGAAAGGGCGAGAGGGTCTACAGAGCCGAGCCAATTTGCAGGTTCTTCTTGAAAGATAACATTCAAGATATTGGATCCTTAGCTTCTCAA…	ATGGGAATCCTTATTGAAGAAACATTAAGCGCTAACACCAAAACCCAAATTGTTATTGATGATGATAACGAGTTGGGCTTGATGGCCGTGAGAATAGCCAATGCTGCCGCCTTTCCGATGGTTCTCAAAGCTGCCCTCGAGCTCGGTGTCTTTGACACTCTCTACGCCGCTTCGGTGTTCCTCTCACCTTCCGAGATATCAAATCTACTTCCAACCACACCTCGTAACCCAGGAGCACCGGTTTTGCTAGACCGGATGCTCCGTCTCCTCGCTAGTTACTCCATGGTCAAGTGCAGTACGGTCCAAGCCGGAAAGGGCGAGAGGGTCTACAGAGCCGAGCCAATTTGCAGGTTCTTCTTGAAAGATAACATTCAAGATATTGGATCCTTAGCTTCTCAA…	4.97	40626.9		Chloroplast.
	BnaC05g16380D	NA	BnIGMT2-7-C-IG	chrC05	MGILIEETLSANFKTQTVIDDDNELGLMAVRLANAAAFPMVLKASLELGVFDILYAEATSSSIDSFLSPSEIASRLPTTPCNPEAPALLDRMLRLLASYSMVKCGNVTSGKGERVYRAEPICRFFLKDNIQDIGSLASQVIVNFDSVFLKTWGQLKDVVLEGGDAFGRAHGGMKLFDYMGTDERFSKLFNQTGFTIAVVKKALEVYQGFKDVNVLVDVGGGVGNTLGVVTSKYPNIKGINFDLTCALAQAPSYPGVEHVPGDMFVDVPKGDAMILKRILHDWTDEDCVKILKNCWKSLPDNGKVVVIELVTPDEAENGDINANISFDMDMLMFTQCSGGKERSRAEFEALAAASSFTHCKFVCQAYHCWIIEFCK	375	ATGGGAATCCTTATTGAAGAAACCTTAAGCGCTAACTTCAAAACCCAAACTGTTATTGATGATGATAATGAGTTGGGTTTGATGGCCGTGAGACTAGCCAATGCCGCAGCCTTCCCAATGGTTCTTAAGGCCTCCCTCGAGCTCGGTGTTTTTGACATTCTCTATGCCGAAGCTACTAGCAGTAGCATCGACTCCTTCCTCTCACCATCAGAGATAGCGAGTAGGCTACCAACTACACCATGTAACCCTGAGGCCCCGGCTTTGTTGGACCGGATGCTTCGCCTACTCGCTAGCTATTCCATGGTCAAGTGTGGTAACGTCACATCCGGGAAGGGAGAGAGAGTCTATAGAGCAGAGCCAATTTGCAGGTTTTTCTTGAAAGATAACATTCAAGATATA…	ATGGGAATCCTTATTGAAGAAACCTTAAGCGCTAACTTCAAAACCCAAACTGTTATTGATGATGATAATGAGTTGGGTTTGATGGCCGTGAGACTAGCCAATGCCGCAGCCTTCCCAATGGTTCTTAAGGCCTCCCTCGAGCTCGGTGTTTTTGACATTCTCTATGCCGAAGCTACTAGCAGTAGCATCGACTCCTTCCTCTCACCATCAGAGATAGCGAGTAGGCTACCAACTACACCATGTAACCCTGAGGCCCCGGCTTTGTTGGACCGGATGCTTCGCCTACTCGCTAGCTATTCCATGGTCAAGTGTGGTAACGTCACATCCGGGAAGGGAGAGAGAGTCTATAGAGCAGAGCCAATTTGCAGGTTTTTCTTGAAAGATAACATTCAAGATATA…	ATGGGAATCCTTATTGAAGAAACCTTAAGCGCTAACTTCAAAACCCAAACTGTTATTGATGATGATAATGAGTTGGGTTTGATGGCCGTGAGACTAGCCAATGCCGCAGCCTTCCCAATGGTTCTTAAGGCCTCCCTCGAGCTCGGTGTTTTTGACATTCTCTATGCCGAAGCTACTAGCAGTAGCATCGACTCCTTCCTCTCACCATCAGAGATAGCGAGTAGGCTACCAACTACACCATGTAACCCTGAGGCCCCGGCTTTGTTGGACCGGATGCTTCGCCTACTCGCTAGCTATTCCATGGTCAAGTGTGGTAACGTCACATCCGGGAAGGGAGAGAGAGTCTATAGAGCAGAGCCAATTTGCAGGTTTTTCTTGAAAGATAACATTCAAGATATA…	4.93	41071.2		Chloroplast.
TFs (IGSL)	BnaA03g39790D	BnaA03T0404300ZS	BnMYB34-1-A-IG	chrA03	MVRTPCCKEEGIKKGAWTPEEDQKLIAYLQLHGEGGWRTLPEKAGLKRCGKSCRLRWANYLRPDIKRGEFTPEEDDTIIKLHALKGNKWAAIATCLAGRTDNEIKNYWNTNLKKRLKQRGIDPTTHKPINSTDQTGSEPKHHKLGSSGSARLLNRVASKYSVDSNRDLLTGIIIGNSTNIADISQNTGDVDSPTKNSTSTLLNQMAAASSGFISILTNNTSTSPGFSDNCSFSDGFTEFFSNEEISGMYTNVDNVGLMEELEDILSYDGADVGDIKDSPEVDVTDDMDFLDSWNKEDDLDLEKFVSSLDSKIGVFV	316	GAGAGAGAGAAAGAGAGAGTAAAAGAACACCGTTTGTTCTTGTTTTAAGAATCCGATATATAATGATAACACGTTCACGTGTTCCTCGTCAAAAGAGTGTCTCAGTGAGCACAATTTTCAAGTGTCTTTTGGTTTTGATCAAGCGTTCTATTAAATTCTCTTAGTCATCTTTTCTAATCTCTTTTCTTTTTAATTTCACTTAAGCGGTTTTAAAAATTTCTTCCTTTCGTAGGTCTCTAGCTAAGGTTTTTAAGATAGGTTTTATATCAAATAAATAAATAAAAGCAAGAATCAGTAAGAAGAAGAATCAGAGATGGTGAGAACACCATGCTGCAAAGAAGAAGGAATAAAGAAAGGAGCTTGGACTCCTGAGGAAGATCAAAAGCTTATTGCTTATCT…	GAGAGAGAGAAAGAGAGAGTAAAAGAACACCGTTTGTTCTTGTTTTAAGAATCCGATATATAATGATAACACGTTCACGTGTTCCTCGTCAAAAGAGTGTCTCAGTGAGCACAATTTTCAAGTGTCTTTTGGTTTTGATCAAGCGTTCTATTAAATTCTCTTAGTCATCTTTTCTAATCTCTTTTCTTTTTAATTTCACTTAAGCGGTTTTAAAAATTTCTTCCTTTCGTAGGTCTCTAGCTAAGGTTTTTAAGATAGGTTTTATATCAAATAAATAAATAAAAGCAAGAATCAGTAAGAAGAAGAATCAGAGATGGTGAGAACACCATGCTGCAAAGAAGAAGGAATAAAGAAAGGAGCTTGGACTCCTGAGGAAGATCAAAAGCTTATTGCTTATCT…	ATGGTGAGAACACCATGCTGCAAAGAAGAAGGAATAAAGAAAGGAGCTTGGACTCCTGAGGAAGATCAAAAGCTTATTGCTTATCTTCAACTACATGGTGAAGGTGGATGGCGTACTCTCCCGGAAAAAGCTGGATTGAAGAGATGTGGGAAGAGTTGTAGACTAAGATGGGCTAACTATCTAAGACCCGATATTAAAAGAGGGGAGTTTACTCCTGAAGAAGACGACACTATTATCAAGCTTCATGCTCTTAAGGGTAACAAGTGGGCCGCAATAGCAACATGTTTGGCGGGACGAACCGACAATGAGATTAAGAATTATTGGAACACGAATCTCAAGAAGCGTTTAAAACAAAGAGGTATCGATCCAACCACTCACAAACCGATCAATTCAACCGAT…	4.99	34916.9	WGD	Nucleus.
	BnaA09g05480D	BnaA09T0073800ZS	BnMYB34-2-A-IG	chrA09	MVRTPCCKEEGIKKGAWTPEEDRKLIAYIQRHGEGGWRTLPEKAGLKRCGKSCRLRWANYLRPDIKRGEFTLEEDDTIIKLHALKGNKWAAIATYLAGRTDNEIKNYWNTNLKKRLKQKGIDPTTHKPIKSTDQTGIEPKNLKLSSSGSARVLNRVASKYAVDLNRDLVTGIIIGNSTIVADVSQNSVDVENSTTTLLNKTAGLMTNTSTSSGFSDNCSLSDDITEFFSNEEISDMYTNVDHVGLMEELKGMLSYENAVPGEIKGSPEANIADEMEFLDSWNDDLDLEKFVSSLDSSIGVFV	302	ATGGTGAGAACACCATGTTGCAAAGAAGAAGGAATAAAGAAAGGAGCCTGGACTCCTGAAGAAGATCGAAAGCTTATTGCTTATATTCAACGACATGGTGAAGGTGGATGGCGGACTCTCCCGGAAAAAGCTGGTAATTAGTAGAAAAATTATATATAATTAATTATCATATGTTTGTCTCTTAATTACATATGTACATATATGTTACAATGTGGGTACAAAATGTATACAGGATTGAAGAGATGCGGAAAGAGTTGTAGACTTAGATGGGCTAATTATCTAAGACCCGATATCAAAAGAGGAGAGTTTACTCTTGAAGAAGACGACACTATTATCAAACTTCATGCTCTTAAGGGTAACAAGTAAGAATATTTTTTTTGTTTATTACTTTATATGTAC…	ATGGTGAGAACACCATGTTGCAAAGAAGAAGGAATAAAGAAAGGAGCCTGGACTCCTGAAGAAGATCGAAAGCTTATTGCTTATATTCAACGACATGGTGAAGGTGGATGGCGGACTCTCCCGGAAAAAGCTGGATTGAAGAGATGCGGAAAGAGTTGTAGACTTAGATGGGCTAATTATCTAAGACCCGATATCAAAAGAGGAGAGTTTACTCTTGAAGAAGACGACACTATTATCAAACTTCATGCTCTTAAGGGTAACAAGTGGGCCGCAATCGCAACTTATTTGGCTGGACGAACTGATAACGAGATTAAAAATTATTGGAACACAAATCTTAAAAAGCGTTTAAAGCAAAAAGGTATCGATCCAACCACTCACAAACCGATCAAGTCAACCGAT…	ATGGTGAGAACACCATGTTGCAAAGAAGAAGGAATAAAGAAAGGAGCCTGGACTCCTGAAGAAGATCGAAAGCTTATTGCTTATATTCAACGACATGGTGAAGGTGGATGGCGGACTCTCCCGGAAAAAGCTGGATTGAAGAGATGCGGAAAGAGTTGTAGACTTAGATGGGCTAATTATCTAAGACCCGATATCAAAAGAGGAGAGTTTACTCTTGAAGAAGACGACACTATTATCAAACTTCATGCTCTTAAGGGTAACAAGTGGGCCGCAATCGCAACTTATTTGGCTGGACGAACTGATAACGAGATTAAAAATTATTGGAACACAAATCTTAAAAAGCGTTTAAAGCAAAAAGGTATCGATCCAACCACTCACAAACCGATCAAGTCAACCGAT…	5.45	33578.8	WGD	Nucleus.
	BnaAnng06640D	BnaC02T0523300ZS	BnMYB34-3-A-IG	chrAnn_random	MVRTPCCKEEGIKKGAWTPEEDQKLIAYLQLHGEGGWRTLPEKAGLKRCGKSCRLRWANYLRPDIKRGEFTPEEDDAIIKLHALMGNKWAAIASSLAGRTDNDIKNYWSTNLKKRLKQKGLDPITHKPNNPTGLEPANHKLGSSGSAWLLNRVAKKYAVNVNRDLLTGIIIGNSTIIADDSQNSSDTEHSTSTLLKTVAKPSAPATSPGSFSDDLDVFFSNEEISDMYMNVDNVGLMEELKGILSYAGDIKDSPEYNVSDEMEFLDSWNGEDGLDLENCS	280	CCATTGTTCGTATTTAAGAAATCCCATATATAATGATAACTCCTCGTCAAAAGAGTGTCTCAGTGAGTACAATCTTCAAGTGTCTTTTGGTTTTGATCAAACGTTCTATTCAGTTCTCTTTTCTTGCCCTTTTCTAATGATAAAATCTCCTTTCTGGTTAATTTCACTTAAGTAAAAAATGAATTAAAGAGTATTTCTTACTTTCATAGGTCTCTAGCTAGAGTTTCTATTAGGTTTTATATTAATAAATAAATAAAGTCAAGACTCAAGAAGAAGAACTAGATATGGTGAGAACACCATGTTGCAAAGAAGAAGGAATAAAGAAAGGAGCTTGGACTCCTGAAGAAGATCAAAAGCTTATTGCTTATCTTCAACTACATGGTGAAGGTGGATGGCGTA…	CCATTGTTCGTATTTAAGAAATCCCATATATAATGATAACTCCTCGTCAAAAGAGTGTCTCAGTGAGTACAATCTTCAAGTGTCTTTTGGTTTTGATCAAACGTTCTATTCAGTTCTCTTTTCTTGCCCTTTTCTAATGATAAAATCTCCTTTCTGGTTAATTTCACTTAAGTAAAAAATGAATTAAAGAGTATTTCTTACTTTCATAGGTCTCTAGCTAGAGTTTCTATTAGGTTTTATATTAATAAATAAATAAAGTCAAGACTCAAGAAGAAGAACTAGATATGGTGAGAACACCATGTTGCAAAGAAGAAGGAATAAAGAAAGGAGCTTGGACTCCTGAAGAAGATCAAAAGCTTATTGCTTATCTTCAACTACATGGTGAAGGTGGATGGCGTA…	ATGGTGAGAACACCATGTTGCAAAGAAGAAGGAATAAAGAAAGGAGCTTGGACTCCTGAAGAAGATCAAAAGCTTATTGCTTATCTTCAACTACATGGTGAAGGTGGATGGCGTACTCTCCCGGAGAAAGCTGGATTGAAGAGATGTGGGAAAAGTTGTAGACTGAGATGGGCTAATTATCTAAGACCCGACATCAAGAGAGGAGAGTTTACTCCCGAAGAAGACGACGCTATTATCAAGCTTCATGCTCTTATGGGTAACAAGTGGGCCGCAATTGCAAGTAGCTTGGCGGGACGAACTGACAATGACATTAAAAATTATTGGAGCACAAACCTCAAGAAGCGTTTAAAACAAAAAGGTCTTGATCCAATCACTCACAAACCGAACAATCCAACCGGT…	5.28	30994.8		Nucleus.
	BnaAnng06630D	BnaA02T0391300ZS	BnMYB34-4-A-IG	chrAnn_random	MVRTPCCKEEGIRKGAWTPEEDQRLIAYVQLHGESGWRTLPEKAGLKRCGKSCRLRWANYLKPDIKRGEFTPEEDDTIIKLHTLMGNKWAAIATSLAGRTDNEIKNYWNTNLKKRLTQIGLDPTTHKPINPTDQTGFEPKVHKLGCARLLNHVARKYAGDLNRDLLTGIIIGNSSNIAEGLQNSVEVDSPTESSTFTLLNKAAARSSAVTSFLTNNMSSSPGLSNNCSFADNLDLFFSNDVISDMSMNVDNVCIMEELRDILSYGGADAGDVKDLPEFNVTDGMEFLGSWNVEDDLHLENYYWVR	305	ATGGTGAGAACACCATGTTGCAAAGAAGAAGGAATAAGAAAAGGAGCTTGGACTCCCGAAGAAGATCAAAGGCTTATTGCTTATGTTCAACTACACGGTGAAAGTGGATGGCGTACTCTCCCGGAGAAAGCTGGTATTTTTATATTTTATTTATTGTTTATTTATTAGGAATTCAATATAATTAACTAACAGTTCCTTTTCACTTAATTTTATAATCAGTCTGTTTTACAAAAAAATATTTAAATGTTTTCACACATATTAAAAAACACATTAATAAATCAATATAATAAATATATTATTTTCTGTAATTTTTAATTTTCAATAAATTTTAACAAATACTAGTTCAAGAAAATCAATAAATTTTAAATTATCAGTAAATTTTGACCAATATTAATTTTA…	ATGGTGAGAACACCATGTTGCAAAGAAGAAGGAATAAGAAAAGGAGCTTGGACTCCCGAAGAAGATCAAAGGCTTATTGCTTATGTTCAACTACACGGTGAAAGTGGATGGCGTACTCTCCCGGAGAAAGCTGGATTGAAGAGATGTGGTAAGAGCTGTAGACTTAGATGGGCCAATTATCTAAAACCCGACATCAAGAGAGGAGAGTTTACTCCTGAAGAAGACGACACTATTATCAAACTTCATACTCTTATGGGTAACAAGTGGGCCGCAATAGCAACAAGCTTGGCGGGACGAACTGACAACGAGATCAAAAATTACTGGAACACAAATCTCAAGAAGCGTTTGACACAAATAGGTCTTGATCCAACCACTCACAAACCGATCAATCCAACTGAT…	ATGGTGAGAACACCATGTTGCAAAGAAGAAGGAATAAGAAAAGGAGCTTGGACTCCCGAAGAAGATCAAAGGCTTATTGCTTATGTTCAACTACACGGTGAAAGTGGATGGCGTACTCTCCCGGAGAAAGCTGGATTGAAGAGATGTGGTAAGAGCTGTAGACTTAGATGGGCCAATTATCTAAAACCCGACATCAAGAGAGGAGAGTTTACTCCTGAAGAAGACGACACTATTATCAAACTTCATACTCTTATGGGTAACAAGTGGGCCGCAATAGCAACAAGCTTGGCGGGACGAACTGACAACGAGATCAAAAATTACTGGAACACAAATCTCAAGAAGCGTTTGACACAAATAGGTCTTGATCCAACCACTCACAAACCGATCAATCCAACTGAT…	5.37	34067.3	WGD	Nucleus.
	BnaCnng21270D	BnaC07T0376700ZS	BnMYB34-1-C-IG	chrCnn_random	MVRTPCCKEEGIKKGAWTPEEDQKLTAYLQLHGEGGWRTLPEKAGLKRCGKSCRLRWANYLRPDIKRGEFTPEEEDTIIKLHALKGNKWAAIATCLAGRTDNEIKNYWNTNLKKRLKQKGIDPTAHKPINSTDQTGSEPKHHKLGSSGSARLLNRVASKYSVDSNRDLLTGIIIGNSTNIADVSQSSGDVDSPTKNSTSTLLNQMAAASSGFISIQNNTSTSPGFSDNCSFSDGFTEFFSNDEISGMYTNVDNVGLMEELKDILSYGGADLGDIKDSPEVNVTDDMDFLDSWNKDDDLDLEKFVSSLDSKIGVFV	315	GAAGAGAGAGTAAAAGAACACCGTTTGTTCTTATTTTAAGAATCCGATATATAATGATAACACGTTCACGTGTTCCTCGTCAAAAGAGTGTCTCAGTGAGCACAATCTTCAAGTGTCTTTTGGTTTTGATCAAGCGTTCTATTAAATTCTCTTAGTCATTTTTTCTAATCTCTTTTCTTGTTAATTTCACTTAAGCGGTTTAAAAAGTTTCTTCCTTTCATAGGTCTCTAGCTAAGGTTTTATATCAAATAAATAAATAAAAGCAAGAATCAGTAAGAAGAAGAATCAGAGATGGTGAGAACACCATGCTGCAAAGAAGAAGGAATAAAGAAAGGAGCTTGGACTCCCGAGGAAGATCAAAAGCTCACTGCTTATCTTCAACTACATGGTGAAGGTGGA…	GAAGAGAGAGTAAAAGAACACCGTTTGTTCTTATTTTAAGAATCCGATATATAATGATAACACGTTCACGTGTTCCTCGTCAAAAGAGTGTCTCAGTCTCTAGCTAAGGTTTTATATCAAATAAATAAATAAAAGCAAGAATCAGTAAGAAGAAGAATCAGAGATGGTGAGAACACCATGCTGCAAAGAAGAAGGAATAAAGAAAGGAGCTTGGACTCCCGAGGAAGATCAAAAGCTCACTGCTTATCTTCAACTACATGGTGAAGGTGGATGGCGTACTCTCCCGGAAAAAGCTGGATTGAAGAGATGTGGGAAGAGTTGTAGGCTGAGATGGGCTAACTATCTAAGACCCGATATTAAGAGAGGAGAGTTTACTCCCGAAGAAGAAGACACTATTAT…	ATGGTGAGAACACCATGCTGCAAAGAAGAAGGAATAAAGAAAGGAGCTTGGACTCCCGAGGAAGATCAAAAGCTCACTGCTTATCTTCAACTACATGGTGAAGGTGGATGGCGTACTCTCCCGGAAAAAGCTGGATTGAAGAGATGTGGGAAGAGTTGTAGGCTGAGATGGGCTAACTATCTAAGACCCGATATTAAGAGAGGAGAGTTTACTCCCGAAGAAGAAGACACTATTATCAAACTTCATGCTCTTAAGGGTAACAAGTGGGCCGCAATAGCAACATGTTTGGCGGGACGAACTGACAATGAGATTAAGAATTATTGGAACACGAATCTCAAGAAGCGTTTAAAACAAAAAGGTATCGATCCAACCGCTCACAAACCGATCAATTCAACCGAT…	5.28	34645.6	WGD	Nucleus.
	BnaC09g05060D	BnaC09T0064100ZS	BnMYB34-2-C-IG	chrC09	MVRTPCCKEEGIKKGAWTPEEDQKLIAYIQRHGEGGWRTLPEKAGLKRCGKSCRLRWANYLRPDIKRGEFTTEEDDTIIKLHALKGNKWAAIATYLAGRTDNEIKNYWNTNLKKRLKQKGIDPTTHKPINSTDQTGIGPKNLKRSSSGSARVLNRVASKYAVDLNRDLVTGIIIGNSTIITQNSEVENSTTILLNKMSTSSGFSDNCSFSDGFPEFFSNQEISDMSMSDDHVGLMEELKGMLSYDNAVPGEIKGSPEANIADEMEFLDSWNVEDDLDLEKFVSSLDSSIGVFV	293	ATGGTGAGAACACCATGTTGCAAAGAAGAAGGAATAAAGAAAGGAGCCTGGACTCCTGAAGAAGATCAAAAGCTTATTGCTTATATTCAACGACATGGTGAAGGTGGATGGCGTACTCTCCCGGAAAAAGCTGGTAATTATTAGAAAAATTCTATATAATTAATTATCATATGTTTGTCTCTTAATTACATATGTACATATATGTTACAATGTGTGTACAAAATGTATATAGGATTGAAGAGATGTGGGAAGAGTTGTAGACTTAGATGGGCTAATTATCTAAGACCCGATATCAAGAGAGGAGAGTTTACTACTGAAGAAGACGACACTATTATCAAACTTCATGCTCTTAAGGGTAACAAGTATGAATATTTCCTTTGTTTATTACTTTATATGTAC…	ATGGTGAGAACACCATGTTGCAAAGAAGAAGGAATAAAGAAAGGAGCCTGGACTCCTGAAGAAGATCAAAAGCTTATTGCTTATATTCAACGACATGGTGAAGGTGGATGGCGTACTCTCCCGGAAAAAGCTGGATTGAAGAGATGTGGGAAGAGTTGTAGACTTAGATGGGCTAATTATCTAAGACCCGATATCAAGAGAGGAGAGTTTACTACTGAAGAAGACGACACTATTATCAAACTTCATGCTCTTAAGGGTAACAAGTGGGCCGCAATAGCAACTTATTTGGCTGGACGAACTGACAACGAGATTAAAAATTATTGGAACACAAATCTTAAAAAGCGTTTAAAGCAAAAAGGTATCGATCCAACCACTCACAAACCGATCAATTCAACCGAT…	ATGGTGAGAACACCATGTTGCAAAGAAGAAGGAATAAAGAAAGGAGCCTGGACTCCTGAAGAAGATCAAAAGCTTATTGCTTATATTCAACGACATGGTGAAGGTGGATGGCGTACTCTCCCGGAAAAAGCTGGATTGAAGAGATGTGGGAAGAGTTGTAGACTTAGATGGGCTAATTATCTAAGACCCGATATCAAGAGAGGAGAGTTTACTACTGAAGAAGACGACACTATTATCAAACTTCATGCTCTTAAGGGTAACAAGTGGGCCGCAATAGCAACTTATTTGGCTGGACGAACTGACAACGAGATTAAAAATTATTGGAACACAAATCTTAAAAAGCGTTTAAAGCAAAAAGGTATCGATCCAACCACTCACAAACCGATCAATTCAACCGAT…	5.57	32668.8	HE	Nucleus.
	BnaCnng49840D	NA	BnMYB34-3-C-IG	chrCnn_random	MVRTPCCKEEGIKKGAWTPEEDQKLIAYLQLHGEGGWRTLPEKAGLKRCGKSCRLRWANYLKPDIKRGEFTPEEDDIIIKLHALMGNKWAAIASNLAGRTDNDIKNYWNTNLKKRLKQKGLDPITHKPINPTGFQPANHTLGSSGSARLLNRVAKKYAVDVNRDLLTGIIIGNSTIIADESQNSSDTEHSTSTLLKPVAKPSAPATSPGSFSDDLDVFFSNEEISDIYMNVDNVGLMEELKSILSYAGDIKDSPEYNVSDEMEFLDSWNEEDGLDLENCL	280	TAAAGAACACCCATTATTCGTATTTAAGAAATCCCATATATTGTGTTCAAAAAAAATAAATAAAAAAAATCCCATATATAATGATAACTCCTCGTCAAAAGAGTGTCTCACTGAGTACAATCTTCAGGTGTCTTTTGGTTTTGATCAAACGTTCTATTCAGTTCTCTTTTCTTGCTCTTTTCTAATGATAAAATCTCCTTTCTGGTTAATTTCACTTAAGTAAAAAATGAATTAAAGAGTAATTCTTCCTTTCATAGGTCTCTATAGCTAGAGTTTCTATTAGGTTTTATATTAATAAATAAATAAAGTCGAGACTCAAGAAGAAGAACTAGATATGGTGAGAACACCATGTTGCAAAGAAGAAGGAATAAAGAAAGGAGCCTGGACTCCTGAAGAAGA…	TAAAGAACACCCATTATTCGTATTTAAGAAATCCCATATATTGTGTTCAAAAAAAATAAATAAAAAAAATCCCATATATAATGATAACTCCTCGTCAAAAGAGTGTCTCACTGAGTACAATCTTCAGGTGTCTTTTGGTTTTGATCAAACGTTCTATTCAGTTCTCTTTTCTTGCTCTTTTCTAATGATAAAATCTCCTTTCTGGTTAATTTCACTTAAGTAAAAAATGAATTAAAGAGTAATTCTTCCTTTCATAGGTCTCTATAGCTAGAGTTTCTATTAGGTTTTATATTAATAAATAAATAAAGTCGAGACTCAAGAAGAAGAACTAGATATGGTGAGAACACCATGTTGCAAAGAAGAAGGAATAAAGAAAGGAGCCTGGACTCCTGAAGAAGA…	ATGGTGAGAACACCATGTTGCAAAGAAGAAGGAATAAAGAAAGGAGCCTGGACTCCTGAAGAAGACCAAAAGCTTATTGCTTATCTTCAACTACATGGTGAAGGAGGATGGCGTACTCTCCCGGAGAAAGCTGGATTGAAGAGATGTGGGAAGAGTTGTAGACTGAGATGGGCTAATTATCTAAAACCCGACATCAAGAGAGGAGAGTTTACTCCTGAAGAAGACGACATTATTATCAAGCTTCATGCTCTTATGGGTAACAAGTGGGCCGCAATTGCAAGTAATTTGGCGGGACGAACTGACAACGACATTAAAAATTATTGGAACACAAACCTCAAGAAGCGTTTAAAACAAAAAGGTCTTGATCCAATCACTCACAAACCGATCAATCCAACCGGT…	5.19	31159.1		Nucleus.
	BnaC02g41860D	BnaC02T0523100ZS	BnMYB34-4-C-IG	chrC02	MVRTPCCKEEGIRKGAWTPEEDQRLIAYVQLHGESGWRTLPEKAGLKRCGKSCRLRWANYLKPDIKRGEFTPEEDDTIIKLHALMGNKWAAIATSLAGRTDNEIKNYWNTNLKKRLTQKGLDPTTHKPINPTDQTGFEPKVHKLGSSSCARLLNHVARKYAGDLNRDLLTGIIIGNSSNIGEGSQNSVEVDSPTESSTFRLLNKAAARSSAVTSFLTNNMSSSPGLSNNCSFADNLDLFFSNEEISDMSMNVDNVCIMEELREILSYGGADAGDVKDLPEFNNYYWVR	288	ATGGTGAGAACACCATGTTGCAAAGAAGAAGGAATAAGAAAGGGAGCTTGGACTCCCGAAGAAGATCAGAGGCTTATTGCTTATGTTCAACTACACGGTGAAAGTGGATGGCGTACTCTCCCGGAGAAAGCTGGTATTTTTATATTTTCTTTATTGTTTATTTATTAGGAATTCAATATAATTAACTAACAGTTCTTTTCGCTTAATTTTATAATCAGTCTGTTTCACAAAGAAATATTTTAGTGTTTTCACACATATTAAAAAAGCACATTAGTAAATTAATATAATAAATATATTATTTTCTATAATTTTTAATTTTCAATAAATTTTAACAAATACTAGTTCAAGAAAATGAATAAATTTTAAATTATCAATAAATTTTGACCAATACTAATTTAA…	ATGGTGAGAACACCATGTTGCAAAGAAGAAGGAATAAGAAAGGGAGCTTGGACTCCCGAAGAAGATCAGAGGCTTATTGCTTATGTTCAACTACACGGTGAAAGTGGATGGCGTACTCTCCCGGAGAAAGCTGGATTGAAGAGATGTGGTAAGAGCTGTAGACTTAGATGGGCTAATTATCTAAAACCCGACATCAAAAGAGGAGAGTTTACTCCTGAAGAAGACGACACTATTATCAAGCTTCATGCTCTTATGGGTAACAAGTGGGCCGCAATAGCAACAAGCTTGGCGGGACGAACTGACAACGAGATCAAAAATTACTGGAACACAAATCTCAAGAAGCGTTTGACACAAAAAGGTCTTGATCCAACCACTCACAAACCGATCAATCCAACTGAT…	ATGGTGAGAACACCATGTTGCAAAGAAGAAGGAATAAGAAAGGGAGCTTGGACTCCCGAAGAAGATCAGAGGCTTATTGCTTATGTTCAACTACACGGTGAAAGTGGATGGCGTACTCTCCCGGAGAAAGCTGGATTGAAGAGATGTGGTAAGAGCTGTAGACTTAGATGGGCTAATTATCTAAAACCCGACATCAAAAGAGGAGAGTTTACTCCTGAAGAAGACGACACTATTATCAAGCTTCATGCTCTTATGGGTAACAAGTGGGCCGCAATAGCAACAAGCTTGGCGGGACGAACTGACAACGAGATCAAAAATTACTGGAACACAAATCTCAAGAAGCGTTTGACACAAAAAGGTCTTGATCCAACCACTCACAAACCGATCAATCCAACTGAT…	6.54	32098.1	SE	Nucleus.
	BnaA08g22580D	BnaA08G0256450ZS	BnMYB51-1-A-IG	chrA08	MVRTPCCKAELGLKKGAWTPEEDQKLVSYVNCHGEGGWRTLPEKAGLKRCGKSCRLRWANYLRPDIKRGEFTEDEERSIISLHALHGNKWAAIARGLPGRTDNEIKNHWNTHIKKRLIKKGVDPVTHKSLISDKSENLPEIPEKQNVIQTIITSDDDLDNEKVKNNNEKPGLSSAKFLNRVANRFGKRINQSVLSEIIGSGGPLTTTTTSHTATTTSVTVNSESDKSTSSSFTPTSDLLCQMTVNGNATSSPSTFSEASVNDSLMYCDNEDNLGFSNFLNDEDFMMLEESSVDNTEFMKELSRFLEEDVNDDVEVMPVYEHQDNIEDIDNYFA	333	ACTTCGCAAGTGAACCAAACAACTCTTAGAAAAAAATAAACTAAAGCTTCTCTCTCTCTATTTTGTGGTAAGAAAACAGAGCAACTAGAGATCTCTGTCTCTTTCTCGCTCTCTGTGTTCTTCTTAGTATCACAAACGAGCTAGCAAGATGTCAATAAGAAGAATCTACCGATGTCTGAACTCTTTAATCAAAAGATCATGTGCTCAATCTTTATGATCACACGTCCCGTTTCACACTTTGTTTCAACTCTCAGGTTTTCATTTTTTTTCTCTTTGTTCTCTGTTTCACTTGAGAACAACCCCATCAAGAATCAAGAATGGTGCGGACACCGTGTTGCAAAGCTGAACTAGGCTTAAAGAAAGGAGCATGGACTCCCGAGGAAGATCAGAAGCTTGTCT…	ACTTCGCAAGTGAACCAAACAACTCTTAGAAAAAAATAAACTAAAGCTTCTCTCTCTCTATTTTGTGGTTTTCATTTTTTTTCTCTTTGTTCTCTGTTTCACTTGAGAACAACCCCATCAAGAATCAAGAATGGTGCGGACACCGTGTTGCAAAGCTGAACTAGGCTTAAAGAAAGGAGCATGGACTCCCGAGGAAGATCAGAAGCTTGTCTCCTACGTCAATTGTCACGGTGAAGGTGGATGGCGAACTCTCCCGGAAAAAGCTGGACTCAAAAGATGTGGCAAAAGCTGCAGACTGAGATGGGCTAATTATCTACGACCTGACATCAAAAGAGGAGAGTTCACTGAAGATGAAGAACGTTCTATCATCTCTCTTCATGCCCTTCATGGCAACAAATG…	ATGGTGCGGACACCGTGTTGCAAAGCTGAACTAGGCTTAAAGAAAGGAGCATGGACTCCCGAGGAAGATCAGAAGCTTGTCTCCTACGTCAATTGTCACGGTGAAGGTGGATGGCGAACTCTCCCGGAAAAAGCTGGACTCAAAAGATGTGGCAAAAGCTGCAGACTGAGATGGGCTAATTATCTACGACCTGACATCAAAAGAGGAGAGTTCACTGAAGATGAAGAACGTTCTATCATCTCTCTTCATGCCCTTCATGGCAACAAATGGGCTGCAATAGCTCGTGGATTACCGGGAAGAACCGATAACGAAATCAAGAACCACTGGAACACTCATATCAAAAAACGTTTGATAAAGAAAGGTGTCGATCCGGTTACACACAAGAGCTTGATCTCCGAC…	5.12	37303.5		Nucleus.
	BnaA09g44500D	BnaA09G0613050ZS	BnMYB51-2-A-IG	chrA09	MVRTPCCRAELGLKKGAWTPEEDQKLTSYVNRHGEGGWRTLPEKAGLKRCGKSCRLRWANYLRPDIKRGEFTEDEELSIISLHALHGNKWAAIARGLPGRTDNEIKNYWNTHIKKRLIKKGVDPVTHKNISENLQDILEKRNINQTIITSDDDLDHNKKMEKSARFLNRVANRFGKRINQSVLSEIIGSGGPHATITNNTTTITTSVTVDSKSDKSTSSSFTPTSNLLMTANGNATSSPSTFSESSINDRLMYWDKEDDIGFSTFLNDEDFMVLEESCVENTEFMKELTRFLGEDETDNVEMMPVYEHQDSFEDIDNYFA	320	ATGGTGCGGACACCATGTTGCAGAGCTGAGTTAGGGTTAAAGAAAGGAGCATGGACTCCCGAGGAAGATCAGAAGCTTACCTCCTACGTTAACCGTCACGGTGAAGGTGGCTGGCGAACTCTCCCCGAAAAAGCTGGTATTTATTTTTATTTTTTATCCCACCATTTTTGAATATTCAATGTTTGGACTTTTTTGGTCATATTATTGATCAATAATTTTATTTTAATAAAATAATTCTTTAAATGGAATAGGACTCAAGAGATGTGGCAAAAGCTGCAGATTGAGATGGGCCAATTATCTAAGACCTGACATCAAAAGAGGAGAGTTCACTGAAGACGAGGAACTTTCAATCATCTCTCTTCACGCTCTTCACGGCAACAAGTAAGTCTCTTGTCCATT…	ATGGTGCGGACACCATGTTGCAGAGCTGAGTTAGGGTTAAAGAAAGGAGCATGGACTCCCGAGGAAGATCAGAAGCTTACCTCCTACGTTAACCGTCACGGTGAAGGTGGCTGGCGAACTCTCCCCGAAAAAGCTGGACTCAAGAGATGTGGCAAAAGCTGCAGATTGAGATGGGCCAATTATCTAAGACCTGACATCAAAAGAGGAGAGTTCACTGAAGACGAGGAACTTTCAATCATCTCTCTTCACGCTCTTCACGGCAACAAATGGGCTGCAATAGCTCGTGGATTACCAGGAAGAACCGATAACGAAATCAAGAACTACTGGAACACTCATATCAAAAAACGTTTGATCAAGAAAGGTGTTGATCCGGTTACTCACAAGAACATATCAGAAAAT…	ATGGTGCGGACACCATGTTGCAGAGCTGAGTTAGGGTTAAAGAAAGGAGCATGGACTCCCGAGGAAGATCAGAAGCTTACCTCCTACGTTAACCGTCACGGTGAAGGTGGCTGGCGAACTCTCCCCGAAAAAGCTGGACTCAAGAGATGTGGCAAAAGCTGCAGATTGAGATGGGCCAATTATCTAAGACCTGACATCAAAAGAGGAGAGTTCACTGAAGACGAGGAACTTTCAATCATCTCTCTTCACGCTCTTCACGGCAACAAATGGGCTGCAATAGCTCGTGGATTACCAGGAAGAACCGATAACGAAATCAAGAACTACTGGAACACTCATATCAAAAAACGTTTGATCAAGAAAGGTGTTGATCCGGTTACTCACAAGAACATATCAGAAAAT…	5.6	36371.6	WGD	Nucleus.
	BnaC08g18090D	BnaC08G0246750ZS	BnMYB51-1-C-IG	chrC08	MVRTPCCKAELGLKKGAWTPEEDQKLVSYVNRHGEGGWRTLPEKAGLKRCGKSCRLRWANYLRPDIKRGEFTEDEECSIISLHALHGNKWAAIARGLPGRTDNEIKNHWNTHIKKRLIKKGVDPVTHKSLISDKSENFPEIPEKQNVIQTIITSEDDLDNEKVKNSNKKPVLSSAKFLNRVANRFGKRINQSVLSEIIGSGGPLTTTTTSHTATTTSVTVNSESDKSTSSSFTPTSDLLCQMTVNGNATSSPSTFSDASVNDSLMYCDNEDNLGFSNFLNDEDFMMLEESCVDNTEFMKELSRFLEEDVNDDVEVMHVYEHQDNIEDIDNYFA	333	ACTTCGCAAGTGAACCAAACAACTCTTAGAAAAAAATAAACTAAAGCTTCTCTCTCTCTATTTTGTGGTAAGAAAACAGAGCAACTAGAGATCTCTGTCTCTTTCTCGCTCTCTGTGTTCTTCTTAGTATCACAAACGAGCTAGCAAGATGTCAATAAGAAGAATCTACCGATGTCTGAACTCTTTAATCAAAAGATCATGTGCTCAATCTTTATGATCACACGTCCCGTTTCACACTTTGTTCAACTCTCAGGTTTTCATTTTTTTTTTCTCTTTGTTCTCTGTTTCACTTGAGAACAACCCCATCAAGAATCAAGAATGGTGCGGACACCGTGTTGCAAAGCTGAACTAGGCTTAAAGAAAGGAGCATGGACTCCCGAGGAAGATCAGAAGCTTGTC…	ACTTCGCAAGTGAACCAAACAACTCTTAGAAAAAAATAAACTAAAGCTTCTCTCTCTCTATTTTGTGGTTTTCATTTTTTTTTTCTCTTTGTTCTCTGTTTCACTTGAGAACAACCCCATCAAGAATCAAGAATGGTGCGGACACCGTGTTGCAAAGCTGAACTAGGCTTAAAGAAAGGAGCATGGACTCCCGAGGAAGATCAGAAGCTTGTCTCCTACGTCAACCGTCACGGTGAAGGTGGATGGCGAACTCTCCCCGAAAAAGCTGGACTCAAAAGATGTGGCAAAAGCTGCAGACTGAGATGGGCTAATTATCTACGACCTGACATCAAAAGAGGAGAGTTCACTGAAGATGAAGAATGTTCTATCATCTCTCTTCATGCCCTTCATGGCAACAAA…	ATGGTGCGGACACCGTGTTGCAAAGCTGAACTAGGCTTAAAGAAAGGAGCATGGACTCCCGAGGAAGATCAGAAGCTTGTCTCCTACGTCAACCGTCACGGTGAAGGTGGATGGCGAACTCTCCCCGAAAAAGCTGGACTCAAAAGATGTGGCAAAAGCTGCAGACTGAGATGGGCTAATTATCTACGACCTGACATCAAAAGAGGAGAGTTCACTGAAGATGAAGAATGTTCTATCATCTCTCTTCATGCCCTTCATGGCAACAAATGGGCTGCAATAGCTCGTGGATTACCGGGAAGAACCGATAACGAAATCAAGAACCACTGGAACACTCATATCAAAAAACGTTTGATAAAGAAAGGTGTCGATCCGGTTACACACAAGAGCTTGATTTCCGAC…	5.31	37407.7		Nucleus.
	BnaC08g37160D	BnaC08G0468450ZS	BnMYB51-3-C-IG	chrC08	MVRTPCCRAELGLKKGAWTPEEDQKLTSYVNRHGEGGWRTLPEKAGLKRCGKSCRLRWANYLRPDIKRGEFTEDEERSIISLHALHGNKWAAIARGLPGRTDNEIKNYWNTHIKKRLIKKGVDPVTHKSISANLQDIPEKLNINQTIITSDDDLDHNKKMEKSARFLNRVANRFGKRINQSVLSEIIGSGGPHATISNNTTTVTTSVTVDSKSDKSTSSSFTPTSNLLMTANGNATSSPSAFSESSISDRLMYWDKEDNIEFSTFLNDEDFMVLEESCAENNEFMKELTRFLQEDETDNIEMMPVNEHQDSFEDIDNYFA	320	ATGGTGCGGACACCATGTTGCAGAGCTGAGTTAGGGTTAAAGAAAGGAGCATGGACTCCCGAGGAAGATCAGAAGCTTACCTCCTACGTTAACCGTCACGGTGAAGGTGGCTGGCGAACTCTCCCCGAAAAAGCTGGTATTTATTTTTATTTTTTATTCTGCCATTTTTGAATATTCAATGTTTGGACTTTTTTGGTCATATTATTGATCAATAATTTTTTTAACAAAATCATTCTTTTAAATGGGATAGGACTCAAGAGATGTGGCAAAAGTTGCAGACTAAGATGGGCCAATTATCTAAGACCTGACATCAAAAGAGGAGAGTTCACTGAAGATGAAGAACGTTCTATCATCTCTCTCCACGCCCTTCATGGCAACAAGTTAGTCTCTTGTTCATTT…	ATGGTGCGGACACCATGTTGCAGAGCTGAGTTAGGGTTAAAGAAAGGAGCATGGACTCCCGAGGAAGATCAGAAGCTTACCTCCTACGTTAACCGTCACGGTGAAGGTGGCTGGCGAACTCTCCCCGAAAAAGCTGGACTCAAGAGATGTGGCAAAAGTTGCAGACTAAGATGGGCCAATTATCTAAGACCTGACATCAAAAGAGGAGAGTTCACTGAAGATGAAGAACGTTCTATCATCTCTCTCCACGCCCTTCATGGCAACAAATGGGCTGCAATAGCTCGTGGATTACCAGGAAGAACCGATAACGAAATCAAGAATTACTGGAACACTCATATCAAAAAACGTTTGATCAAGAAAGGTGTTGATCCGGTTACTCACAAAAGCATATCAGCAAAT…	ATGGTGCGGACACCATGTTGCAGAGCTGAGTTAGGGTTAAAGAAAGGAGCATGGACTCCCGAGGAAGATCAGAAGCTTACCTCCTACGTTAACCGTCACGGTGAAGGTGGCTGGCGAACTCTCCCCGAAAAAGCTGGACTCAAGAGATGTGGCAAAAGTTGCAGACTAAGATGGGCCAATTATCTAAGACCTGACATCAAAAGAGGAGAGTTCACTGAAGATGAAGAACGTTCTATCATCTCTCTCCACGCCCTTCATGGCAACAAATGGGCTGCAATAGCTCGTGGATTACCAGGAAGAACCGATAACGAAATCAAGAATTACTGGAACACTCATATCAAAAAACGTTTGATCAAGAAAGGTGTTGATCCGGTTACTCACAAAAGCATATCAGCAAAT…	5.71	36277.5	SD	Nucleus.
	BnaC05g14250D	BnaC05T0156000ZS	BnMYB51-4-C-IG	chrC05	MVRTPCCKPELGLKKGAWTPEEDQKLISYLNNHGEGGWRTLPEKAGLKRCGKSCRLRWANYLRPDIKRGEFTEDEELSIISLHALHGNKWSDIARGLPGRTDNEIKNYWNTHIKKRLIKKGVDPVTHKSLISETSKSENLPEILNNQNIIQTTISSNDDLGNNEKVKNEDKKSRLSSARFLNKVANRVGKKINQSVLSEIIGSGGPLTTTTSVTVDSISDKSMNFSFTPTSYPLNQMTVNDNGNATSPPSMFSDSSVNDPLMYRSVDNIGFPGFLNEQHVMMLEESCVENTKFMNELMRFLQEDVNNDVEVTPVYEYQDDFEEIGNYFA	329	TCTTCTTGTTCAGTGCTAAAACATTCTCGAGTACCCCAAAAGAGCAAGATGTCTATAAGAAGAATCTACCGATGTCTGAATGCTTTAATCAAAAGATCATGTGCTCGATCTTTATGATCATACGTACCTCTTCACACTTTGTTTCAACTCTCAGGTTTTCAATTTTTTTCTCTTTGTTGTTTTCACTTGAGAACAACTCTTTTGAATTCGACCGAAGATAAATCATTACATTAAAAAAAGCCAAGACTCCGTGAAGAATCAAGAATCAAGAATCAAGAATGGTGCGGACACCATGTTGCAAACCTGAATTAGGGTTAAAGAAAGGAGCTTGGACTCCCGAGGAAGATCAGAAGCTTATCTCCTACCTTAACAATCACGGTGAAGGTGGATGGCGAACTC…	TCTTCTTGTTCAGTGCTAAAACATTCTCGAGTACCCCAAAAGAGCAAGATGTCTATAAGAAGAATCTACCGATGTCTGAATGCTTTAATCAAAAGATCATGTGCTCGATCTTTATGATCATACGTACCTCTTCACACTTTGTTTCAACTCTCAGGTTTTCAATTTTTTTCTCTTTGTTGTTTTCACTTGAGAACAACTCTTTTGAATTCGACCGAAGATAAATCATTACATTAAAAAAAGCCAAGACTCCGTGAAGAATCAAGAATCAAGAATCAAGAATGGTGCGGACACCATGTTGCAAACCTGAATTAGGGTTAAAGAAAGGAGCTTGGACTCCCGAGGAAGATCAGAAGCTTATCTCCTACCTTAACAATCACGGTGAAGGTGGATGGCGAACTC…	ATGGTGCGGACACCATGTTGCAAACCTGAATTAGGGTTAAAGAAAGGAGCTTGGACTCCCGAGGAAGATCAGAAGCTTATCTCCTACCTTAACAATCACGGTGAAGGTGGATGGCGAACTCTACCCGAAAAAGCTGGACTGAAGAGATGTGGCAAAAGCTGCAGACTGAGGTGGGCCAATTATCTAAGACCTGACATCAAAAGAGGAGAGTTCACTGAAGATGAAGAACTTTCTATCATCTCTCTTCACGCCCTTCACGGCAACAAATGGTCTGATATAGCTCGTGGATTACCGGGAAGAACCGATAACGAAATCAAGAACTACTGGAACACTCATATAAAAAAACGTTTGATCAAGAAAGGTGTCGACCCGGTTACACACAAGAGTTTGATCTCCGAA…	5.8	37162.8	WGD	Nucleus.
	BnaA07g31220D	BnaA07G0343720ZS	BnMYB122-1-A-IG	chrA07	MVRTPCCRAEGLKKGAWTQEEDQKLIAYVQHHGEGGWRTLPDKAGLKRCGKSCRLRWANYLRPDIKRGEFSQEEEDSIINLHAIHGNKWSAIARRLPGRTDNEIKNHWNTHIKKRLIKKGIDPLTHKSLDQSETLPDKSIGHQEDDDQKSNNKKSLGPSSARFLNRVANRFGKRLDQSALSDIIGSGGPFTSHTTPTTSASECEKSTSSLSTPNSSNLHMIHDATSLSSSTFSNDTSAQLVYDNIFDDVEDMTGFSSKNLNDIVSHDDEDLLMLDESSSDNTLFMKELAMILKGDKTETMSFNDSHLAAINVVDDYSFEGIDNWFG	326	ATGGTACGGACACCGTGTTGCAGAGCAGAAGGGTTGAAGAAAGGAGCATGGACTCAAGAAGAAGACCAAAAGCTCATTGCATACGTTCAACATCACGGTGAAGGAGGTTGGCGAACCCTTCCCGACAAAGCTGGTATATTATTTTCTCAAAATCAAATTATTAATTCCCCCAATTTGGCATATTCAATCAGCTTTTCTTTGCATTATACAGTTTCATTATTATTTAATGCTTTTAAATCATAAAATTATAGGACTCAAAAGATGTGGAAAAAGCTGCAGATTGAGATGGGCCAATTACCTTAGACCTGACATTAAGCGTGGTGAGTTTAGCCAAGAGGAGGAAGATTCCATCATTAATCTCCATGCCATTCATGGCAACAAGTAAGTATTTAATTTTAG…	ATGGTACGGACACCGTGTTGCAGAGCAGAAGGGTTGAAGAAAGGAGCATGGACTCAAGAAGAAGACCAAAAGCTCATTGCATACGTTCAACATCACGGTGAAGGAGGTTGGCGAACCCTTCCCGACAAAGCTGGACTCAAAAGATGTGGAAAAAGCTGCAGATTGAGATGGGCCAATTACCTTAGACCTGACATTAAGCGTGGTGAGTTTAGCCAAGAGGAGGAAGATTCCATCATTAATCTCCATGCCATTCATGGCAACAAATGGTCAGCCATAGCTCGTCGATTACCAGGAAGAACAGACAACGAGATCAAGAACCACTGGAACACTCACATCAAGAAACGTCTTATAAAGAAAGGCATCGATCCCTTGACCCACAAATCACTTGACCAATCCGAG…	ATGGTACGGACACCGTGTTGCAGAGCAGAAGGGTTGAAGAAAGGAGCATGGACTCAAGAAGAAGACCAAAAGCTCATTGCATACGTTCAACATCACGGTGAAGGAGGTTGGCGAACCCTTCCCGACAAAGCTGGACTCAAAAGATGTGGAAAAAGCTGCAGATTGAGATGGGCCAATTACCTTAGACCTGACATTAAGCGTGGTGAGTTTAGCCAAGAGGAGGAAGATTCCATCATTAATCTCCATGCCATTCATGGCAACAAATGGTCAGCCATAGCTCGTCGATTACCAGGAAGAACAGACAACGAGATCAAGAACCACTGGAACACTCACATCAAGAAACGTCTTATAAAGAAAGGCATCGATCCCTTGACCCACAAATCACTTGACCAATCCGAG…	5.81	36461.4	WGD	Nucleus.
	BnaA02g16690D	NA	BnMYB122-2-A-IG	chrA02	MVRTPCCRAEGLKKGAWTHEEDHKLIAYVQLHGEGGWRTLPDKAGLRRCGKSCRLRWANYLRPDIKRGEFSQEEEDSIIRLHAIHGNKWSAIARRLPGRTDNEVKNHWNTHIKKRLIKKGIDPLTHKSLNGKSSDHPETPPDKSSVHQDDDDQKSNKNNALGSLSARFLNRVANRFGKRINQSVLSDIIGSGDPFTSFTTPTTSASECEKSSSSFSTPNSSNLLINENMVLDATSLSSSTFSSDTSDPSVYDHIFDDLEDMTAFSSRFLNDVVSHDDEDFLMLDESCLEKTSFMRELTRILQEDKIETTTFSDSRVTP	318	ATGGTACGGACACCGTGTTGCAGAGCTGAAGGGCTGAAGAAAGGAGCATGGACTCACGAAGAAGACCATAAGCTCATCGCCTACGTCCAACTTCACGGTGAAGGAGGCTGGCGAACCCTTCCTGATAAAGCTGGTATCAATATTATTAATTCAGAATCATTGTTATTATTTACCTTAATGTTCCTTGGAATATTACTTTTGCGCCATTGGACTACCTTTAAATATATAAACTGCTTATATAACTGCCCATTAGTAATACAAATATTTTGTAACCTTCCCCTTTAATTCTAACAAGTCAAAAACGTATAACCATAGTGGACCTAGGCTAACTGAAACAAATCTAATATGAACTTTAAACCCAGCTAATATTCATTTTGTGTTCTGCTGATCATTAAAACA…	ATGGTACGGACACCGTGTTGCAGAGCTGAAGGGCTGAAGAAAGGAGCATGGACTCACGAAGAAGACCATAAGCTCATCGCCTACGTCCAACTTCACGGTGAAGGAGGCTGGCGAACCCTTCCTGATAAAGCTGGTCTAAGAAGATGTGGCAAAAGCTGCAGACTGAGATGGGCCAATTACCTTAGACCTGACATTAAGCGTGGTGAGTTTAGCCAAGAGGAGGAAGATTCCATCATTAGACTCCATGCCATTCATGGCAACAAATGGTCGGCGATAGCTCGTAGATTACCTGGAAGAACAGATAACGAGGTCAAGAACCACTGGAACACTCACATCAAGAAACGTCTGATCAAGAAAGGTATCGATCCGTTGACCCACAAATCACTTAATGGTAAATCA…	ATGGTACGGACACCGTGTTGCAGAGCTGAAGGGCTGAAGAAAGGAGCATGGACTCACGAAGAAGACCATAAGCTCATCGCCTACGTCCAACTTCACGGTGAAGGAGGCTGGCGAACCCTTCCTGATAAAGCTGGTCTAAGAAGATGTGGCAAAAGCTGCAGACTGAGATGGGCCAATTACCTTAGACCTGACATTAAGCGTGGTGAGTTTAGCCAAGAGGAGGAAGATTCCATCATTAGACTCCATGCCATTCATGGCAACAAATGGTCGGCGATAGCTCGTAGATTACCTGGAAGAACAGATAACGAGGTCAAGAACCACTGGAACACTCACATCAAGAAACGTCTGATCAAGAAAGGTATCGATCCGTTGACCCACAAATCACTTAATGGTAAATCA…	6.19	35848.8	WGD	Nucleus.
	BnaC06g34910D	BnaC06T0404100ZS	BnMYB122-1-C-IG	chrC06	MFSSKDHVLSFFDLSPDHNKKSLFFLLSLFFSFSSFYCNNQKSRMVRTPCCRAEGLKKGAWTQEEDQKLIAYVQHHGEGGWRTLPDKAGLKRCGKSCRLRWANYLRPDIKRGEFSQEEEDSIINLHAIHGNKWSAIARRLPGRTDNEIKNHWNTHIKKRLIKKGIDPLTHKSLDHSETLPDKSIGHQEDDDQKSNNKKSLGPSSARFLNRVANRFGKRLDHSALSDIIGSGGPFTIHTTPTTSASECEKSTSSLSTPNSSNLHMIHDATSLSSSTFSNDTSAQLVYDNIFDDVEDMTGFSSRFLNDIVSHDDEDLLMLDESSSDNTLFMKELAMILKGDKTETMSFNDSHLAAINVVDDYSFEGIDNWFG	370	CGTCTGCACAGAGCCACGCATGCATAAGATAAAAAGCTCACCGCTCCTTCTTGAAATTTCTCACTTGCCTTAGCCAGCAGCCAAGTGAAAGCAAACAGAGCTCTCTCTTCTCTCTATACTTTTCATCTCAAAATACGAAAATATATCAGTTTTTTTTAGAAGAAAATATCAAGTTATATGTATATTACAAAAAGCATAGTATCGAGTAAGAACAATATGTCGATAAGACGTATCTATCCATGCCTTAATGTTCTCATCAAAAGATCATGTCCTTTCTTTCTTTGATCTATCACCAGACCACAACAAAAAATCTTTATTTTTTCTTCTTTCTCTCTTTTTTTCTTTCTCTAGCTTCTATTGTAACAATCAAAAATCAAGAATGGTACGGACACCGTGCTG…	CGTCTGCACAGAGCCACGCATGCATAAGATAAAAAGCTCACCGCTCCTTCTTGAAATTTCTCACTTGCCTTAGCCAGCAGCCAAGTGAAAGCAAACAGAGCTCTCTCTTCTCTCTATACTTTTCATCTCAAAATACGAAAATATATCAGTTTTTTTTAGAAGAAAATATCAAGTTATATGTATATTACAAAAAGCATAGTATCGAGTAAGAACAATATGTCGATAAGACGTATCTATCCATGCCTTAATGTTCTCATCAAAAGATCATGTCCTTTCTTTCTTTGATCTATCACCAGACCACAACAAAAAATCTTTATTTTTTCTTCTTTCTCTCTTTTTTTCTTTCTCTAGCTTCTATTGTAACAATCAAAAATCAAGAATGGTACGGACACCGTGCTG…	ATGTTCTCATCAAAAGATCATGTCCTTTCTTTCTTTGATCTATCACCAGACCACAACAAAAAATCTTTATTTTTTCTTCTTTCTCTCTTTTTTTCTTTCTCTAGCTTCTATTGTAACAATCAAAAATCAAGAATGGTACGGACACCGTGCTGCAGAGCAGAAGGGTTGAAGAAAGGAGCATGGACTCAAGAAGAAGACCAAAAGCTCATTGCATACGTTCAACATCACGGTGAAGGAGGTTGGCGAACCCTTCCCGACAAAGCTGGACTCAAAAGATGTGGAAAAAGCTGCAGATTGAGATGGGCCAATTACCTTAGACCTGACATTAAGCGTGGTGAGTTTAGCCAAGAGGAGGAAGATTCCATCATTAATCTCCATGCCATTCATGGCAACAAATGG…	6.18	41793.6	WGD	Nucleus.
	BnaC02g22630D	BnaC02T0280400ZS	BnMYB122-2-C-IG	chrC02	MVRTPCCRAEGLKKGAWTQEEDHKLIAYVQLHGEGGWRTLPDKAGLRRCGKSCRLRWANYLRPDIKRGEFSEEEEDSIIRLHAIHGNKWSAIARRLPGRTDNEIKNHWNTHIKKRLVKKCIDPLTHKSLNGKSSDHTETPPDKSSVHQDDDDQKSNKNNALGSLSARFLNRVANRFGKRINHSVLSDIINGSGAPFTSHTTPTTSASECEKSSSSFSTPNSSNLLINENMVLDATSLSSSTFSSDTSDPSVYDHIFDDLEDMTTFSSRFLNDVVSHDDVDFLMLDESCLENTSFMRELTRILQEDKIETTTFSDSRVTP	319	ATGGTACGGACACCGTGTTGCAGAGCGGAAGGGCTGAAGAAAGGAGCATGGACTCAAGAAGAAGACCATAAGCTCATCGCCTACGTCCAACTTCACGGTGAAGGAGGCTGGCGAACCCTTCCTGATAAAGCTGGTATACCTTTTTATTTTCAAAACTTCAAATTTCTTCATCAACAAAATGAGTTCATATGCAAGTAAAAGATAAAATTAAAAACAAAGATTGAGGATTAGTTGAATAACTGATCATAACAACTCAGCTTGTGCATACTTTTCCTCTCTTTTTTTTTGTTCCGCCAGTTTGGAGCTTTTCTTTGCATTACTGTTTTGTTAACGTTTAGTGCTTTCAATCATAACAAAATTATAGGTCTCAGAAGATGTGGCAAAAGCTGCAGACTGAGA…	ATGGTACGGACACCGTGTTGCAGAGCGGAAGGGCTGAAGAAAGGAGCATGGACTCAAGAAGAAGACCATAAGCTCATCGCCTACGTCCAACTTCACGGTGAAGGAGGCTGGCGAACCCTTCCTGATAAAGCTGGTCTCAGAAGATGTGGCAAAAGCTGCAGACTGAGATGGGCCAATTACCTTAGACCTGACATTAAGCGTGGTGAGTTTAGCGAAGAGGAGGAAGATTCCATCATTAGACTCCATGCCATTCATGGCAACAAATGGTCGGCGATAGCTCGTAGATTACCAGGAAGAACAGATAACGAGATCAAGAACCACTGGAACACTCACATCAAGAAACGTCTGGTCAAGAAATGTATCGATCCGTTGACCCACAAATCACTTAATGGTAAATCA…	ATGGTACGGACACCGTGTTGCAGAGCGGAAGGGCTGAAGAAAGGAGCATGGACTCAAGAAGAAGACCATAAGCTCATCGCCTACGTCCAACTTCACGGTGAAGGAGGCTGGCGAACCCTTCCTGATAAAGCTGGTCTCAGAAGATGTGGCAAAAGCTGCAGACTGAGATGGGCCAATTACCTTAGACCTGACATTAAGCGTGGTGAGTTTAGCGAAGAGGAGGAAGATTCCATCATTAGACTCCATGCCATTCATGGCAACAAATGGTCGGCGATAGCTCGTAGATTACCAGGAAGAACAGATAACGAGATCAAGAACCACTGGAACACTCACATCAAGAAACGTCTGGTCAAGAAATGTATCGATCCGTTGACCCACAAATCACTTAATGGTAAATCA…	6.23	35945.9	WGD	Nucleus.
Other TFs	BnaA01g08750D	BnaA01T0089400ZS	BnMYC4-1-A	chrA01	MSSTNVQLTDHHLNQSTNGTNLWSTTEDNASVMEPLIGSEHSSLWPQPPLTPPPPHVTEDTLQQRLQALIEGARESWTYAVFWQLSHDFAGEDISNTAALLSWGDGYYKGEEERKSRKRKPNPVSAAEQEHRKRVIRELNSLISGGGGGGGTAGDEDVSDTEWFFLVSMTQSFANGSGLPGRAFSSSRTIWLSGSNALAGSSCERARQGQVYGLETMVCIPTQNGVVELGSLEIIHQSSELVDKVNSFFSFNGGGGGGESGSWAFNLNPDQGENDPATWINEPNVTGIEPVLGAPATSNSDSQTASKLCNGSSVEHPKQQQNPQISSSGFVEGDSNKKKRCLVSDKEEEMLSFTSVLPLPTKSNDSNRSDLEASVVKEAESGRIAAEPEKKPRKRGRKP…	579	ATGTCTTCGACAAATGTTCAACTAACCGACCACCACCTCAACCAGTCAACAAACGGCACAAACCTCTGGTCAACAACCGAAGACAATGCGTCTGTAATGGAACCTCTCATCGGCTCCGAACACTCTTCTCTCTGGCCTCAACCACCTCTCACTCCTCCTCCTCCTCACGTCACCGAAGACACTCTCCAGCAACGACTCCAAGCATTGATCGAAGGAGCTAGAGAAAGCTGGACGTACGCCGTGTTCTGGCAGCTATCCCACGACTTCGCCGGAGAAGACATCAGCAACACGGCGGCGCTGCTAAGCTGGGGCGATGGCTACTACAAAGGCGAGGAGGAGAGGAAGTCGAGGAAGAGGAAGCCGAATCCCGTCAGCGCGGCGGAGCAAGAGCATCGGAAG…	ATGTCTTCGACAAATGTTCAACTAACCGACCACCACCTCAACCAGTCAACAAACGGCACAAACCTCTGGTCAACAACCGAAGACAATGCGTCTGTAATGGAACCTCTCATCGGCTCCGAACACTCTTCTCTCTGGCCTCAACCACCTCTCACTCCTCCTCCTCCTCACGTCACCGAAGACACTCTCCAGCAACGACTCCAAGCATTGATCGAAGGAGCTAGAGAAAGCTGGACGTACGCCGTGTTCTGGCAGCTATCCCACGACTTCGCCGGAGAAGACATCAGCAACACGGCGGCGCTGCTAAGCTGGGGCGATGGCTACTACAAAGGCGAGGAGGAGAGGAAGTCGAGGAAGAGGAAGCCGAATCCCGTCAGCGCGGCGGAGCAAGAGCATCGGAAG…	ATGTCTTCGACAAATGTTCAACTAACCGACCACCACCTCAACCAGTCAACAAACGGCACAAACCTCTGGTCAACAACCGAAGACAATGCGTCTGTAATGGAACCTCTCATCGGCTCCGAACACTCTTCTCTCTGGCCTCAACCACCTCTCACTCCTCCTCCTCCTCACGTCACCGAAGACACTCTCCAGCAACGACTCCAAGCATTGATCGAAGGAGCTAGAGAAAGCTGGACGTACGCCGTGTTCTGGCAGCTATCCCACGACTTCGCCGGAGAAGACATCAGCAACACGGCGGCGCTGCTAAGCTGGGGCGATGGCTACTACAAAGGCGAGGAGGAGAGGAAGTCGAGGAAGAGGAAGCCGAATCCCGTCAGCGCGGCGGAGCAAGAGCATCGGAAG…	5.26	63349.5	WGD	Nucleus.
	BnaC01g10420D	BnaC01T0109100ZS	BnMYC4-1-C	chrC01	MSSTNVQLTDHHLNQSTNGTNLWSTTEDNASVMEPLIGSEHSSLWHQPPLTLPPPHVTEDTLQQRLQALIEGARESWTYAVFWQLSHDFAGEDISNTAALLSWGDGYYKGEEERKSRKRKPNPVSAAEQEHRKRVIRELNSLISGGGGTVSSSGGSSDEAGDEDVSDTEWFFLVSMTQSFVNGSGLPGRAFSSSRTIWLSGSNALAGSSCERARQGQVYGLETMVCIPTQNGVVELGSLEIIHQSSDLVEKVNSFFSFNGGGGGGESGSWEFNLNPDQGENDPATWINEPNVTGIEPVLGAPATSNSDSQTASKLCNGSSVEHPKQQQNPQISSSGFVEGDSNKKKRCLVSDKEEEMLSFTSVLPLPTKSNDSNRSDLEASVVKEAESGRIVAEPEKKP…	586	ATGTCTTCGACAAATGTTCAACTAACCGACCACCACCTCAACCAGTCAACAAACGGCACAAACCTCTGGTCAACAACCGAAGACAATGCGTCTGTAATGGAACCTCTCATCGGCTCCGAACACTCTTCTCTCTGGCATCAACCCCCTCTCACTCTTCCTCCTCCTCACGTCACCGAAGACACTCTCCAGCAACGACTCCAAGCATTGATCGAAGGAGCTAGAGAAAGCTGGACGTACGCCGTGTTCTGGCAACTATCCCACGACTTCGCCGGAGAAGACATCAGCAACACGGCGGCGCTGCTAAGCTGGGGCGATGGCTACTACAAAGGCGAGGAGGAGAGGAAGTCGAGGAAGAGGAAGCCCAATCCCGTCAGCGCGGCGGAGCAAGAGCATCGGAAG…	ATGTCTTCGACAAATGTTCAACTAACCGACCACCACCTCAACCAGTCAACAAACGGCACAAACCTCTGGTCAACAACCGAAGACAATGCGTCTGTAATGGAACCTCTCATCGGCTCCGAACACTCTTCTCTCTGGCATCAACCCCCTCTCACTCTTCCTCCTCCTCACGTCACCGAAGACACTCTCCAGCAACGACTCCAAGCATTGATCGAAGGAGCTAGAGAAAGCTGGACGTACGCCGTGTTCTGGCAACTATCCCACGACTTCGCCGGAGAAGACATCAGCAACACGGCGGCGCTGCTAAGCTGGGGCGATGGCTACTACAAAGGCGAGGAGGAGAGGAAGTCGAGGAAGAGGAAGCCCAATCCCGTCAGCGCGGCGGAGCAAGAGCATCGGAAG…	ATGTCTTCGACAAATGTTCAACTAACCGACCACCACCTCAACCAGTCAACAAACGGCACAAACCTCTGGTCAACAACCGAAGACAATGCGTCTGTAATGGAACCTCTCATCGGCTCCGAACACTCTTCTCTCTGGCATCAACCCCCTCTCACTCTTCCTCCTCCTCACGTCACCGAAGACACTCTCCAGCAACGACTCCAAGCATTGATCGAAGGAGCTAGAGAAAGCTGGACGTACGCCGTGTTCTGGCAACTATCCCACGACTTCGCCGGAGAAGACATCAGCAACACGGCGGCGCTGCTAAGCTGGGGCGATGGCTACTACAAAGGCGAGGAGGAGAGGAAGTCGAGGAAGAGGAAGCCCAATCCCGTCAGCGCGGCGGAGCAAGAGCATCGGAAG…	5.21	64168.3	SE	Nucleus.
	BnaA06g40330D	BnaA06T0422000ZS	BnbHLH05-1-A	chrA06_random	MNDYFLNESTPPGDNASTAMEAFIGTNHSSLWPQPPVPTPSLSQFNEDTLQQRLQALIESAGEKWTYAIFWQISHDFESPAGDNAVVLGWGDGYYKGEEDKEKKKKSSNSNPAEQEHRKREVTDTEWFFLVSMTQSFANGVGLPGESFLNSRVIWLSGSGALTGSGCERANQGQIYGLQTMVCIAAENGVVELGSSEAISQSSDLMDKVNSLFNSSNGMLSFSTVVRSTAKSGESDHSDLEASVVKEAIVVEPEKKPRKRGRKPANGREEPLNHVEAERQRREKLNQRFYSLRAVVPNVSKMDKASLLGDAISYINELKSKLQQAESEKEEIQKQLDGMSKEGNGKSGASRAVKERRSSYQDSASSVEMEIDVKIIGWDVMIRVQCSKKNHPGSRFMDA…	449	TAAAATATAGTAGAGAATCCTCTTCAGACAATCACTAAACGCCATTTGCGTAGCGTTTCCTCTTTTGATTCTCCTCCAACACGTCACTTCTCTCTCTCTCTCCAGACCAGAAAAGTCTTCAACTTTCACCGGAAAATTTCATCTTCCCTTTCTCCACCGGATGTTCACATGAACGACTACTTCCTCAACGAGTCAACACCCCCCGGAGACAACGCGTCGACGGCGATGGAAGCTTTCATCGGAACGAACCACTCATCTCTCTGGCCGCAACCACCTGTTCCCACTCCTTCACTCTCCCAATTCAACGAAGACACTCTCCAGCAACGTCTCCAAGCTCTAATCGAATCCGCCGGTGAAAAATGGACTTACGCGATCTTCTGGCAGATCTCGCACGACTTC…	TAAAATATAGTAGAGAATCCTCTTCAGACAATCACTAAACGCCATTTGCGTAGCGTTTCCTCTTTTGATTCTCCTCCAACACGTCACTTCTCTCTCTCTCTCCAGACCAGAAAAGTCTTCAACTTTCACCGGAAAATTTCATCTTCCCTTTCTCCACCGGATGTTCACATGAACGACTACTTCCTCAACGAGTCAACACCCCCCGGAGACAACGCGTCGACGGCGATGGAAGCTTTCATCGGAACGAACCACTCATCTCTCTGGCCGCAACCACCTGTTCCCACTCCTTCACTCTCCCAATTCAACGAAGACACTCTCCAGCAACGTCTCCAAGCTCTAATCGAATCCGCCGGTGAAAAATGGACTTACGCGATCTTCTGGCAGATCTCGCACGACTTC…	ATGAACGACTACTTCCTCAACGAGTCAACACCCCCCGGAGACAACGCGTCGACGGCGATGGAAGCTTTCATCGGAACGAACCACTCATCTCTCTGGCCGCAACCACCTGTTCCCACTCCTTCACTCTCCCAATTCAACGAAGACACTCTCCAGCAACGTCTCCAAGCTCTAATCGAATCCGCCGGTGAAAAATGGACTTACGCGATCTTCTGGCAGATCTCGCACGACTTCGAATCTCCCGCCGGAGACAACGCGGTGGTCCTCGGATGGGGAGACGGGTATTACAAAGGAGAAGAAGATAAAGAGAAGAAGAAGAAAAGCTCCAACTCGAACCCGGCGGAGCAAGAGCATCGGAAGAGAGAAGTTACCGATACAGAGTGGTTCTTCTTGGTCTCGATG…	5.5	49641.5	WGD	Nucleus.
	BnaA09g18160D	BnaA09T0209500ZS	BnbHLH05-2-A	chrA09	MDDHRSRVSLSPPDAHMSNYFLNQSTATDDDNASAAMEAFIGTNHWSQQPSLPPPPPSLSQFNEDTLQQRLQTLIESAGERWTYAIFWQISHDFDSPAGENTVILGWGDGYYRGEEDKEKKKKQSSSSNPAEQEHRKRVIRELNSLIAGGGAGVSDEANDEEVTDTEWFFLVSMTQSFVNGVGLPGESFLNSRVIWLSGSGALTGSGCERARQGEVYGLQTIVCIAAENGVVELGSSEVISQSSDLMDKVNGLFNGNGGGEASSWGFNLNPDQGENDPALWLSEPNITGIEPVQETPAIENAADLNFSSSGLNQNGNFKQGSSSNKKRSPVGKDEEMLSFSTVVRSAAKSVDSDHSDIEASVVKEAIIVEPEKKPRKRGRKPANGREEPLNHVEAERQR…	562	ATGGATGATCATCGGAGTCGTGTCTCTCTCTCTCCACCGGATGCTCACATGAGCAACTACTTCCTCAACCAGTCAACAGCCACCGACGACGATAACGCCTCCGCCGCGATGGAAGCTTTCATCGGAACAAATCACTGGTCACAACAACCATCCCTTCCTCCTCCTCCTCCGTCACTGTCTCAGTTCAACGAAGATACTCTCCAGCAACGTCTCCAAACGCTAATCGAATCCGCGGGTGAGAGATGGACTTACGCGATCTTCTGGCAGATCTCGCACGATTTCGACTCTCCCGCCGGAGAGAACACGGTGATTCTCGGGTGGGGAGACGGGTACTACAGAGGAGAGGAAGACAAAGAGAAGAAGAAGAAACAGAGCTCGAGCTCGAATCCGGCGGAGCAG…	ATGGATGATCATCGGAGTCGTGTCTCTCTCTCTCCACCGGATGCTCACATGAGCAACTACTTCCTCAACCAGTCAACAGCCACCGACGACGATAACGCCTCCGCCGCGATGGAAGCTTTCATCGGAACAAATCACTGGTCACAACAACCATCCCTTCCTCCTCCTCCTCCGTCACTGTCTCAGTTCAACGAAGATACTCTCCAGCAACGTCTCCAAACGCTAATCGAATCCGCGGGTGAGAGATGGACTTACGCGATCTTCTGGCAGATCTCGCACGATTTCGACTCTCCCGCCGGAGAGAACACGGTGATTCTCGGGTGGGGAGACGGGTACTACAGAGGAGAGGAAGACAAAGAGAAGAAGAAGAAACAGAGCTCGAGCTCGAATCCGGCGGAGCAG…	ATGGATGATCATCGGAGTCGTGTCTCTCTCTCTCCACCGGATGCTCACATGAGCAACTACTTCCTCAACCAGTCAACAGCCACCGACGACGATAACGCCTCCGCCGCGATGGAAGCTTTCATCGGAACAAATCACTGGTCACAACAACCATCCCTTCCTCCTCCTCCTCCGTCACTGTCTCAGTTCAACGAAGATACTCTCCAGCAACGTCTCCAAACGCTAATCGAATCCGCGGGTGAGAGATGGACTTACGCGATCTTCTGGCAGATCTCGCACGATTTCGACTCTCCCGCCGGAGAGAACACGGTGATTCTCGGGTGGGGAGACGGGTACTACAGAGGAGAGGAAGACAAAGAGAAGAAGAAGAAACAGAGCTCGAGCTCGAATCCGGCGGAGCAG…	5.05	61843.7	WGD	Nucleus.
	BnaC07g19420D	BnaC07T0251900ZS	BnbHLH05-1-C	chrC07	MNDYLLNESAPTEDNASTAMEAFIRTNHSSLWPQPPVPTPSLPSLSQFNEDTLQQRLQALIESAGEKWTYAIFWQISHDFESPTGDNAVVLGWGDGYYKGEEDKEKKKKSSNSNPAEQEHRKREVTDTEWFFLVSMTQSFANGVGLPGESFLNSRVIWLSGSGALTGSGCERASQGQIYGLQTMVCIAAENGVVELGSSEAISQSSDLMDKVNSLFNSNNGMLSFSTVVRSTAKSGESDHSDLEASVVKEAIVVEPEKKPRKRGRKPANGREEPLNHVEAERQRREKLNQRFYSLRAVVPNVSKMDKASLLGDAISYINELKSKLQQAESDKEEIQKQLDGMSKEGNGKSGASRAVRERKSSYQDSASSVEMEIDVKIIGWDVMIRVQCSKKNHPGSRF…	452	AAAAAAAAAAACAATTTTCTAACAATAAAATATAGTAGAGAATCCTCTTCAGACAATCACTAAACGCCATTCGCGTAGCGTTTCCACTTTTGATTCTCCTCCAACACGTCACCTCTCTCTCTCTCTCCAGACCAGAAAAGTCTTCAACTTTCACCGGAAAATTTCATCTTCCCTTTCTCCACCAGATGTTCACATGAACGACTACTTACTCAACGAGTCAGCACCCACCGAAGACAACGCGTCGACGGCGATGGAAGCTTTCATCAGAACGAACCACTCATCTCTCTGGCCACAACCACCTGTTCCCACTCCTTCTCTTCCTTCACTCTCCCAATTCAACGAAGACACTCTCCAGCAACGTCTCCAAGCTTTGATCGAATCCGCCGGTGAAAAATGGAC…	AAAAAAAAAAACAATTTTCTAACAATAAAATATAGTAGAGAATCCTCTTCAGACAATCACTAAACGCCATTCGCGTAGCGTTTCCACTTTTGATTCTCCTCCAACACGTCACCTCTCTCTCTCTCTCCAGACCAGAAAAGTCTTCAACTTTCACCGGAAAATTTCATCTTCCCTTTCTCCACCAGATGTTCACATGAACGACTACTTACTCAACGAGTCAGCACCCACCGAAGACAACGCGTCGACGGCGATGGAAGCTTTCATCAGAACGAACCACTCATCTCTCTGGCCACAACCACCTGTTCCCACTCCTTCTCTTCCTTCACTCTCCCAATTCAACGAAGACACTCTCCAGCAACGTCTCCAAGCTTTGATCGAATCCGCCGGTGAAAAATGGAC…	ATGAACGACTACTTACTCAACGAGTCAGCACCCACCGAAGACAACGCGTCGACGGCGATGGAAGCTTTCATCAGAACGAACCACTCATCTCTCTGGCCACAACCACCTGTTCCCACTCCTTCTCTTCCTTCACTCTCCCAATTCAACGAAGACACTCTCCAGCAACGTCTCCAAGCTTTGATCGAATCCGCCGGTGAAAAATGGACTTACGCGATCTTCTGGCAGATCTCGCACGACTTCGAATCTCCCACGGGAGACAACGCGGTGGTCCTCGGATGGGGAGACGGGTATTACAAAGGAGAAGAAGATAAAGAGAAGAAGAAGAAGAGCTCCAACTCGAATCCGGCGGAGCAAGAGCATCGGAAGAGAGAAGTCACGGATACAGAGTGGTTCTTCTTG…	5.5	50038	SD	Nucleus.
	BnaC09g19610D	BnaC09T0242200ZS	BnbHLH05-2-C	chrC09	MDDHRNRVSLSPPDAHMSNYFLNQSTATDDDNASASMEAFIGTNHWSQQPSLPPPPSLSQFNEDTLQQRLQTLIESAGERWTYAIFWQISHDFDSPAGESTVILGWGDGYYRGEEDKEKKKKQSSSSNPAEQEHRKRVIRELNSLIAGGAGVSDEANDEEVTDTEWFFLVSMTQSFVNGVGLPGESFLNSRVIWLSGSGALTGSGCERARQGEVYGLQTIVCIAAENGVVELGSSEVISQSSDLMDKVNGLFNGNGGGEASSWGFNLNPDQGENDPSLWLSEPNITGIEPVQEAPAIENAADLNFSSSGLNQNGNFKQGSSSNKKRSPVSKDEEMLSFSTVVRSAAKSVDSDHSDIEASVVKEAIIVEPEKKPRKRGRKPANGREEPLNHVEAERQRRE…	545	ATGGATGATCATCGGAATCGTGTCTCTCTCTCTCCACCGGATGCTCACATGAGCAACTACTTCCTCAACCAGTCAACAGCCACCGACGACGATAACGCCTCCGCCTCGATGGAAGCTTTCATCGGAACAAATCACTGGTCACAACAACCATCCCTTCCTCCTCCTCCGTCATTGTCTCAGTTCAACGAAGATACTCTCCAGCAACGTCTCCAAACGCTAATCGAATCCGCGGGTGAGAGATGGACGTACGCGATCTTCTGGCAGATCTCGCACGATTTCGACTCTCCCGCCGGAGAGAGCACGGTGATTCTCGGGTGGGGAGACGGGTACTACAGAGGAGAGGAAGACAAAGAGAAGAAGAAGAAACAGAGCTCGAGCTCGAATCCGGCGGAGCAGGAG…	ATGGATGATCATCGGAATCGTGTCTCTCTCTCTCCACCGGATGCTCACATGAGCAACTACTTCCTCAACCAGTCAACAGCCACCGACGACGATAACGCCTCCGCCTCGATGGAAGCTTTCATCGGAACAAATCACTGGTCACAACAACCATCCCTTCCTCCTCCTCCGTCATTGTCTCAGTTCAACGAAGATACTCTCCAGCAACGTCTCCAAACGCTAATCGAATCCGCGGGTGAGAGATGGACGTACGCGATCTTCTGGCAGATCTCGCACGATTTCGACTCTCCCGCCGGAGAGAGCACGGTGATTCTCGGGTGGGGAGACGGGTACTACAGAGGAGAGGAAGACAAAGAGAAGAAGAAGAAACAGAGCTCGAGCTCGAATCCGGCGGAGCAGGAG…	ATGGATGATCATCGGAATCGTGTCTCTCTCTCTCCACCGGATGCTCACATGAGCAACTACTTCCTCAACCAGTCAACAGCCACCGACGACGATAACGCCTCCGCCTCGATGGAAGCTTTCATCGGAACAAATCACTGGTCACAACAACCATCCCTTCCTCCTCCTCCGTCATTGTCTCAGTTCAACGAAGATACTCTCCAGCAACGTCTCCAAACGCTAATCGAATCCGCGGGTGAGAGATGGACGTACGCGATCTTCTGGCAGATCTCGCACGATTTCGACTCTCCCGCCGGAGAGAGCACGGTGATTCTCGGGTGGGGAGACGGGTACTACAGAGGAGAGGAAGACAAAGAGAAGAAGAAGAAACAGAGCTCGAGCTCGAATCCGGCGGAGCAGGAG…	4.91	59903.4	SE	Nucleus.
	BnaA03g37180D	BnaA03T0377800ZS	BnFAMA-1-A	chrA03	MDKDYSAPNFLGESSGGNDDNNSGMIDYMFNRNLQQQKQSMPQQHQLSPSGFGATTPTFDKMSFADVMQFADFGPKLALNQTRNQDDQETGLDPVYFLKFPVLNDKIEDHNQTHNLMSQEGGECEGNIGNVFLEEKENQEDENDNNSVQLRFIGGEEGDRENKNDTTKEVKSKRKRARTSKTSEEVESQRMTHIAVERNRRKQMNEHLRVLRSLMPGSYVQRGDQASIIGGAIEFVRELEQLLQCLESQKRRRILGETGNRQIGDMTTTMTSSSPITSVANPLISTGNVTELEGGGGGIREETAENKSCLADVEVKLLGFDAMIKILSRRRPGQLIKTIAALEDLHLSILHTNITTMEQTVLYSFNVKASKYKHVQITSETRFTAEDIASSIQEIFSFI…	405	AGAGCTTGGTAGGGGTTGCTCAACCGTGACGTCTCATTATACATATTTCTTGTCCATCTTCTGCTACTTTTGCATGTCTTTTATTCATCTCTCGTAAACCCTAGTAAATCATACAAGGTAAGCCCTCTTATTTTTATCATTCGCTTAATTATTTTTCATAACTCAGCTTGATAAAACACTGTGTATAAGACATATATGCATGTGGTATGTATTTTGCCTAGGTTTTTTTGTACGTCTCCAATTCCAAAAAAACTATTGAGACATACATGTATATTCATAACGACGCGGGTTTTTGATTCACATATATGTTTTCAACTGACTGTGACGCTCATGAATTGTTGTTATCAGGCCAAGAAGCTCTGTGATCAAGTACGAAGCAATGGATAAAGATTACTCGGT…	AGAGCTTGGTAGGGGTTGCTCAACCGTGACGTCTCATTATACATATTTCTTGTCCATCTTCTGCTACTTTTGCATGTCTTTTATTCATCTCTCGTAAACCCTAGTAAATCATACAAGGCCAAGAAGCTCTGTGATCAAGTACGAAGCAATGGATAAAGATTACTCGGCACCGAACTTCTTAGGTGAATCCTCAGGCGGTAACGACGATAACAACTCCGGTATGATAGACTATATGTTCAACAGAAACCTTCAACAACAAAAGCAATCGATGCCGCAGCAGCATCAACTGTCTCCTTCAGGCTTTGGAGCAACGACACCTACTTTTGATAAAATGAGCTTCGCAGACGTGATGCAGTTTGCAGACTTTGGTCCGAAACTGGCGTTAAACCAGACCAGAAA…	ATGGATAAAGATTACTCGGCACCGAACTTCTTAGGTGAATCCTCAGGCGGTAACGACGATAACAACTCCGGTATGATAGACTATATGTTCAACAGAAACCTTCAACAACAAAAGCAATCGATGCCGCAGCAGCATCAACTGTCTCCTTCAGGCTTTGGAGCAACGACACCTACTTTTGATAAAATGAGCTTCGCAGACGTGATGCAGTTTGCAGACTTTGGTCCGAAACTGGCGTTAAACCAGACCAGAAACCAAGACGATCAAGAAACCGGGTTGGACCCGGTTTATTTCTTGAAGTTTCCAGTCTTGAATGATAAGATAGAGGACCATAACCAAACCCATAATCTCATGTCTCAAGAAGGAGGTGAGTGTGAAGGAAACATAGGCAACGTGTTTCTT…	5.31	45486.8	WGD	Nucleus.
	BnaA01g23440D	BnaA01T0287500ZS	BnFAMA-2-A	chrA01	MDKYYSASNFFGKPLGGHDSNSSGMIDYTLNGDLQPQKQPMLQQQPHQLSPSEFGATPFFDKKIFIDIMHFADFGPKLALNRTNNQAVHETGFDPVCFLKFPVLKERIEDHIRTQHLMSSHRTPQEGGECGGNIGCVFLEDQDNNSRRLRFIRGGENEDRDNDNVTTKEVNSKRKRGRTSKTIEEVESQRMTRIMVERKRRKQMNEHLRVLRSLMPGSYVKRGDQASIIGGVIEFVRELEELLPCLESQKRRRILEETGHRQTGDMTRPTNPSSCPVTRVANQTQPLIITKNITELEGGGGLLEEMTENKSCLADVEVKLLGFDAMIKILSKRRPGQLLMTMAALEDLHLSILHTSITTMEQTVLYSFIVKASSTCLHIILIGV	384	ATGGATAAATATTACTCGGTACGTACGTTCTTCCCATATCTCAAGCATTAATTTTTCTCGTATATATATTTTAAATTTATGTATATTACTCAACTCCTCTCAGGCATCGAACTTCTTCGGTAAACCCTTAGGCGGTCATGACAGTAACAGCTCCGGTATGATAGACTATACGCTCAACGGAGACCTTCAACCGCAAAAGCAACCAATGCTACAACAGCAGCCGCATCAACTGTCCCCTTCCGAATTTGGAGCAACGCCTTTTTTTGATAAAAAAATTTTTATAGACATTATGCATTTTGCAGACTTCGGTCCGAAATTGGCGTTGAACCGGACCAATAACCAAGCCGTTCACGAAACCGGGTTTGATCCGGTTTGCTTCTTGAAGTTCCCAGTCTTGAA…	ATGGATAAATATTACTCGGCATCGAACTTCTTCGGTAAACCCTTAGGCGGTCATGACAGTAACAGCTCCGGTATGATAGACTATACGCTCAACGGAGACCTTCAACCGCAAAAGCAACCAATGCTACAACAGCAGCCGCATCAACTGTCCCCTTCCGAATTTGGAGCAACGCCTTTTTTTGATAAAAAAATTTTTATAGACATTATGCATTTTGCAGACTTCGGTCCGAAATTGGCGTTGAACCGGACCAATAACCAAGCCGTTCACGAAACCGGGTTTGATCCGGTTTGCTTCTTGAAGTTCCCAGTCTTGAAGGAAAGGATAGAGGACCATATTCGAACCCAGCATCTCATGTCTTCTCATAGGACGCCTCAGGAGGGAGGTGAGTGTGGAGGAAAC…	ATGGATAAATATTACTCGGCATCGAACTTCTTCGGTAAACCCTTAGGCGGTCATGACAGTAACAGCTCCGGTATGATAGACTATACGCTCAACGGAGACCTTCAACCGCAAAAGCAACCAATGCTACAACAGCAGCCGCATCAACTGTCCCCTTCCGAATTTGGAGCAACGCCTTTTTTTGATAAAAAAATTTTTATAGACATTATGCATTTTGCAGACTTCGGTCCGAAATTGGCGTTGAACCGGACCAATAACCAAGCCGTTCACGAAACCGGGTTTGATCCGGTTTGCTTCTTGAAGTTCCCAGTCTTGAAGGAAAGGATAGAGGACCATATTCGAACCCAGCATCTCATGTCTTCTCATAGGACGCCTCAGGAGGGAGGTGAGTGTGGAGGAAAC…	8.12	43500.8	WGD	Nucleus.
	BnaA07g05980D	BnaA07T0071600ZS	BnFAMA-3-A	chrA07	MIDHMFKRNLQKQKQSMPQQQQLSPSGFGATPTFDKMSFADVMQFADFGPMLALNQTRSQNDQETWMDPFYILKFPVFNGDHNQTHHIMSQEGGGCEGNISNVFLEEQDNQEEKNDKNSMQLRFIGEEEDRENKNDTTKEVKKKRKRARTSKTSEEVESQRLAHIAVERNRRKQMNEHLCVLRSLMPGSYVQRRDQASIVGGVIEFLSELEQLLQCLESQKRRRILGETNDIHGGDMTTTVITSSAITSSNPLIITGNVTELEGGGGIQEETAEKKSCLADVEVKLLGFNAMIKILSRRRPRQLIMTIAALEDLHLSILHTNITTMEQTVLYSFNVKVSFINVYLSKKKVSLMFAL	356	ATGATAGACCACATGTTCAAGAGAAACCTTCAGAAACAAAAGCAATCCATGCCGCAGCAGCAACAACTGTCTCCTTCTGGATTCGGAGCAACGCCAACTTTTGATAAAATGAGCTTTGCAGACGTGATGCAGTTTGCGGACTTTGGTCCGATGCTGGCGTTAAACCAGACCAGAAGCCAAAACGATCAAGAAACCTGGATGGACCCGTTTTATATCTTAAAGTTCCCAGTCTTCAATGGGGACCATAACCAGACACATCATATCATGTCTCAAGAAGGTGGTGGATGTGAAGGAAACATAAGCAATGTGTTTCTTGAAGAACAGGATAATCAAGAAGAGAAAAACGATAAAAACTCCATGCAACTCCGTTTTATTGGAGAAGAAGAAGATAGAGAGAAC…	ATGATAGACCACATGTTCAAGAGAAACCTTCAGAAACAAAAGCAATCCATGCCGCAGCAGCAACAACTGTCTCCTTCTGGATTCGGAGCAACGCCAACTTTTGATAAAATGAGCTTTGCAGACGTGATGCAGTTTGCGGACTTTGGTCCGATGCTGGCGTTAAACCAGACCAGAAGCCAAAACGATCAAGAAACCTGGATGGACCCGTTTTATATCTTAAAGTTCCCAGTCTTCAATGGGGACCATAACCAGACACATCATATCATGTCTCAAGAAGGTGGTGGATGTGAAGGAAACATAAGCAATGTGTTTCTTGAAGAACAGGATAATCAAGAAGAGAAAAACGATAAAAACTCCATGCAACTCCGTTTTATTGGAGAAGAAGAAGATAGAGAGAAC…	ATGATAGACCACATGTTCAAGAGAAACCTTCAGAAACAAAAGCAATCCATGCCGCAGCAGCAACAACTGTCTCCTTCTGGATTCGGAGCAACGCCAACTTTTGATAAAATGAGCTTTGCAGACGTGATGCAGTTTGCGGACTTTGGTCCGATGCTGGCGTTAAACCAGACCAGAAGCCAAAACGATCAAGAAACCTGGATGGACCCGTTTTATATCTTAAAGTTCCCAGTCTTCAATGGGGACCATAACCAGACACATCATATCATGTCTCAAGAAGGTGGTGGATGTGAAGGAAACATAAGCAATGTGTTTCTTGAAGAACAGGATAATCAAGAAGAGAAAAACGATAAAAACTCCATGCAACTCCGTTTTATTGGAGAAGAAGAAGATAGAGAGAAC…	6.78	40565.2	WGD	Nucleus.
	BnaC03g43470D	BnaC03T0462800ZS	BnFAMA-1-C	chrC03	MDKDYSAPNFLGESSGGNDDNNSGMIDYMFNRNLQQQKQSMPQQHQLSPSGFGATTPTFDKMSFAEVMQFADFGPKLALNQTRNQDDQETGMDPVYFLKFPVLNDKIKDHNHNQTHNLMSQEGGDCEENIGNVFLEEKGNQDEENDNNSVQLRFIGGEEEGDRENKNDTTKEVKSKKKRARTSKTSEEVESQRMTHIAVERNRRKQMNEHLRVLRSLMPGSYVQRGDQASIIGGAIEFVRELEQLLQCLESQKRRRILGETGNRQIGDMTTTMTSSSPITSVANPLISTGNVTELEGGGGGIREETAENKSCLADVEVKLLGFDAMIKILSRRRPGQLIKTIAALEDLHLSILHTNITTMEQTVLYSFNVKASKYKHVQITSETRFTAEDIASSIQEIF…	408	ATGGATAAAGATTACTCGGTACGTACGTTTTCTCTCCATATCTTAATAATTTATTTCTTCGACTATATATGTGTGTATATATAAATAATAATTATACGGTTTCTTGCAGGCACCGAACTTCTTAGGTGAATCCTCAGGCGGTAACGACGATAACAACTCCGGTATGATAGACTATATGTTCAACAGAAACCTTCAACAACAAAAGCAATCGATGCCGCAGCAGCATCAACTGTCTCCTTCAGGCTTTGGCGCAACGACACCTACTTTTGATAAAATGAGCTTCGCAGAAGTGATGCAGTTTGCAGACTTTGGTCCGAAACTGGCGTTAAACCAGACCAGAAACCAAGACGATCAAGAAACCGGGATGGACCCTGTTTATTTCTTGAAGTTTCCAGTCTT…	ATGGATAAAGATTACTCGGCACCGAACTTCTTAGGTGAATCCTCAGGCGGTAACGACGATAACAACTCCGGTATGATAGACTATATGTTCAACAGAAACCTTCAACAACAAAAGCAATCGATGCCGCAGCAGCATCAACTGTCTCCTTCAGGCTTTGGCGCAACGACACCTACTTTTGATAAAATGAGCTTCGCAGAAGTGATGCAGTTTGCAGACTTTGGTCCGAAACTGGCGTTAAACCAGACCAGAAACCAAGACGATCAAGAAACCGGGATGGACCCTGTTTATTTCTTGAAGTTTCCAGTCTTGAATGATAAGATAAAGGACCATAACCATAACCAAACCCATAATCTCATGTCTCAAGAAGGAGGTGACTGTGAAGAAAACATAGGCAACGTG…	ATGGATAAAGATTACTCGGCACCGAACTTCTTAGGTGAATCCTCAGGCGGTAACGACGATAACAACTCCGGTATGATAGACTATATGTTCAACAGAAACCTTCAACAACAAAAGCAATCGATGCCGCAGCAGCATCAACTGTCTCCTTCAGGCTTTGGCGCAACGACACCTACTTTTGATAAAATGAGCTTCGCAGAAGTGATGCAGTTTGCAGACTTTGGTCCGAAACTGGCGTTAAACCAGACCAGAAACCAAGACGATCAAGAAACCGGGATGGACCCTGTTTATTTCTTGAAGTTTCCAGTCTTGAATGATAAGATAAAGGACCATAACCATAACCAAACCCATAATCTCATGTCTCAAGAAGGAGGTGACTGTGAAGAAAACATAGGCAACGTG…	5.44	45856.2	HE	Nucleus.
	BnaCnng44210D	NA	BnFAMA-2-C	chrCnn_random	MDKYYSASNFFGKPLGGHDSNSSGMIDYTLNGDLQPQKQPMLQQQPHQKTFIDMMHFADFGPKLALNRTNNQAVQETGFDPVCFLKFPVLKERIEDHIRTQHLMSSHRTPQEGGECGGNIGCVFLEDQDNNSRRLRFIRGGENEDRDNNNVTTKEVNSKRKRARTSKTIEEVESQRMTRIMVERKRRKQMNEHLRVLRTLMPGSYVKRGNQASIIGGVIEFVRELEELLPCLESQKRRRILEETGHRQTGGMTRPTNPSSCPVTRVANQTQPLIITKNLTELEGGGGLLEEMTENKSCLADVEVKLLGFDAMIKILSKRRLGQLLMTMAALEDLHLSILHTSITTMEQTVLYSFIVKASSTCLHIIILIGV	371	ATGGATAAATATTACTCGGTACGTACGTTCTTCCCATCTCAAGCATTAATTTTTCTCGCATATATATTTTAAATTTATGTATATTACCCAACTCCTCTCAGGCATCGAACTTCTTCGGTAAACCCTTAGGCGGTCATGACAGTAACAGCTCCGGTATGATAGACTATACGCTCAACGGAGACCTTCAACCGCAAAAGCAACCAATGCTACAACAGCAGCCGCATCAAAAGACATTTATAGACATGATGCATTTTGCAGACTTCGGTCCGAAATTGGCGTTGAACCGGACCAATAACCAAGCCGTTCAAGAAACCGGGTTTGATCCGGTTTGCTTCTTGAAGTTCCCAGTCTTGAAGGAAAGGATAGAGGACCATATTCGAACCCAGCATCTCATGTCTT…	ATGGATAAATATTACTCGGCATCGAACTTCTTCGGTAAACCCTTAGGCGGTCATGACAGTAACAGCTCCGGTATGATAGACTATACGCTCAACGGAGACCTTCAACCGCAAAAGCAACCAATGCTACAACAGCAGCCGCATCAAAAGACATTTATAGACATGATGCATTTTGCAGACTTCGGTCCGAAATTGGCGTTGAACCGGACCAATAACCAAGCCGTTCAAGAAACCGGGTTTGATCCGGTTTGCTTCTTGAAGTTCCCAGTCTTGAAGGAAAGGATAGAGGACCATATTCGAACCCAGCATCTCATGTCTTCTCATAGGACGCCTCAGGAGGGAGGTGAGTGCGGAGGAAACATTGGCTGCGTTTTTCTTGAAGACCAAGACAATAACTCCAGG…	ATGGATAAATATTACTCGGCATCGAACTTCTTCGGTAAACCCTTAGGCGGTCATGACAGTAACAGCTCCGGTATGATAGACTATACGCTCAACGGAGACCTTCAACCGCAAAAGCAACCAATGCTACAACAGCAGCCGCATCAAAAGACATTTATAGACATGATGCATTTTGCAGACTTCGGTCCGAAATTGGCGTTGAACCGGACCAATAACCAAGCCGTTCAAGAAACCGGGTTTGATCCGGTTTGCTTCTTGAAGTTCCCAGTCTTGAAGGAAAGGATAGAGGACCATATTCGAACCCAGCATCTCATGTCTTCTCATAGGACGCCTCAGGAGGGAGGTGAGTGCGGAGGAAACATTGGCTGCGTTTTTCTTGAAGACCAAGACAATAACTCCAGG…	8.9	42070.3	SD	Nucleus.
	BnaC07g07390D	BnaC07T0111000ZS	BnFAMA-3-C	chrC07	MDKDYPTPNFLSEYSYSNDDKSSRMIDHMFKRNLQKQKQSMPQQQQLSPSGFGATPTFDKMSFADVMQFADFGPMLALNQTRSQNDQETWMDPFYILKFPVFNGDHNQTHHLMSQEGVCEENISNMFLEEQDNQEEKNDKNSMQLRYIGGEEDRENKNDTTKEVKKKRKRARTRKTSEEVESQRMAHIAVERNRRKQMNEHLRVLRSLMPGSYVQRGDQASIVGGAIEFLSELEQLLQCLESQKRRRILGETNDMHGGDMTTTMITSSPITSTNPLIITGNVTELEGGGGIQEEKAEKKSCLADVEVKLLGFDAMIKILSRRRPGQLIMTIAALEDLHLSILHTNITTMEQTVLYSFNVKITSETRFTAEDIASSIQEIFSFIHANTTM	389	ATGGATAAAGATTATCCGGTACGTACATTTTCCCCACATATCTTAATCATATATACAAACATTTGTATGTTAGTCCATTTCTGTTGCTTTTGATATCAACTTAACTCACTGATTACGGTTTCTTTCAGACACCGAACTTTTTAAGTGAATACTCATACAGTAACGATGATAAGAGCTCCCGTATGATAGACCACATGTTCAAGAGAAACCTTCAGAAACAAAAGCAATCCATGCCGCAGCAGCAACAACTGTCTCCTTCTGGATTCGGAGCAACGCCAACTTTTGATAAAATGAGCTTTGCAGACGTGATGCAGTTTGCGGACTTTGGTCCGATGCTGGCGTTAAACCAGACCAGAAGCCAAAACGATCAAGAAACCTGGATGGACCCGTTTTATATCT…	ATGGATAAAGATTATCCGACACCGAACTTTTTAAGTGAATACTCATACAGTAACGATGATAAGAGCTCCCGTATGATAGACCACATGTTCAAGAGAAACCTTCAGAAACAAAAGCAATCCATGCCGCAGCAGCAACAACTGTCTCCTTCTGGATTCGGAGCAACGCCAACTTTTGATAAAATGAGCTTTGCAGACGTGATGCAGTTTGCGGACTTTGGTCCGATGCTGGCGTTAAACCAGACCAGAAGCCAAAACGATCAAGAAACCTGGATGGACCCGTTTTATATCTTAAAGTTCCCAGTCTTCAACGGGGACCATAACCAAACACATCATCTCATGTCTCAAGAAGGGGTGTGTGAAGAAAACATAAGCAATATGTTTCTTGAAGAACAGGATAAT…	ATGGATAAAGATTATCCGACACCGAACTTTTTAAGTGAATACTCATACAGTAACGATGATAAGAGCTCCCGTATGATAGACCACATGTTCAAGAGAAACCTTCAGAAACAAAAGCAATCCATGCCGCAGCAGCAACAACTGTCTCCTTCTGGATTCGGAGCAACGCCAACTTTTGATAAAATGAGCTTTGCAGACGTGATGCAGTTTGCGGACTTTGGTCCGATGCTGGCGTTAAACCAGACCAGAAGCCAAAACGATCAAGAAACCTGGATGGACCCGTTTTATATCTTAAAGTTCCCAGTCTTCAACGGGGACCATAACCAAACACATCATCTCATGTCTCAAGAAGGGGTGTGTGAAGAAAACATAAGCAATATGTTTCTTGAAGAACAGGATAAT…	5.68	44546.3	HE	Nucleus.
	BnaA08g29080D	BnaA08T0302700ZS	BnDof1.1-1-A	chrA08	MVFSSNWSQPTNSNHHQHQLHENGSLVSGHGLLSQQLPPCPPNPNPNNHYAAVASGLPARLGGSMAERARQAKAPPPEGALKCPRCDSINTKFCYYNNYNLTQPRYFCKACRRYWTRGGALRNVPVGGGCRKNSKKGKNGNSKSSSSSSKQSSSTVNDPSSNSGQLRTNYQFPFLPTLHNLTQLEGIGLNLTAANGNNQGHQIGSSLMNDLGFLHVGNGRNIAAPISGNIHDNNNNGASSLMSHFNLFDPTTGLHAFQNGGNIVNNVGISFSSTPMVDSRAYQAAPVKMEEQPGLVNLSRPVSGLTSPGNQTNQYLWNSSDFSGPSSNDHHQLL	334	GTTTCTCTTTGGTCGTCTGGTTTCCTATCTTTCGTTTTGCCCTTTTATTTTTTTTTGATTCCCCACCAAGTTTCCCCTAAAAATCCATCAAACTTTATTAAAGAAGGAAGAAATAATAAAGGGTATAGAAGAACAATGGTTTTCTCATCCAATTGGTCACAGGTTTCACTTCTTTGATCTTCCATTACTAATGTTTTCTCTTAAATTCTCCATTGATATATTTTAATTTGATTCGTCTTAGAAATAATTTTGATTCATTTCGAAAAGATATTCTTATTCTCATCTTCTTTTCTGTAACCCGCTTTGCTTAAAATTCAACATCTATATATATGGTATTTCTTGCTTTTCAAATACAAAATGATACCAGTGTTGAATTGAGTTTTCTCGGTTCTTTTTTTT…	GTTTCTCTTTGGTCGTCTGGTTTCCTATCTTTCGTTTTGCCCTTTTATTTTTTTTTGATTCCCCACCAAGTTTCCCCTAAAAATCCATCAAACTTTATTAAAGAAGGAAGAAATAATAAAGGGTATAGAAGAACAATGGTTTTCTCATCCAATTGGTCACAGCCTACGAATTCAAACCATCATCAGCATCAGCTTCACGAGAATGGAAGTTTAGTGAGCGGCCACGGACTACTTTCTCAACAACTTCCACCTTGCCCACCAAACCCTAACCCTAACAACCACTATGCTGCTGTCGCCAGTGGTCTTCCGGCGAGGCTTGGTGGATCCATGGCTGAGAGAGCGAGGCAGGCCAAAGCTCCTCCACCTGAGGGGGCCCTAAAGTGTCCTCGATGCGACTCC…	ATGGTTTTCTCATCCAATTGGTCACAGCCTACGAATTCAAACCATCATCAGCATCAGCTTCACGAGAATGGAAGTTTAGTGAGCGGCCACGGACTACTTTCTCAACAACTTCCACCTTGCCCACCAAACCCTAACCCTAACAACCACTATGCTGCTGTCGCCAGTGGTCTTCCGGCGAGGCTTGGTGGATCCATGGCTGAGAGAGCGAGGCAGGCCAAAGCTCCTCCACCTGAGGGGGCCCTAAAGTGTCCTCGATGCGACTCCATCAACACTAAGTTTTGTTACTACAACAATTACAACCTTACTCAGCCTCGTTACTTCTGCAAGGCTTGCCGCCGCTACTGGACACGTGGCGGCGCCCTGAGGAACGTCCCCGTGGGTGGTGGCTGCCGGAAGAAT…	9.49	35892.7	WGD	Nucleus.
	BnaA09g49290D	BnaA09T0669800ZS	BnDof1.1-2-A	chrA09	MVFSSNWSQPTNPNQLQLNENGSLVNGHGLLSHQLPPFPQNPNPNHHHAAASSGLPARLVGFMAERANQTKAPRPEGALKCPRCNSINTKFCYNNNYNPTQPRHYCKACRRYWTHGGKLRDVPEGGRRRRNSKKNKNGNAKSSSTVNAPSSSSGQLRTNHQFPFLPTLQNLTQLGGIGLNLAAANGNNQAHHIGPSLMNDLGFLHVGNERNSHDNNNSENNLMGPGGFPLFDPTSGPYGFQNEGNIENDVGLSFPSTSMVDSSIYQTGPVKMEEQPNLVNLSRPVSGLTHPVNQTNQYYWNNSDFSGPSSNDHH	314	ATGGTTTTCTCATCCAATTGGTCACAGGTTTCACCTCTTTGTCTTCCATTAATTCTAAATGTTCTCTCTGTCTTTCTCTCTCTCTCTTTCTTTAGATGTTTTGATTCGTTTAGTTAATAGTTTTGATTCATTTTCAAAAGATATTCCTATTCTCATCTGCTTTTTTTATATCTATAAAATCCCAACATCTATTCGTGTAGTGTTTATTAAACAAAAATTACACCAGTCTGGAATATCTGATTTCTTGGTTTTTTAAATTAATTCTGATTTTGATTAATTTTTTCAGCCTACGAATCCGAATCAGCTTCAACTTAACGAAAATGGAAGTTTAGTGAATGGCCACGGACTACTTTCTCACCAACTTCCACCTTTCCCACAAAACCCTAACCCTAACCACCA…	ATGGTTTTCTCATCCAATTGGTCACAGCCTACGAATCCGAATCAGCTTCAACTTAACGAAAATGGAAGTTTAGTGAATGGCCACGGACTACTTTCTCACCAACTTCCACCTTTCCCACAAAACCCTAACCCTAACCACCACCATGCCGCTGCCTCCAGTGGTCTTCCGGCGAGGCTTGTTGGATTCATGGCGGAGAGAGCAAACCAAACCAAAGCTCCTCGGCCTGAGGGAGCCCTAAAGTGTCCTCGATGCAACTCCATCAACACTAAGTTCTGTTACAACAACAACTACAACCCCACTCAGCCTCGCCACTACTGTAAGGCATGCCGCCGCTACTGGACACATGGCGGCAAATTGAGGGACGTCCCCGAAGGTGGCCGCCGCCGGAGAAATAGCAAA…	ATGGTTTTCTCATCCAATTGGTCACAGCCTACGAATCCGAATCAGCTTCAACTTAACGAAAATGGAAGTTTAGTGAATGGCCACGGACTACTTTCTCACCAACTTCCACCTTTCCCACAAAACCCTAACCCTAACCACCACCATGCCGCTGCCTCCAGTGGTCTTCCGGCGAGGCTTGTTGGATTCATGGCGGAGAGAGCAAACCAAACCAAAGCTCCTCGGCCTGAGGGAGCCCTAAAGTGTCCTCGATGCAACTCCATCAACACTAAGTTCTGTTACAACAACAACTACAACCCCACTCAGCCTCGCCACTACTGTAAGGCATGCCGCCGCTACTGGACACATGGCGGCAAATTGAGGGACGTCCCCGAAGGTGGCCGCCGCCGGAGAAATAGCAAA…	9.26	34409.8	WGD	Nucleus.
	BnaCnng38870D	NA	BnDof1.1-1-C	chrCnn_random	MVFSSNWSQPTNPNQLQLNENGSLVNDHGLLSHQLPPFPPNPNPNHHHAAASSGLPARLGGFMAERASQTKAPRPEGALKCPRCNSINTKFCYNNNYNPTQPRHYCKACRRYWTHGGKLRDVPEGGRRRRNSKKNKNDNSKSSSTVNAPSSSSGQLRTKHQFPFLPTLQNLTQLGGIGLNLAAANGNNQAHQFGPSLMNDLGFLHVGNERNIHDNNNSENNLMGPGGFPLFDPTSGEGNIGNDVGLSFPSTSMVDSSIYQTGPVKMEEQPNLVNLSRPVSGLTHPVNQTNQYYWNNSDFSGPSSNDHHQLL	311	AAGAGGAACCTTATAGGTGAAGAAATCTCCCCAACTCAAACCCTAAAAAGGGAATGAAAAAAAAAAAAAATCACATAGATGGATTATAGACGCGTATACACATGAGGAGATGTCTAGAAATCATAAAAAGAACCAAAACTCCTTTTCTTTTTCTCGTTAACAAAGCATTTTCTCACCTTTAATTTGTCTTTGTTCTCCTTCTCTCTACTCACTTTCCTTACTGATTTTGTGCTCTCTTCGCGTTTCTCTTTGGTCGTCTTGCTTCATCTCTGTAGTTTTGCCTTTTTTTTCTTTGATTCCCCCACCAAGTTTTTCCTTTGGGAGTTTTTCCCTAAGGATCCATTAAACTTTATTAAAGAAGAAAGTAGAAAGAAATAAAAAGGGCATAGAGCAATGGTT…	AAGAGGAACCTTATAGGTGAAGAAATCTCCCCAACTCAAACCCTAAAAAGGGAATGAAAAAAAAAAAAAATCACATAGATGGATTATAGACGCGTATACACATGAGGAGATGTCTAGAAATCATAAAAAGAACCAAAACTCCTTTTCTTTTTCTCGTTAACAAAGCATTTTCTCACCTTTAATTTGTCTTTGTTCTCCTTCTCTCTACTCACTTTCCTTACTGATTTTGTGCTCTCTTCGCGTTTCTCTTTGGTCGTCTTGCTTCATCTCTGTAGTTTTGCCTTTTTTTTCTTTGATTCCCCCACCAAGTTTTTCCTTTGGGAGTTTTTCCCTAAGGATCCATTAAACTTTATTAAAGAAGAAAGTAGAAAGAAATAAAAAGGGCATAGAGCAATGGTT…	ATGGTTTTCTCATCCAATTGGTCACAGCCTACGAATCCGAATCAGCTTCAGCTTAACGAAAATGGAAGTTTAGTGAATGACCACGGACTACTTTCTCACCAACTTCCACCTTTCCCACCAAACCCTAACCCTAACCACCACCATGCCGCTGCCTCCAGTGGTCTTCCGGCGAGGCTTGGTGGATTCATGGCGGAGAGAGCGAGCCAAACCAAAGCTCCTCGGCCTGAGGGAGCCCTAAAGTGTCCTCGATGCAACTCCATCAATACTAAGTTCTGTTACAACAACAACTACAACCCCACTCAGCCTCGCCACTACTGTAAGGCTTGCCGCCGCTACTGGACACATGGCGGCAAATTGAGGGACGTCCCCGAAGGTGGACGCCGCCGGAGAAATAGCAAA…	9.26	34082.6	WGD	Nucleus.
	BnaC05g05320D	BnaC05T0055500ZS	BnDof1.1-2-C	chrC05	MVFSSDWSQPTNSNHQQHQLHENGSLVSGHGLLSHQLQPYPPNPNPNYHHAAASSGLPARLGGSMAERARQAKAPPPEGARKCPRCDSLNTKFCYYNNYNLTQPRYFCKGCRRYWTHGGAQRNVPVGGGSRRNSKKGKNGNSKSSSSSSKQSSSTVNAPSSNSGQLKTNHQFPFLPTLHNLTQLGGIGLNLAATNGNYCQAHQIGPSLMNDLGFLHVGNGRTGNIHDNNNNSGENNLMAAAGSMNQFTLFDPATGLHAFQNESNIGNNFGISFSSTSMVDSRAYQTTPVKMEEQPSLVNLSRPVSSLTPPGNQTNQYFWTNSDLSGPFSKDHHQLL	336	ATGGTTTTCTCATCCGATTGGTCACAGGTTTCACTTCTTTGATCTTCCATTACTAAATGTTCTCTGTCTCTCTCTCTCTTTTTTTTTTTTTTTTTTTTGCAATTTCTCTCTTAAATTCTTCATTCTTCATTGATGTTTTGATTCGTTTTAGTAATAATTTTGATTCATTTATAAAAGATATTCATATTCTCTTCTTCTTTTCTATAACCAGCTTTCTTTAAAATCCCAACATCTATATACATATATATATGGTATTTCTTGCTTTATAAATACAGATTATACCAGTATTAAATTTGGGCTTTCTTGGTTCTTGACTTCGTCTTTCATTTATTTAGATTTCTTTGAATTTTTTTTCAGCCTACGAACTCGAATCATCAACAGCATCAGCTACACGAAAAT…	ATGGTTTTCTCATCCGATTGGTCACAGCCTACGAACTCGAATCATCAACAGCATCAGCTACACGAAAATGGAAGTTTAGTGAGTGGCCACGGACTTCTTTCTCACCAACTTCAACCTTACCCACCAAACCCTAACCCTAACTACCACCATGCCGCTGCCTCCAGTGGTCTTCCAGCGAGGCTTGGTGGATCCATGGCTGAGAGAGCGAGGCAGGCCAAAGCTCCTCCGCCTGAGGGAGCCCGAAAGTGTCCTCGATGCGACTCCCTCAACACCAAGTTCTGTTACTACAATAACTACAACCTCACTCAGCCTCGCTACTTCTGCAAGGGTTGCCGTCGTTACTGGACACATGGCGGCGCTCAGAGGAACGTCCCCGTGGGCGGAGGCAGCCGGAGGAAT…	ATGGTTTTCTCATCCGATTGGTCACAGCCTACGAACTCGAATCATCAACAGCATCAGCTACACGAAAATGGAAGTTTAGTGAGTGGCCACGGACTTCTTTCTCACCAACTTCAACCTTACCCACCAAACCCTAACCCTAACTACCACCATGCCGCTGCCTCCAGTGGTCTTCCAGCGAGGCTTGGTGGATCCATGGCTGAGAGAGCGAGGCAGGCCAAAGCTCCTCCGCCTGAGGGAGCCCGAAAGTGTCCTCGATGCGACTCCCTCAACACCAAGTTCTGTTACTACAATAACTACAACCTCACTCAGCCTCGCTACTTCTGCAAGGGTTGCCGTCGTTACTGGACACATGGCGGCGCTCAGAGGAACGTCCCCGTGGGCGGAGGCAGCCGGAGGAAT…	9.51	36452.1	WGD	Nucleus.
	BnaA01g32120D	NA	BnIQD1-1-A	chrA01	MVKKAKWLKNVKKAFSQDLKKLKHKSVEYQNSEISYPVLVASSRSSPPQFEVRVDKVKRKKNLFPPPPPPPPPPEEEEEEDVIVDSPRSSPEFVPQAAKPTRFPGEDAAAIFIQSIFRGHLARRESQGMRRLARLKLLMEGSVVQRQAAHTLKCMQTLTRLQSQIRSRRIRMSEENQARHKQLLHKHAKELGGLKSGGNWNDSNQSKEQIEAGLLNKYEATMRRERALAYAFTHQQHLKGNMRSGNPMFMDPSNPTWGWSWLERWMADKPWESSEKEQTKNEKSSVKTSTSRNSHGVETTKPSNRKKLTSLTQPNVPSSSSSLSTSRNPRKTKPTPSSIKSKTTDEITKSSDRKHSIARSAVSDDEGLASSTSRRRNTVPAKPTRGKQKAQSSSGVSAA…	547	ATGGTCAAGAAAGCGAAATGGCTGAAGAACGTTAAGAAGGCTTTTAGCCAAGATTTAAAGGTACCATTGAGTTAAGATGTAACAGATTCATATTCTTGTGCCATTATCATTTTTTTTTAATGTTTTGATTACAGAAACTGAAACATAAATCGGTTGAGTATCAAAATAGTGAGATCTCTTATCCTGTATTGGTAGCTTCATCCAGAAGTTCTCCTCCTCAGTTTGAGGTCAGAGTTGATAAGGTCAAACGTAAGAAGAATCTCTTCCCTCCTCCTCCTCCTCCCCCTCCTCCTCCAGAAGAAGAAGAAGAAGAAGATGTTATTGTAGATTCGCCTCGATCTTCTCCTGAGTTTGTTCCTCAAGCAGCTAAACCTACCAGGTTTCCAGGGGAAGACGCAG…	ATGGTCAAGAAAGCGAAATGGCTGAAGAACGTTAAGAAGGCTTTTAGCCAAGATTTAAAGAAACTGAAACATAAATCGGTTGAGTATCAAAATAGTGAGATCTCTTATCCTGTATTGGTAGCTTCATCCAGAAGTTCTCCTCCTCAGTTTGAGGTCAGAGTTGATAAGGTCAAACGTAAGAAGAATCTCTTCCCTCCTCCTCCTCCTCCCCCTCCTCCTCCAGAAGAAGAAGAAGAAGAAGATGTTATTGTAGATTCGCCTCGATCTTCTCCTGAGTTTGTTCCTCAAGCAGCTAAACCTACCAGGTTTCCAGGGGAAGACGCAGCTGCCATCTTTATCCAGTCTATATTTAGAGGACATTTGGCAAGAAGAGAGTCCCAGGGGATGAGGAGGTTGGCC…	ATGGTCAAGAAAGCGAAATGGCTGAAGAACGTTAAGAAGGCTTTTAGCCAAGATTTAAAGAAACTGAAACATAAATCGGTTGAGTATCAAAATAGTGAGATCTCTTATCCTGTATTGGTAGCTTCATCCAGAAGTTCTCCTCCTCAGTTTGAGGTCAGAGTTGATAAGGTCAAACGTAAGAAGAATCTCTTCCCTCCTCCTCCTCCTCCCCCTCCTCCTCCAGAAGAAGAAGAAGAAGAAGATGTTATTGTAGATTCGCCTCGATCTTCTCCTGAGTTTGTTCCTCAAGCAGCTAAACCTACCAGGTTTCCAGGGGAAGACGCAGCTGCCATCTTTATCCAGTCTATATTTAGAGGACATTTGGCAAGAAGAGAGTCCCAGGGGATGAGGAGGTTGGCC…	10.31	60922.3	WGD	Nucleus.
	BnaA03g30550D	NA	BnIQD1-2-A	chrA03	MVKKAKWLENVKKAFSPDVKKLKHQSVEESVISYPVLVARSRSSPPQFEVRVDEVNYEHRKKKNLSPPPSEEQENVLGDSTPESVPPPVAPDRFAGEEAAAIFIQSTFRGHLARREALRMRRWARLKLLMEGLVVQRQAANTLRSMQTFTRMQSKIRSMRIRMAEENQVRHKHLLQKHAKELRGSKNGVNNQSKKQVEAGLLNKNEAATMRKERALAYASTHQQHLKSNLKSTNTMFIMDPSNLTWGWSWLERWTADKERSEKEQSNTVKPSVKTTTNRYSHGGETAKSSNRKKLSSLTQTSTPSTSSSTTKNPRNNKPTPPSIRPKTTDEIPKSSEKNRRNIISRSSVSDDEGLVSSTARRHNMVPTKPANEIPKSSEKNPSRHIIARSSVSDDEGLA…	477	ATGGTCAAGAAAGCGAAATGGCTGGAGAACGTAAAGAAGGCTTTTAGTCCAGATGTAAAGGTAATCATCAAGTTTTGTTATCTATTAGCTTTCATACTATACTGATGTAAAATCATATGCAGAAGTTGAAACACCAATCGGTTGAGGAGAGTGTCATTTCTTACCCTGTACTGGTTGCAAGATCCAGAAGCTCTCCTCCTCAGTTTGAGGTCAGAGTTGATGAGGTCAACTATGAACACAGGAAGAAGAAGAATCTATCTCCTCCTCCTTCAGAAGAACAAGAAAATGTTCTTGGAGATTCAACTCCTGAGTCTGTTCCTCCACCAGTTGCACCTGATAGGTTTGCAGGGGAAGAAGCAGCTGCCATCTTTATCCAGTCTACATTTAGGGGACATTTGG…	ATGGTCAAGAAAGCGAAATGGCTGGAGAACGTAAAGAAGGCTTTTAGTCCAGATGTAAAGAAGTTGAAACACCAATCGGTTGAGGAGAGTGTCATTTCTTACCCTGTACTGGTTGCAAGATCCAGAAGCTCTCCTCCTCAGTTTGAGGTCAGAGTTGATGAGGTCAACTATGAACACAGGAAGAAGAAGAATCTATCTCCTCCTCCTTCAGAAGAACAAGAAAATGTTCTTGGAGATTCAACTCCTGAGTCTGTTCCTCCACCAGTTGCACCTGATAGGTTTGCAGGGGAAGAAGCAGCTGCCATCTTTATCCAGTCTACATTTAGGGGACATTTGGCAAGAAGAGAAGCGCTGAGGATGAGGAGGTGGGCTAGACTTAAGTTATTGATGGAAGGATTG…	ATGGTCAAGAAAGCGAAATGGCTGGAGAACGTAAAGAAGGCTTTTAGTCCAGATGTAAAGAAGTTGAAACACCAATCGGTTGAGGAGAGTGTCATTTCTTACCCTGTACTGGTTGCAAGATCCAGAAGCTCTCCTCCTCAGTTTGAGGTCAGAGTTGATGAGGTCAACTATGAACACAGGAAGAAGAAGAATCTATCTCCTCCTCCTTCAGAAGAACAAGAAAATGTTCTTGGAGATTCAACTCCTGAGTCTGTTCCTCCACCAGTTGCACCTGATAGGTTTGCAGGGGAAGAAGCAGCTGCCATCTTTATCCAGTCTACATTTAGGGGACATTTGGCAAGAAGAGAAGCGCTGAGGATGAGGAGGTGGGCTAGACTTAAGTTATTGATGGAAGGATTG…	10.56	53402.7	WGD	Nucleus.
	BnaC01g39030D	BnaC01G0480050ZS	BnIQD1-1-C	chrC01	MVKKAKWLKNVKKAFSQDLKKLKHKSVEYQNSEISYPVLVASSRSSPPQFEVRVDKVKRKKNLFPPPPPLPPPPEEEEEEDVIVDSPPSSPEFVPPAAKPDRFPGKSREEAAAIFIQSTFRGHLARRESQGIRRFARLKLLMEGPVVQRQAAHTLKCMQTLTRVQSQIRSRRIRMSEENQARHKQLLHKHAKELGGLKSGGNWNDSNQSKEQIEAGLLNKYEATMRRERALAYAFTHQQHLKGNMRSGNTMFMDPSNPTWGWSWLERWMADKPWESSEKVQSKNEKSSVKTLTNRNSHGLETTKPSTRKKINSLTQPNVPPSSSTSTIKNPRKSKPIPPSIKSKTTDEITKSSEKNRKHNIARSAVSDDEGLSSSTARRRNMVPTKPTRGKVKAQSSSG…	559	ATGGTCAAGAAAGCGAAATGGCTGAAGAATGTTAAGAAGGCTTTTAGCCAAGATTTAAAGGTACCAATGAGTTAGATGTAACAGATTCATATTCTTGTGCCATTATCAATTTTTTTTTTTAAATGTTGTGATTACAGAAACTGAAACATAAATCGGTTGAGTATCAGAATAGTGAGATCTCTTATCCTGTATTGGTAGCTTCATCCAGAAGTTCTCCTCCACAGTTTGAGGTCAGAGTTGATAAGGTCAAACGTAAGAAGAATCTCTTCCCTCCTCCTCCTCCTCTCCCTCCTCCTCCAGAAGAAGAAGAAGAAGAAGATGTTATTGTAGATTCGCCTCCATCTTCTCCTGAGTTTGTTCCTCCAGCAGCTAAACCTGATAGGTTTCCAGGGAAGTCAA…	ATGGTCAAGAAAGCGAAATGGCTGAAGAATGTTAAGAAGGCTTTTAGCCAAGATTTAAAGAAACTGAAACATAAATCGGTTGAGTATCAGAATAGTGAGATCTCTTATCCTGTATTGGTAGCTTCATCCAGAAGTTCTCCTCCACAGTTTGAGGTCAGAGTTGATAAGGTCAAACGTAAGAAGAATCTCTTCCCTCCTCCTCCTCCTCTCCCTCCTCCTCCAGAAGAAGAAGAAGAAGAAGATGTTATTGTAGATTCGCCTCCATCTTCTCCTGAGTTTGTTCCTCCAGCAGCTAAACCTGATAGGTTTCCAGGGAAGTCAAGGGAAGAAGCAGCTGCCATCTTTATCCAGTCTACATTTAGGGGTCATTTGGCAAGAAGAGAGTCCCAGGGGATTAGG…	ATGGTCAAGAAAGCGAAATGGCTGAAGAATGTTAAGAAGGCTTTTAGCCAAGATTTAAAGAAACTGAAACATAAATCGGTTGAGTATCAGAATAGTGAGATCTCTTATCCTGTATTGGTAGCTTCATCCAGAAGTTCTCCTCCACAGTTTGAGGTCAGAGTTGATAAGGTCAAACGTAAGAAGAATCTCTTCCCTCCTCCTCCTCCTCTCCCTCCTCCTCCAGAAGAAGAAGAAGAAGAAGATGTTATTGTAGATTCGCCTCCATCTTCTCCTGAGTTTGTTCCTCCAGCAGCTAAACCTGATAGGTTTCCAGGGAAGTCAAGGGAAGAAGCAGCTGCCATCTTTATCCAGTCTACATTTAGGGGTCATTTGGCAAGAAGAGAGTCCCAGGGGATTAGG…	10.32	62272.2	WGD	Nucleus.
	BnaC03g35860D	BnaC03T0376000ZS	BnIQD1-2-C	chrC03	MVKKAKWLENVKKAFSPDVKKLKHQSVEESVISYPVLVARSRSSPPQFEVRVDEVNYEHKKKKNLSPPPSEEQENVLGDSTPESVPPPASPDRFAGEEAAAIFIQSTFRGHLARREALRMRRWARLKLLMEGLVVQRKAANTLRSMQTFTRMQSKIRSMRIRMAEESQARHKHLLQKHAKKIGGSKNGVNNQSKKQVEAGLLNKNEAATMRKERALAYASTHQQHLKSNLKHTYTMFMDPNNLTWGWSWLERWTADKESSEKEQSNTVKPAVKTSTNRSSHGEETTKSSNRKKLNSSTQPNTTSTSSSSSSTTRNPRKNKPTTPSIRPKTTDEITKSFDKNRRNIIARSSVSDDEGLVSSTARRHNMVPTKPADEIPKSSEKNRRQGIARSSVSDDEGL…	478	ATGGTCAAGAAAGCGAAATGGCTGGAGAACGTAAAGAAGGCTTTTAGTCCAGATGTAAAGGTAATCATCAAGCTTGTTATCTTTTAGCACTATGAGCTTTTATATTATACTGATGTAAAATCATATGCAGAAGTTGAAACACCAATCGGTTGAGGAGAGTGTCATTTCTTACCCTGTATTGGTTGCAAGATCCAGAAGCTCTCCTCCTCAGTTTGAGGTCAGAGTTGATGAGGTCAACTACGAACACAAGAAGAAGAAGAATCTATCTCCTCCTCCTTCAGAAGAACAAGAAAATGTTCTTGGAGATTCAACTCCTGAGTCTGTTCCTCCACCAGCTTCACCTGATAGGTTTGCAGGGGAAGAAGCAGCTGCCATCTTTATCCAGTCTACATTTAGGGG…	ATGGTCAAGAAAGCGAAATGGCTGGAGAACGTAAAGAAGGCTTTTAGTCCAGATGTAAAGAAGTTGAAACACCAATCGGTTGAGGAGAGTGTCATTTCTTACCCTGTATTGGTTGCAAGATCCAGAAGCTCTCCTCCTCAGTTTGAGGTCAGAGTTGATGAGGTCAACTACGAACACAAGAAGAAGAAGAATCTATCTCCTCCTCCTTCAGAAGAACAAGAAAATGTTCTTGGAGATTCAACTCCTGAGTCTGTTCCTCCACCAGCTTCACCTGATAGGTTTGCAGGGGAAGAAGCAGCTGCCATCTTTATCCAGTCTACATTTAGGGGACATTTGGCAAGACGAGAAGCGCTGAGGATGAGGAGGTGGGCTAGGCTTAAGTTATTGATGGAAGGATTG…	ATGGTCAAGAAAGCGAAATGGCTGGAGAACGTAAAGAAGGCTTTTAGTCCAGATGTAAAGAAGTTGAAACACCAATCGGTTGAGGAGAGTGTCATTTCTTACCCTGTATTGGTTGCAAGATCCAGAAGCTCTCCTCCTCAGTTTGAGGTCAGAGTTGATGAGGTCAACTACGAACACAAGAAGAAGAAGAATCTATCTCCTCCTCCTTCAGAAGAACAAGAAAATGTTCTTGGAGATTCAACTCCTGAGTCTGTTCCTCCACCAGCTTCACCTGATAGGTTTGCAGGGGAAGAAGCAGCTGCCATCTTTATCCAGTCTACATTTAGGGGACATTTGGCAAGACGAGAAGCGCTGAGGATGAGGAGGTGGGCTAGGCTTAAGTTATTGATGGAAGGATTG…	10.5	53467.5	HE	Nucleus.
	BnaA10g17060D	BnaA10T0192800ZS	BnTFL2-1-A	chrA10	MKGAGVKKKTQVVNDAGEAETAVETAGGSGKRSGDGGFGSDDGGGGDSVLREMGDDRRTEDEEEEDDDEDEEDEEDGGGEGGGGKEERPKLDEGFFEIEAIRRKRVRKGKVQYLIKWRGWPETANTWEPKENLQSIADVIDAFEGSLKPGKPGRKPGRKRKHHGGSNSNTQLKKKQQRLTSTTSHDASERSDSFTSLNNSSLPNIRGPLNDDLCGSGDGEAAYAAANQVEANSSRRSVGMVGEEKDYDPTLSELRGPVINRGGIDNVRPNGLLKVYPKNSCGVIGAKRRKSGSVKRFKQDASTSNNNNSNNHTTTATNDQNVTQELATLDSFGGVARIGNEYPGVLENNNLSQKSKVEELDIAKILKPVKFSSSVTNNVQDVLVTFLALRSDGEEVMVD…	425	CAAAAAAAGGACAATAAAAAGTGAGAAAGCTGGTCTTCGTTCAGGTCACACAGGTCTGGTCTTCTTCCTCCTCCTCTTCCAAAATAAAACCTCAAAAATTTGGGAAAGTTTCAATCTTTCCTTCTCTCCTTCTTTGATCTCGCAGAAGAAGAGGAGGAGAACACGATTAAAAGATTGAGCTCGAACACTCAGATAATGAAAGGGGCAGGTGTGAAGAAGAAAACCCAGGTGGTGAACGACGCTGGTGAGGCGGAGACGGCGGTGGAAACAGCCGGAGGAAGCGGGAAAAGAAGTGGAGACGGTGGGTTTGGAAGTGACGACGGCGGAGGTGGAGATTCAGTTCTCCGCGAGATGGGTGATGATAGACGTACGGAGGACGAGGAAGAAGAAGACGACGAC…	CAAAAAAAGGACAATAAAAAGTGAGAAAGCTGGTCTTCGTTCAGGTCACACAGAAGAAGAGGAGGAGAACACGATTAAAAGATTGAGCTCGAACACTCAGATAATGAAAGGGGCAGGTGTGAAGAAGAAAACCCAGGTGGTGAACGACGCTGGTGAGGCGGAGACGGCGGTGGAAACAGCCGGAGGAAGCGGGAAAAGAAGTGGAGACGGTGGGTTTGGAAGTGACGACGGCGGAGGTGGAGATTCAGTTCTCCGCGAGATGGGTGATGATAGACGTACGGAGGACGAGGAAGAAGAAGACGACGACGAAGACGAAGAGGATGAAGAAGACGGAGGAGGAGAAGGAGGAGGAGGGAAAGAGGAAAGGCCAAAGCTTGATGAAGGGTTTTTCGAAATCGA…	ATGAAAGGGGCAGGTGTGAAGAAGAAAACCCAGGTGGTGAACGACGCTGGTGAGGCGGAGACGGCGGTGGAAACAGCCGGAGGAAGCGGGAAAAGAAGTGGAGACGGTGGGTTTGGAAGTGACGACGGCGGAGGTGGAGATTCAGTTCTCCGCGAGATGGGTGATGATAGACGTACGGAGGACGAGGAAGAAGAAGACGACGACGAAGACGAAGAGGATGAAGAAGACGGAGGAGGAGAAGGAGGAGGAGGGAAAGAGGAAAGGCCAAAGCTTGATGAAGGGTTTTTCGAAATCGAAGCTATTCGTCGTAAGAGAGTTCGTAAAGGAAAGGTTCAGTATCTAATTAAATGGCGTGGATGGCCAGAAACTGCCAACACATGGGAGCCTAAAGAGAATCTC…	5.41	46355.8	WGD	Nucleus.
	BnaA03g06690D	BnaA03T0074800ZS	BnTFL2-2-A	chrA03	MSDTPLDSNTQNMEGAGVKNDAGEADTAVETVGGTGDEGGRGGTIPGEIGDDRRTEDVEEKEDEEEEEEGKEDGSKVAEEFYEVEAIRHKRVHKGEVQYLIKWKGWPETDNTWEPLENLQSLSASIDAFEKRLKKADKKRKSQYGGSNSQSKKKQQQPLTSTPPDASERTDPTLNELRGPPVINSDGAGSSQEGGEGIGSEGDNARTNGLLEGKRKEKSGVRGAKRRKSIAKKYTIPDETTTSNNQPTTATDQNETPNLDIVRIIKPVEVITSITNNVQDSLVTFSVQRADGEEVTVDNKFLRAHNHHLLLDFYEQHITYNSES	324	ATGTCAGATACGCCTTTAGACTCGAATACTCAAAACATGGAAGGGGCAGGTGTTAAGAATGACGCTGGTGAGGCGGATACGGCGGTGGAAACTGTCGGAGGAACTGGTGACGAAGGGGGACGTGGAGGGACAATTCCTGGCGAGATAGGTGATGATAGGCGTACGGAGGATGTGGAAGAGAAAGAAGACGAAGAAGAAGAAGAAGAGGGCAAAGAGGACGGGTCAAAGGTGGCTGAAGAGTTCTACGAAGTTGAAGCTATCCGTCATAAGCGAGTTCACAAAGTAAGCTTCTTTTTGATTAGTATCTTCATGTAGTTAACGTCTTCGCTTCTACATTTATTGTTCGCTTTTAATGTTTTGATATCTTCTTGTGTCTGTTTAATTTCTCGTATTGATTTG…	ATGTCAGATACGCCTTTAGACTCGAATACTCAAAACATGGAAGGGGCAGGTGTTAAGAATGACGCTGGTGAGGCGGATACGGCGGTGGAAACTGTCGGAGGAACTGGTGACGAAGGGGGACGTGGAGGGACAATTCCTGGCGAGATAGGTGATGATAGGCGTACGGAGGATGTGGAAGAGAAAGAAGACGAAGAAGAAGAAGAAGAGGGCAAAGAGGACGGGTCAAAGGTGGCTGAAGAGTTCTACGAAGTTGAAGCTATCCGTCATAAGCGAGTTCACAAAGGTGAGGTGCAGTATCTGATCAAATGGAAAGGATGGCCTGAAACTGATAACACCTGGGAGCCTCTAGAGAATCTGCAGTCTCTTTCTGCTTCTATAGATGCATTTGAAAAACGTTTG…	ATGTCAGATACGCCTTTAGACTCGAATACTCAAAACATGGAAGGGGCAGGTGTTAAGAATGACGCTGGTGAGGCGGATACGGCGGTGGAAACTGTCGGAGGAACTGGTGACGAAGGGGGACGTGGAGGGACAATTCCTGGCGAGATAGGTGATGATAGGCGTACGGAGGATGTGGAAGAGAAAGAAGACGAAGAAGAAGAAGAAGAGGGCAAAGAGGACGGGTCAAAGGTGGCTGAAGAGTTCTACGAAGTTGAAGCTATCCGTCATAAGCGAGTTCACAAAGGTGAGGTGCAGTATCTGATCAAATGGAAAGGATGGCCTGAAACTGATAACACCTGGGAGCCTCTAGAGAATCTGCAGTCTCTTTCTGCTTCTATAGATGCATTTGAAAAACGTTTG…	4.85	35685.8	WGD	Nucleus.
	BnaAnng15950D	BnaA02T0071100ZS	BnTFL2-3-A	chrAnn_random	MKGASVKKKTYVVNDAGEAETVGGSGKKSGGDGSEDGASILGEMGDDMHTEDGEEEDEEGGEEGEGKEKRSKLDEGYFEIEAIRRKRVRKGKVQYLIKWRGWPETANTWEPLENLHSIADVIDSFEGSLRPGKPGRKKKRKYAGPYSQLKKKQQRFGYDAAEKSDSSTSLNNSSLPGIRGPLDLSGYVATTNQGEANSGSVGMVRRVSLKEYDPTLNELRGPGIGCEGDSVRANGFLKEFDKNSGFIGAKRRKSGSVKRFKQDGTTSNNNNNNNHTTYQNLTPDLDSFGRMVEPHLNNNPSQKSKAEELDIVRIIKPVRFSSSITNNVQDALVTFSALRSDGKEVTVDNRFLKAHNPLLLIEFYEQHLKYNPER	374	ATGAAAGGGGCAAGTGTCAAGAAGAAAACCTATGTGGTGAATGACGCTGGTGAGGCTGAAACAGTCGGAGGAAGCGGGAAAAAAAGTGGAGGAGACGGCAGTGAAGATGGAGCGTCGATTCTTGGCGAGATGGGTGATGACATGCATACGGAGGATGGGGAAGAAGAAGATGAAGAAGGAGGAGAAGAAGGAGAAGGGAAAGAGAAGAGGTCAAAGCTAGATGAAGGCTACTTCGAAATCGAAGCTATTCGCCGTAAGAGAGTTAGAAAAGTAAGTTCATTTTCTTCTTCTTCTTCTTATTACAGCAAATGTGGTTTTAAGATTAGTATATGTGACCCTCTTCACATTCTCTACATTGTTCATTTCTTACAAATGTGGTTAGAATTTGAGTATTCTGAT…	ATGAAAGGGGCAAGTGTCAAGAAGAAAACCTATGTGGTGAATGACGCTGGTGAGGCTGAAACAGTCGGAGGAAGCGGGAAAAAAAGTGGAGGAGACGGCAGTGAAGATGGAGCGTCGATTCTTGGCGAGATGGGTGATGACATGCATACGGAGGATGGGGAAGAAGAAGATGAAGAAGGAGGAGAAGAAGGAGAAGGGAAAGAGAAGAGGTCAAAGCTAGATGAAGGCTACTTCGAAATCGAAGCTATTCGCCGTAAGAGAGTTAGAAAAGGGAAGGTGCAGTATCTAATTAAATGGCGGGGATGGCCTGAAACTGCCAACACATGGGAGCCTCTAGAGAATTTACACTCTATTGCTGATGTTATTGATTCATTTGAAGGAAGTTTGAGGCCAGGGAAG…	ATGAAAGGGGCAAGTGTCAAGAAGAAAACCTATGTGGTGAATGACGCTGGTGAGGCTGAAACAGTCGGAGGAAGCGGGAAAAAAAGTGGAGGAGACGGCAGTGAAGATGGAGCGTCGATTCTTGGCGAGATGGGTGATGACATGCATACGGAGGATGGGGAAGAAGAAGATGAAGAAGGAGGAGAAGAAGGAGAAGGGAAAGAGAAGAGGTCAAAGCTAGATGAAGGCTACTTCGAAATCGAAGCTATTCGCCGTAAGAGAGTTAGAAAAGGGAAGGTGCAGTATCTAATTAAATGGCGGGGATGGCCTGAAACTGCCAACACATGGGAGCCTCTAGAGAATTTACACTCTATTGCTGATGTTATTGATTCATTTGAAGGAAGTTTGAGGCCAGGGAAG…	8.3	41415.9	WGD	Nucleus.
	BnaC09g40240D	BnaC09T0488300ZS	BnTFL2-1-C	chrC09	MKGAGVKKKPQVVNDAGEAETAVETAGGSGKRSGDGGFGSDDGGGADSVLREMGDDRRTEDEEEEDDEDEEDEEDGGGGKEERPKLDEGFFEIEAIRRKRVRKGKVQYLIKWRGWPETANTWEPKENLQSIADVIDAFEGSLKPGKPGRKPGRKRKHHGGSNSNTQLKKKQQRLISTTSHDASERSDSFTSLNNSSLPNIRGPLNDLCGSGDGETAYAAANQVEANSRRSVGMVGEEKDYDPTLSELRGPGGVDNVRPNGLLKVYPKNSQFIGAKRRKSGSVKRFKQDASTSNNNNNHTTTATNDQNVTQELATLDSFGGVARIGNEYPGVLENNNLSQKSKVEELDIAKILKPVKFSSSVTNNVQDVLVTFLALRSDGEEVMVDNRFLKAHNPLLLIE…	411	ATGAAAGGGGCAGGTGTTAAGAAGAAACCCCAGGTGGTGAACGACGCTGGTGAGGCGGAGACGGCGGTGGAAACAGCCGGAGGAAGCGGGAAAAGAAGTGGAGACGGTGGGTTTGGCAGTGACGACGGCGGAGGTGCAGATTCAGTTCTCCGCGAGATGGGTGATGATAGGCGTACGGAGGACGAGGAAGAAGAAGACGACGAAGACGAAGAGGATGAAGAAGACGGAGGAGGAGGGAAAGAGGAAAGGCCAAAGCTTGATGAAGGGTTTTTCGAAATCGAAGCTATTCGTCGCAAGAGAGTTCGTAAAGTAAGCTCCTTTTTTTTTTTCCATTACATTGTTTGTTCCTTACAAAGTTGTCTCTTTTATTCATTTGTAAGAAACCTAACTAACTTAGCA…	ATGAAAGGGGCAGGTGTTAAGAAGAAACCCCAGGTGGTGAACGACGCTGGTGAGGCGGAGACGGCGGTGGAAACAGCCGGAGGAAGCGGGAAAAGAAGTGGAGACGGTGGGTTTGGCAGTGACGACGGCGGAGGTGCAGATTCAGTTCTCCGCGAGATGGGTGATGATAGGCGTACGGAGGACGAGGAAGAAGAAGACGACGAAGACGAAGAGGATGAAGAAGACGGAGGAGGAGGGAAAGAGGAAAGGCCAAAGCTTGATGAAGGGTTTTTCGAAATCGAAGCTATTCGTCGCAAGAGAGTTCGTAAAGGAAAGGTCCAGTATCTAATTAAATGGCGTGGATGGCCAGAAACTGCCAACACATGGGAGCCTAAAGAGAATCTCCAGTCTATCGCTGAT…	ATGAAAGGGGCAGGTGTTAAGAAGAAACCCCAGGTGGTGAACGACGCTGGTGAGGCGGAGACGGCGGTGGAAACAGCCGGAGGAAGCGGGAAAAGAAGTGGAGACGGTGGGTTTGGCAGTGACGACGGCGGAGGTGCAGATTCAGTTCTCCGCGAGATGGGTGATGATAGGCGTACGGAGGACGAGGAAGAAGAAGACGACGAAGACGAAGAGGATGAAGAAGACGGAGGAGGAGGGAAAGAGGAAAGGCCAAAGCTTGATGAAGGGTTTTTCGAAATCGAAGCTATTCGTCGCAAGAGAGTTCGTAAAGGAAAGGTCCAGTATCTAATTAAATGGCGTGGATGGCCAGAAACTGCCAACACATGGGAGCCTAAAGAGAATCTCCAGTCTATCGCTGAT…	5.56	45108.6	HE	Nucleus.
	BnaC03g08560D	BnaC03T0085500ZS	BnTFL2-2-C	chrC03	MTDTPLDSNTQNMEGAGVKNDAGEADTAVETVGGSGDEGGRGETIPGKIGDDRRTEDVEEKEEEEEEEEEEEEGKEDGPKVAEEFYEVEAIRHKRVHKGEVQYLIKWKGWPETDNTWEPLENLQSLSASIDAFEKRLKKADKKRKSQYGGSNSQSKKKQQKRLTSTSHDASERTDPTLNELKGQVTNSDGSGSSQEGEAAIGSEGDNARTNDLLKGKRKEKSGVRGVKRRKPSIVKKYMIPDETTTSNNQTTTATDQNETPNLDIVRIIKPVEVITSITNNVQDSLVTFSVQRADGEEVTVDNKFLRAHNHHLLLDFYEQHITYKS	326	ATGACAGATACGCCTTTAGACTCGAATACTCAAAACATGGAAGGGGCAGGTGTTAAGAATGACGCTGGTGAGGCGGATACGGCGGTGGAAACTGTCGGAGGAAGTGGTGACGAAGGGGGACGTGGAGAGACAATTCCTGGCAAGATAGGTGATGATAGGCGTACGGAGGATGTGGAAGAGAAAGAAGAAGAAGAAGAAGAAGAAGAAGAAGAAGAAGAAGGCAAAGAGGACGGGCCAAAGGTGGCTGAAGAGTTCTACGAAGTTGAAGCTATCCGTCATAAGCGAGTTCACAAAGTAAGCTTCTTTTTGTGATTAGTATCTTCATGTAGTTAACGTCTTCGCTTCTACATTTATTGTTCGCTTTTAATGTTTTGATATCTTCTTGTGTCCGTTTCTCGT…	ATGACAGATACGCCTTTAGACTCGAATACTCAAAACATGGAAGGGGCAGGTGTTAAGAATGACGCTGGTGAGGCGGATACGGCGGTGGAAACTGTCGGAGGAAGTGGTGACGAAGGGGGACGTGGAGAGACAATTCCTGGCAAGATAGGTGATGATAGGCGTACGGAGGATGTGGAAGAGAAAGAAGAAGAAGAAGAAGAAGAAGAAGAAGAAGAAGAAGGCAAAGAGGACGGGCCAAAGGTGGCTGAAGAGTTCTACGAAGTTGAAGCTATCCGTCATAAGCGAGTTCACAAAGGTGAGGTGCAGTATCTGATCAAATGGAAAGGATGGCCTGAAACTGATAACACCTGGGAGCCTCTAGAGAATCTGCAGTCTCTTTCTGCTTCTATAGATGCATTT…	ATGACAGATACGCCTTTAGACTCGAATACTCAAAACATGGAAGGGGCAGGTGTTAAGAATGACGCTGGTGAGGCGGATACGGCGGTGGAAACTGTCGGAGGAAGTGGTGACGAAGGGGGACGTGGAGAGACAATTCCTGGCAAGATAGGTGATGATAGGCGTACGGAGGATGTGGAAGAGAAAGAAGAAGAAGAAGAAGAAGAAGAAGAAGAAGAAGAAGGCAAAGAGGACGGGCCAAAGGTGGCTGAAGAGTTCTACGAAGTTGAAGCTATCCGTCATAAGCGAGTTCACAAAGGTGAGGTGCAGTATCTGATCAAATGGAAAGGATGGCCTGAAACTGATAACACCTGGGAGCCTCTAGAGAATCTGCAGTCTCTTTCTGCTTCTATAGATGCATTT…	5	36366.7	WGD	Nucleus.
Core structure	BnaA03g50240D	BnaA03T0519500ZS	BnGGP1-1-A	chrA03	MVDQKKFALFLATPDSEFVKKAYGGYHNVFVETFGDEGEHWDSFRVVDGEFPDEKDLEKYDGFVISGSSHDSFQNDPWILKLCEIVKKLDEMKKKVLGICFGHQIIARVRGGTVGRARKGPELKLGKITIVKDAITPGSYFGDEIPDSIDIIKLHQDEVLVLPEGAKVLAYSDKYEVEMFSIEDHLFCIQGHPEYNKEILFEIVDRVLRLGYIKQEMADAAKASMEGKGADRKLLETICKNFLKGRVPAN	250	TCTCTCTCTCTCTCTCTCTCTCTCTCTCTTCTCACGTAATCAACTTCTCTCTTTGTGTTTTCTTAGCCGGTTAAAAAATGGTTGACCAGAAGAAATTCGCTCTGTTTCTAGCAACTCCTGATTCAGAGTTCGTTAAGAAAGCGTACGGAGGGTACCACAACGTGTTCGTGGAGACGTTCGGAGACGAGGGAGAGCATTGGGACTCGTTTAGAGTCGTGGACGGCGAGTTCCCCGACGAGAAAGATCTTGAGAAGTACGACGGTTTTGTTATAAGTGGAAGCTCTCATGATTCCTTCCAGAATGATCCTTGGATCCTTAAGCTATGTGAGATTGTCAAGAAACTTGATGAGATGAAGAAGAAGGTTCTTGGCATCTGCTTTGGTCACCAGGTTATCTTCT…	TCTCTCTCTCTCTCTCTCTCTCTCTCTCTTCTCACGTAATCAACTTCTCTCTTTGTGTTTTCTTAGCCGGTTAAAAAATGGTTGACCAGAAGAAATTCGCTCTGTTTCTAGCAACTCCTGATTCAGAGTTCGTTAAGAAAGCGTACGGAGGGTACCACAACGTGTTCGTGGAGACGTTCGGAGACGAGGGAGAGCATTGGGACTCGTTTAGAGTCGTGGACGGCGAGTTCCCCGACGAGAAAGATCTTGAGAAGTACGACGGTTTTGTTATAAGTGGAAGCTCTCATGATTCCTTCCAGAATGATCCTTGGATCCTTAAGCTATGTGAGATTGTCAAGAAACTTGATGAGATGAAGAAGAAGGTTCTTGGCATCTGCTTTGGTCACCAGATCATAGCTA…	ATGGTTGACCAGAAGAAATTCGCTCTGTTTCTAGCAACTCCTGATTCAGAGTTCGTTAAGAAAGCGTACGGAGGGTACCACAACGTGTTCGTGGAGACGTTCGGAGACGAGGGAGAGCATTGGGACTCGTTTAGAGTCGTGGACGGCGAGTTCCCCGACGAGAAAGATCTTGAGAAGTACGACGGTTTTGTTATAAGTGGAAGCTCTCATGATTCCTTCCAGAATGATCCTTGGATCCTTAAGCTATGTGAGATTGTCAAGAAACTTGATGAGATGAAGAAGAAGGTTCTTGGCATCTGCTTTGGTCACCAGATCATAGCTAGAGTTAGAGGAGGAACAGTTGGGAGAGCAAGGAAGGGACCAGAGCTTAAACTTGGAAAGATAACCATCGTGAAGGAT…	5.47	28252.5	HE	Chloroplast.
	BnaA01g06540D	BnaA01T0068200ZS	BnGGP1-2-A	chrA01	MVDQKRFALFLATPDSEFVKKEYGGYHNVFVSTFGDEGEHWDSFRVVEGEFPDEKDLDKYDGFVISGSSHDSFENDPWILKLCEIVKKLDEMKKKILGICFGHQIIARVRGGTVGRARKGPELKLTDITIVKDAIKPGSFFGNEIPDSIAILKLHQDEVLVLPESAKVLAFSEKYEVEMFSIEDHLFCIQGHPEYNKEILHEIVDRVLRLGFIKQDFADAAKASMENRGADRKLLETICKNFLKGRVPAN	250	ATTGCACCTCTATCTCTGTTATCTCTTTCTCTCTCTTCTAATCAACCACTCTCCCTATTTTCTTTAGCCGAAAAATGGTTGATCAGAAAAGGTTTGCACTGTTTCTTGCAACTCCTGATTCAGAGTTCGTAAAGAAAGAGTACGGTGGATACCATAACGTGTTTGTCTCCACGTTCGGAGACGAAGGAGAGCATTGGGACTCGTTTAGAGTCGTAGAGGGCGAGTTTCCCGATGAGAAAGATCTTGACAAGTACGATGGTTTCGTTATTAGCGGAAGCTCTCACGATTCCTTCGAGAATGATCCTTGGATCCTTAAGCTATGTGAGATCGTCAAGAAACTTGATGAGATGAAGAAGAAGATTCTTGGCATCTGCTTTGGTCACCAGGTTCTCTCTTCTT…	ATTGCACCTCTATCTCTGTTATCTCTTTCTCTCTCTTCTAATCAACCACTCTCCCTATTTTCTTTAGCCGAAAAATGGTTGATCAGAAAAGGTTTGCACTGTTTCTTGCAACTCCTGATTCAGAGTTCGTAAAGAAAGAGTACGGTGGATACCATAACGTGTTTGTCTCCACGTTCGGAGACGAAGGAGAGCATTGGGACTCGTTTAGAGTCGTAGAGGGCGAGTTTCCCGATGAGAAAGATCTTGACAAGTACGATGGTTTCGTTATTAGCGGAAGCTCTCACGATTCCTTCGAGAATGATCCTTGGATCCTTAAGCTATGTGAGATCGTCAAGAAACTTGATGAGATGAAGAAGAAGATTCTTGGCATCTGCTTTGGTCACCAGATCATAGCCAGAG…	ATGGTTGATCAGAAAAGGTTTGCACTGTTTCTTGCAACTCCTGATTCAGAGTTCGTAAAGAAAGAGTACGGTGGATACCATAACGTGTTTGTCTCCACGTTCGGAGACGAAGGAGAGCATTGGGACTCGTTTAGAGTCGTAGAGGGCGAGTTTCCCGATGAGAAAGATCTTGACAAGTACGATGGTTTCGTTATTAGCGGAAGCTCTCACGATTCCTTCGAGAATGATCCTTGGATCCTTAAGCTATGTGAGATCGTCAAGAAACTTGATGAGATGAAGAAGAAGATTCTTGGCATCTGCTTTGGTCACCAGATCATAGCCAGAGTAAGAGGAGGGACAGTGGGAAGAGCAAGGAAAGGACCCGAACTTAAGCTTACAGACATAACCATCGTGAAGGAT…	5.56	28397.5	WGD	Chloroplast.
	BnaA08g13020D	NA	BnGGP1-3-A	chrA08	MVEQKRYALFLATLDSEFVKKTYGGYHNVFVETFGDEGEHWDSFRVVEGEFPEEKDLEKYDGFVISGSSHDSFENDPWILRLCEIVKKLDEMKKKVLGICFGHQIIARVRGGTVGRARKGPELKLADITIVKDAITPGSYFGNEIPDSLAIIKLHQDEVLVLPETAKVLAYSDKYEVEMFTIEDHFFCIQGHPEYNRDILFEIVDRVLRLGYITQEMADSAKATLENRGADRKLLETICKNFLKGRVPAN	250	ATGGTTGAGCAGAAAAGGTACGCTCTGTTTCTAGCGACTCTTGATTCAGAGTTCGTGAAGAAAACGTACGGAGGGTACCACAACGTGTTTGTGGAGACGTTTGGAGACGAAGGAGAGCACTGGGACTCGTTTAGGGTTGTCGAGGGCGAGTTCCCTGAGGAGAAAGATCTTGAGAAGTACGATGGTTTTGTTATTAGCGGAAGCTCTCATGATTCGTTCGAAAATGACCCTTGGATTCTCAGGCTATGTGAGATCGTCAAGAAACTTGATGAGATGAAGAAGAAAGTTCTTGGCATCTGCTTCGGTCATCAGGTTCTATTCTTCTTTTCCCTATTATTATCCCTTTTTAGAATATTTTTTTTTATTTATTCACTAATTTAGCTATTAACTATTGGTTTT…	ATGGTTGAGCAGAAAAGGTACGCTCTGTTTCTAGCGACTCTTGATTCAGAGTTCGTGAAGAAAACGTACGGAGGGTACCACAACGTGTTTGTGGAGACGTTTGGAGACGAAGGAGAGCACTGGGACTCGTTTAGGGTTGTCGAGGGCGAGTTCCCTGAGGAGAAAGATCTTGAGAAGTACGATGGTTTTGTTATTAGCGGAAGCTCTCATGATTCGTTCGAAAATGACCCTTGGATTCTCAGGCTATGTGAGATCGTCAAGAAACTTGATGAGATGAAGAAGAAAGTTCTTGGCATCTGCTTCGGTCATCAGATCATAGCGAGAGTAAGAGGAGGAACAGTGGGAAGAGCAAGGAAGGGACCAGAACTCAAGCTTGCAGACATAACCATCGTGAAAGAT…	ATGGTTGAGCAGAAAAGGTACGCTCTGTTTCTAGCGACTCTTGATTCAGAGTTCGTGAAGAAAACGTACGGAGGGTACCACAACGTGTTTGTGGAGACGTTTGGAGACGAAGGAGAGCACTGGGACTCGTTTAGGGTTGTCGAGGGCGAGTTCCCTGAGGAGAAAGATCTTGAGAAGTACGATGGTTTTGTTATTAGCGGAAGCTCTCATGATTCGTTCGAAAATGACCCTTGGATTCTCAGGCTATGTGAGATCGTCAAGAAACTTGATGAGATGAAGAAGAAAGTTCTTGGCATCTGCTTCGGTCATCAGATCATAGCGAGAGTAAGAGGAGGAACAGTGGGAAGAGCAAGGAAGGGACCAGAACTCAAGCTTGCAGACATAACCATCGTGAAAGAT…	5.29	28545.6	WGD	Chloroplast.
	BnaC07g42720D	BnaC07T0498000ZS	BnGGP1-1-C	chrC07	MVDQKKFALFLATPDSEFVKKAYGGYHNVFVETFGDEGEHWDSFRVVEGEFPDEKDLEKYDGFVISGSSHDSFQNDPWILKLCEIVKKLDEMKKKVLGICFGHQIIARVRGGTVGRARKGPELKLGKITIVKDAITPGSYFGDEIPDSIDIIKLHQDEVLVLPEGAKVLAYSDKYEVEMFSIEDHLFCIQGHPEYNKEILFEIVDRVLRLGYIKQEMADAAKASMEGKGADRKLLETICKNFLKGRVPAN	250	GTCCAATCTCATTTAGATACACACATACTTGCGTGTTTCTTCTCCATTGCTCCTTGTCTCTCTCTCTCCTTATCTCTCTTCTCACGTAATCAACTTCTCTCTTCGTGTTTTCTCAGCCGGTTAAAAAATGGTTGACCAGAAGAAATTCGCTCTGTTTCTAGCAACTCCTGATTCAGAGTTCGTTAAGAAAGCGTACGGAGGGTACCACAACGTGTTCGTGGAGACGTTCGGAGACGAGGGAGAGCATTGGGACTCGTTTAGAGTCGTGGAAGGCGAGTTCCCCGACGAGAAAGATCTTGAGAAGTACGACGGTTTTGTTATAAGCGGAAGCTCTCATGATTCCTTCCAGAATGATCCTTGGATCCTTAAGCTATGTGAGATTGTCAAGAAACTTGATGA…	GTCCAATCTCATTTAGATACACACATACTTGCGTGTTTCTTCTCCATTGCTCCTTGTCTCTCTCTCTCCTTATCTCTCTTCTCACGTAATCAACTTCTCTCTTCGTGTTTTCTCAGCCGGTTAAAAAATGGTTGACCAGAAGAAATTCGCTCTGTTTCTAGCAACTCCTGATTCAGAGTTCGTTAAGAAAGCGTACGGAGGGTACCACAACGTGTTCGTGGAGACGTTCGGAGACGAGGGAGAGCATTGGGACTCGTTTAGAGTCGTGGAAGGCGAGTTCCCCGACGAGAAAGATCTTGAGAAGTACGACGGTTTTGTTATAAGCGGAAGCTCTCATGATTCCTTCCAGAATGATCCTTGGATCCTTAAGCTATGTGAGATTGTCAAGAAACTTGATGA…	ATGGTTGACCAGAAGAAATTCGCTCTGTTTCTAGCAACTCCTGATTCAGAGTTCGTTAAGAAAGCGTACGGAGGGTACCACAACGTGTTCGTGGAGACGTTCGGAGACGAGGGAGAGCATTGGGACTCGTTTAGAGTCGTGGAAGGCGAGTTCCCCGACGAGAAAGATCTTGAGAAGTACGACGGTTTTGTTATAAGCGGAAGCTCTCATGATTCCTTCCAGAATGATCCTTGGATCCTTAAGCTATGTGAGATTGTCAAGAAACTTGATGAGATGAAGAAGAAGGTTCTTGGCATCTGCTTTGGTCACCAGATCATAGCTAGAGTTAGAGGAGGAACAGTTGGGAGAGCAAGGAAGGGACCAGAGCTTAAACTTGGAAAGATAACCATCGTGAAGGAT…	5.48	28266.5	WGD
	BnaC01g07810D	BnaC01T0080800ZS	BnGGP1-2-C	chrC01	MVDQKRFALFLATPDSEFVKKEYGGYHNVFVSTFGDEGEHWDSFRVVEGEFPDEKDLDKYDGFVISGSSHDSFENDPWILKLCEIVKKLDEMKKKILGICFGHQIIARVRGGTVGRARKGPELKLTDITIVKDAIKPGSFFGNEIPDSIAILKLHQDEVLVLPESAKVLAYSEKYEVEMFSIEDHLFCIQGHPEYNKEILHEIVDRVLRLGFIKQDFADAAKASMENRGADRKLLETICKNFLKGRVPAN	250	ATTGCACCTCTATCTCTGTTATCTCTTTCTCTCTCTTCTAATCAACCACTCTCTCTATTTTCTTTAGCCCAAAAATGGTTGATCAGAAAAGGTTTGCACTGTTTCTTGCAACTCCTGATTCAGAGTTCGTAAAGAAAGAGTACGGTGGATACCATAACGTGTTTGTCTCCACGTTCGGAGACGAAGGAGAGCATTGGGACTCGTTTAGAGTCGTAGAGGGCGAGTTTCCGGATGAGAAAGATCTTGACAAGTACGATGGTTTCGTTATTAGCGGAAGCTCTCACGATTCCTTCGAGAATGATCCTTGGATCCTTAAGCTATGTGAGATCGTCAAGAAACTTGATGAGATGAAGAAGAAGATTCTTGGCATCTGCTTTGGTCACCAGGTTCTCTCTTCTT…	ATTGCACCTCTATCTCTGTTATCTCTTTCTCTCTCTTCTAATCAACCACTCTCTCTATTTTCTTTAGCCCAAAAATGGTTGATCAGAAAAGGTTTGCACTGTTTCTTGCAACTCCTGATTCAGAGTTCGTAAAGAAAGAGTACGGTGGATACCATAACGTGTTTGTCTCCACGTTCGGAGACGAAGGAGAGCATTGGGACTCGTTTAGAGTCGTAGAGGGCGAGTTTCCGGATGAGAAAGATCTTGACAAGTACGATGGTTTCGTTATTAGCGGAAGCTCTCACGATTCCTTCGAGAATGATCCTTGGATCCTTAAGCTATGTGAGATCGTCAAGAAACTTGATGAGATGAAGAAGAAGATTCTTGGCATCTGCTTTGGTCACCAGATCATAGCCAGAG…	ATGGTTGATCAGAAAAGGTTTGCACTGTTTCTTGCAACTCCTGATTCAGAGTTCGTAAAGAAAGAGTACGGTGGATACCATAACGTGTTTGTCTCCACGTTCGGAGACGAAGGAGAGCATTGGGACTCGTTTAGAGTCGTAGAGGGCGAGTTTCCGGATGAGAAAGATCTTGACAAGTACGATGGTTTCGTTATTAGCGGAAGCTCTCACGATTCCTTCGAGAATGATCCTTGGATCCTTAAGCTATGTGAGATCGTCAAGAAACTTGATGAGATGAAGAAGAAGATTCTTGGCATCTGCTTTGGTCACCAGATCATAGCCAGAGTAAGAGGAGGAACAGTGGGAAGAGCAAGGAAGGGACCAGAACTTAAGCTTACAGACATAACCATCGTGAAGGAT…	5.56	28413.5	SE	Chloroplast.
	BnaC03g77460D	BnaC03T0772700ZS	BnGGP1-3-C	chrC03_random	MVEQKRYALFLATLDSEFVKKTYGGYHNVFVETFGDEGEHWDSFRVVEGEFPEEKDLEKYDGFVISGSSHDSFENDPWILRLCEIVKKLDEMKKKVLGICFGHQIIARVRGGTVGRARKGPELKLADITIVKDAITPGSYFGNEIPDSLAIIKLHQDEVLVLPETAKVLAYSDKYEVEMFTIEDHFFCIQGHPEYNRDILFEIVDRVLRLGYITKEMADSAKATLENRGADRKLLETICKNFLKGRVPAN	250	CCATCTCTACCTCCTAATCATTCTCTCTTTCTCTCTCTCTTGGGTTTTCTTTCACCGTGAAAATGGTTGAGCAGAAAAGGTACGCTCTGTTTCTAGCGACTCTTGATTCAGAGTTCGTGAAGAAAACGTACGGAGGGTACCACAACGTGTTTGTGGAGACGTTTGGAGACGAAGGAGAGCACTGGGACTCGTTTAGGGTTGTCGAGGGCGAGTTCCCTGAGGAGAAAGATCTTGAGAAGTACGATGGTTTCGTTATTAGCGGAAGCTCTCATGATTCGTTCGAGAATGACCCTTGGATTCTTAGGCTATGTGAGATCGTCAAGAAACTTGATGAGATGAAGAAGAAAGTTCTTGGCATCTGCTTCGGTCATCAGGTTCTATTCTTCTTTTACCTATTAT…	CCATCTCTACCTCCTAATCATTCTCTCTTTCTCTCTCTCTTGGGTTTTCTTTCACCGTGAAAATGGTTGAGCAGAAAAGGTACGCTCTGTTTCTAGCGACTCTTGATTCAGAGTTCGTGAAGAAAACGTACGGAGGGTACCACAACGTGTTTGTGGAGACGTTTGGAGACGAAGGAGAGCACTGGGACTCGTTTAGGGTTGTCGAGGGCGAGTTCCCTGAGGAGAAAGATCTTGAGAAGTACGATGGTTTCGTTATTAGCGGAAGCTCTCATGATTCGTTCGAGAATGACCCTTGGATTCTTAGGCTATGTGAGATCGTCAAGAAACTTGATGAGATGAAGAAGAAAGTTCTTGGCATCTGCTTCGGTCATCAGATCATAGCCAGAGTAAGAGGAGGAA…	ATGGTTGAGCAGAAAAGGTACGCTCTGTTTCTAGCGACTCTTGATTCAGAGTTCGTGAAGAAAACGTACGGAGGGTACCACAACGTGTTTGTGGAGACGTTTGGAGACGAAGGAGAGCACTGGGACTCGTTTAGGGTTGTCGAGGGCGAGTTCCCTGAGGAGAAAGATCTTGAGAAGTACGATGGTTTCGTTATTAGCGGAAGCTCTCATGATTCGTTCGAGAATGACCCTTGGATTCTTAGGCTATGTGAGATCGTCAAGAAACTTGATGAGATGAAGAAGAAAGTTCTTGGCATCTGCTTCGGTCATCAGATCATAGCCAGAGTAAGAGGAGGAACAGTGGGAAGAGCAAGGAAGGGACCAGAACTCAAGCTTGCAGACATAACCATCGTGAAAGAT…	5.38	28545.7	WGD	Chloroplast. Cytoplasm.
	BnaA07g00460D	BnaA07T0001300ZS	BnSUR1-1-A	chrA07	MSEEEAHANLAVPAFRTEKVAKTQTQNGHGTVWRFGGADKAAKAATVTLRGVIYMLFDNCSKDVNKTVLPLGHGDPSVYPCFRTCIEAEDAVVNVLRSGKSNSYCPGAGILPARRAVADYLNRDLPNKLTPDDIFLTAGCNQGIELVFESLARPNANILLPRPGFPHYDARAVYSGLEIRKFDLLPDREWEIDLEGVEAVADENTVAIVVINPNNPCGNVYSHDHLHKVAETARKLGIMVITDEVYDQTIFGDNPFVPMAKFASIVPVLTLGGISKGWVVPGWKIGWIALNDPEGVFESTKVVQSIKQSLDITPDPSTIIQAALPEILEKVDKNFFAKKNKILKHNVDLVCDRLKDIPCVVCPKKPESCTYLLTKLELSLLDDIKDDIDFCVKLAREEN…	453	GTTTTTCTTCCGCATTTTAATTTAATTTAATTTTATTTTTGGGTCTTCTTATAGAGGCCAGTCACAAACCAACCGAACACAAGCACAAAGGAATAGAGAAGATGAGCGAAGAAGAAGCACACGCCAACCTTGCGGTTCCCGCGTTTCGAACTGAGAAAGTGGCCAAAACGCAAACGCAGAATGGCCACGGTACTGTTTGGCGGTTCGGTGGAGCTGATAAGGCCGCGAAAGCCGCGACCGTAACGCTGAGAGGTGTTATTTACATGCTCTTCGACAACTGCAGCAAAGACGTCAATAAGACTGTCTTGCCCCTCGGCCACGGAGATCCTTCTGTCTATCCTTGCTTCCGCACCTGTATCGAGGCCGAAGACGCCGTCGTCAACGTCCTCCGCTCCGGCA…	GTTTTTCTTCCGCATTTTAATTTAATTTAATTTTATTTTTGGGTCTTCTTATAGAGGCCAGTCACAAACCAACCGAACACAAGCACAAAGGAATAGAGAAGATGAGCGAAGAAGAAGCACACGCCAACCTTGCGGTTCCCGCGTTTCGAACTGAGAAAGTGGCCAAAACGCAAACGCAGAATGGCCACGGTACTGTTTGGCGGTTCGGTGGAGCTGATAAGGCCGCGAAAGCCGCGACCGTAACGCTGAGAGGTGTTATTTACATGCTCTTCGACAACTGCAGCAAAGACGTCAATAAGACTGTCTTGCCCCTCGGCCACGGAGATCCTTCTGTCTATCCTTGCTTCCGCACCTGTATCGAGGCCGAAGACGCCGTCGTCAACGTCCTCCGCTCCGGCA…	ATGAGCGAAGAAGAAGCACACGCCAACCTTGCGGTTCCCGCGTTTCGAACTGAGAAAGTGGCCAAAACGCAAACGCAGAATGGCCACGGTACTGTTTGGCGGTTCGGTGGAGCTGATAAGGCCGCGAAAGCCGCGACCGTAACGCTGAGAGGTGTTATTTACATGCTCTTCGACAACTGCAGCAAAGACGTCAATAAGACTGTCTTGCCCCTCGGCCACGGAGATCCTTCTGTCTATCCTTGCTTCCGCACCTGTATCGAGGCCGAAGACGCCGTCGTCAACGTCCTCCGCTCCGGCAAAAGCAATTCTTACTGTCCCGGAGCTGGAATTCTCCCGGCCAGAAGAGCCGTCGCCGATTATCTGAACCGAGATCTTCCGAACAAACTAACGCCGGACGAC…	5.59	49991.5	WGD	Chloroplast.
	BnaA09g10030D	BnaA09T0123400ZS	BnSUR1-2-A	chrA09	MSNEEPHANLVVPAFKTEKVAKTQTQNGLGTVWRFGGTDKAAKASTLTLRGVIYMLFDNCSRDVKKTVLPLGHGDPSVYPCFRTCIEAEDAVVNVLRSGKGNSYAPGAGILPARRAVAEYLNGDLPNKLTADDILLTAGCNQGVEIVFESLARPNANILLPRPVFPHYDARATYSGLEVRKFDLLPDKEWEIDLQGIEAIADENTVAIVVINPNNPCGNVYSHHHLQKVAETARKLGIMVITDEVYNQTIFGDNPVVPMAKFASIVPVLTLGGISKGWVVPGWKIGWIALNDPEGVFESTNVAQSIRQNLEITPDPSTIIQAALPEILEKTDKSFFAKKNKILKHNVELVCHWLKDIPCVICPKKPASCTYLLTKLELSLLEDIKDDTDFCVKLAREEN…	446	ATGAGCAACGAAGAACCACATGCCAACCTTGTGGTTCCCGCGTTTAAAACTGAGAAAGTGGCTAAAACGCAAACTCAGAATGGCCTCGGTACCGTTTGGCGTTTCGGTGGAACCGATAAGGCCGCGAAAGCCTCGACCTTAACGCTGAGAGGCGTTATCTACATGCTGTTCGACAACTGCAGCAGGGACGTCAAAAAGACAGTTTTGCCACTCGGCCATGGAGATCCTTCCGTTTACCCTTGCTTCCGCACCTGTATCGAGGCTGAAGACGCCGTCGTCAACGTCCTCCGCTCAGGCAAAGGCAACTCTTATGCTCCTGGAGCTGGGATTCTCCCGGCCAGAAGGTAAAATAAATACAATCACTATTCCCATCAACACAGTCAAGTATAATCTTGAAAT…	ATGAGCAACGAAGAACCACATGCCAACCTTGTGGTTCCCGCGTTTAAAACTGAGAAAGTGGCTAAAACGCAAACTCAGAATGGCCTCGGTACCGTTTGGCGTTTCGGTGGAACCGATAAGGCCGCGAAAGCCTCGACCTTAACGCTGAGAGGCGTTATCTACATGCTGTTCGACAACTGCAGCAGGGACGTCAAAAAGACAGTTTTGCCACTCGGCCATGGAGATCCTTCCGTTTACCCTTGCTTCCGCACCTGTATCGAGGCTGAAGACGCCGTCGTCAACGTCCTCCGCTCAGGCAAAGGCAACTCTTATGCTCCTGGAGCTGGGATTCTCCCGGCCAGAAGAGCCGTGGCCGAATATCTGAATGGAGATCTTCCAAACAAGTTAACGGCGGACGAC…	ATGAGCAACGAAGAACCACATGCCAACCTTGTGGTTCCCGCGTTTAAAACTGAGAAAGTGGCTAAAACGCAAACTCAGAATGGCCTCGGTACCGTTTGGCGTTTCGGTGGAACCGATAAGGCCGCGAAAGCCTCGACCTTAACGCTGAGAGGCGTTATCTACATGCTGTTCGACAACTGCAGCAGGGACGTCAAAAAGACAGTTTTGCCACTCGGCCATGGAGATCCTTCCGTTTACCCTTGCTTCCGCACCTGTATCGAGGCTGAAGACGCCGTCGTCAACGTCCTCCGCTCAGGCAAAGGCAACTCTTATGCTCCTGGAGCTGGGATTCTCCCGGCCAGAAGAGCCGTGGCCGAATATCTGAATGGAGATCTTCCAAACAAGTTAACGGCGGACGAC…	6.24	49235.9	WGD	Chloroplast.
	BnaCnng43090D	NA	BnSUR1-1-C	chrCnn_random	MLFDNCRKDVKKTILPLGHGDPSVYPCFRTCIEAEDAVVNVLRSGKSNSYCPGAGILPARRAVADYLNRDLPNKLTPDDIFLTAGCNQGIELVFESLARPNANILLPRPGFPHYDARAVYSGLEIRKFDLLPDREWEIDLEGVEAVADENTVAIVVINPNNPCGNVYSHDHLHKVAETARKLGIMVITDEVYDQTIFGDNPFVPMAKFASIVPVLTLGGISKGWVVPGWKIGWIALNDPEGVFESTKVVQSIKQSLDITPDPSTIIQAALPEILEKVDKNFFAKKNKILKHNVDLVCDRLKDIPCVVCPKKPESCTYLLTKLELSLLDGIKDDIDFCVKLAREENLVFLPGEALGVKNWMRITIGVEAHMLEDALERLKGFCTRHTKKTDTETESPSSV…	402	GTTTTTCTTCCACATATTTTATTTTATTTTATTTTTGGGTCTTCTTATAGAGGCACAAACCAACCAAACGCAAGCACAAAGGAGAGAAGATGAGCGAAGAACAAGCTCACGCCAACCTTGCGGTTCCCGCGTTTCGAACTGAGAAAGTGCCCAAAACGCAAACGCAGAATGGCCACGGTACAGTTTGGCGGTTCGGTGGAGCTGATAAGGCCGCGAAAGCCTCGACCGTAACGCTGAGAGGCGTTATTTACATGCTCTTCGACAACTGCAGGAAGGACGTTAAAAAGACTATCTTGCCCCTCGGCCATGGAGATCCTTCCGTCTATCCTTGCTTCCGCACCTGTATCGAGGCCGAAGACGCCGTCGTCAACGTCCTCCGCTCCGGCAAAAGCAATTCTT…	GTTTTTCTTCCACATATTTTATTTTATTTTATTTTTGGGTCTTCTTATAGAGGCACAAACCAACCAAACGCAAGCACAAAGGAGAGAAGATGAGCGAAGAACAAGCTCACGCCAACCTTGCGGTTCCCGCGTTTCGAACTGAGAAAGTGCCCAAAACGCAAACGCAGAATGGCCACGGTACAGTTTGGCGGTTCGGTGGAGCTGATAAGGCCGCGAAAGCCTCGACCGTAACGCTGAGAGGCGTTATTTACATGCTCTTCGACAACTGCAGGAAGGACGTTAAAAAGACTATCTTGCCCCTCGGCCATGGAGATCCTTCCGTCTATCCTTGCTTCCGCACCTGTATCGAGGCCGAAGACGCCGTCGTCAACGTCCTCCGCTCCGGCAAAAGCAATTCTT…	ATGCTCTTCGACAACTGCAGGAAGGACGTTAAAAAGACTATCTTGCCCCTCGGCCATGGAGATCCTTCCGTCTATCCTTGCTTCCGCACCTGTATCGAGGCCGAAGACGCCGTCGTCAACGTCCTCCGCTCCGGCAAAAGCAATTCTTACTGTCCCGGAGCTGGAATTCTCCCGGCCAGAAGAGCCGTCGCCGATTATCTGAACCGAGATCTTCCGAACAAACTAACGCCGGACGACATCTTCCTGACCGCTGGATGCAACCAAGGGATAGAGCTGGTGTTCGAATCGTTGGCTCGACCAAACGCAAACATATTGCTCCCACGTCCCGGTTTCCCTCACTACGACGCTCGTGCTGTTTACAGTGGTCTAGAGATCCGCAAGTTCGATCTTCTTCCCGAC…	5.28	44636.4		Chloroplast.
	BnaC09g10110D	NA	BnSUR1-2-C	chrC09	MSNEEAHANLVVPAFKTEKVAKTQTQNSKGTVWRFSGTDKAAKASTLTLRGVIYMLFDNCSRDVKKTVLPLGHGDPSVYPCFRTCIEAEDAVVNVLRSGKGNSYAPGAGILPARRAVAEYLNGDLPNKLTADDILLTAGCNQGVEIVFESLARPNANILLPRPVFPNYDARAAYSGLEVRKFDLLPEKEWEIDLQGIEAIADENTVAIVVINPNNPCGNVYSHHHLQKVAETARKLGIMVITDEVYNQTIFGDNPVVPMAKFASIVPVLTLGGISKGWVVPGWKIGWIALNDPEGVFESTNVAQSIRQNLEITPDPSTIIQAALPEILEKTDKSFFAKKNKILKHNVDLVCHWLKDIPCVICPKKPESCTYLLTKLELSLLEDIKDDTDFCVKLAREEN…	446	AAAAAGAAACACAAAATAGATAAAAAAGAAGATGAGCAACGAAGAAGCACACGCCAACCTTGTGGTTCCCGCGTTTAAAACTGAGAAAGTGGCTAAAACGCAAACTCAGAATAGCAAGGGTACCGTTTGGCGGTTCAGTGGAACCGATAAGGCCGCGAAAGCCTCGACCTTAACGCTGAGAGGCGTTATCTACATGCTGTTCGACAACTGCAGCAGGGACGTCAAAAAGACAGTTTTGCCACTCGGCCATGGAGATCCTTCCGTTTACCCTTGCTTCCGCACCTGTATCGAGGCTGAAGACGCCGTCGTCAACGTCCTCCGCTCAGGCAAAGGCAACTCTTATGCTCCTGGAGCTGGGATTCTCCCGGCCAGAAGGTAAAATAAATAAAATTACTATTC…	AAAAAGAAACACAAAATAGATAAAAAAGAAGATGAGCAACGAAGAAGCACACGCCAACCTTGTGGTTCCCGCGTTTAAAACTGAGAAAGTGGCTAAAACGCAAACTCAGAATAGCAAGGGTACCGTTTGGCGGTTCAGTGGAACCGATAAGGCCGCGAAAGCCTCGACCTTAACGCTGAGAGGCGTTATCTACATGCTGTTCGACAACTGCAGCAGGGACGTCAAAAAGACAGTTTTGCCACTCGGCCATGGAGATCCTTCCGTTTACCCTTGCTTCCGCACCTGTATCGAGGCTGAAGACGCCGTCGTCAACGTCCTCCGCTCAGGCAAAGGCAACTCTTATGCTCCTGGAGCTGGGATTCTCCCGGCCAGAAGAGCCGTGGCTGAATATCTGAATGG…	ATGAGCAACGAAGAAGCACACGCCAACCTTGTGGTTCCCGCGTTTAAAACTGAGAAAGTGGCTAAAACGCAAACTCAGAATAGCAAGGGTACCGTTTGGCGGTTCAGTGGAACCGATAAGGCCGCGAAAGCCTCGACCTTAACGCTGAGAGGCGTTATCTACATGCTGTTCGACAACTGCAGCAGGGACGTCAAAAAGACAGTTTTGCCACTCGGCCATGGAGATCCTTCCGTTTACCCTTGCTTCCGCACCTGTATCGAGGCTGAAGACGCCGTCGTCAACGTCCTCCGCTCAGGCAAAGGCAACTCTTATGCTCCTGGAGCTGGGATTCTCCCGGCCAGAAGAGCCGTGGCTGAATATCTGAATGGAGATCTTCCAAACAAGTTAACGGCGGACGAT…	6.19	49289.9	HE	Chloroplast.
Co-substrate pathway	BnaA09g08410D	BnaA09T0105100ZS	BnAPK1-1-A	chrA09	MIAAGAKSMLGLSIASPKGVSDSSSRSVGVLRACVSMEGSQTMSHNKNGSIPELKAVNGHTGQKQGPLSTVGNSTNIKWHECPVEKVDRQRLLDQKGCVIWVTGLSGSGKSTLACALNQKLYQKGKLCYVLDGDNVRHGLNRDLSFKAEDRAENIRRVGEVAKLFADAGIICIASLISPYRVDRDICRTLLPEGDFVEVYMDVSLEVCEARDPKGLYKLARAGKIKGFTGIDDPYEPPLNCEISLGQEGTGTSPIEMAETVVAYLEHKGYLNA	273	AACAACATTTTCATTTCACCAGTTCACCTACCCAATCATTTCTCTTTATAAGCTTTTCTTAATTATAATCTTCCTTCGAAAATCACAACAACAACAAAAAGCTTGTTTTTTAAACTTTTTTCTCGATTCATCAATCTATCTTCTGATTTCCGATATTCATTATGATTGCTGCCGGAGCTAAATCGATGCTAGGTCTTTCAATTGCATCTCCCAAAGGAGTTTCCGACAGCAGTTCGAGATCTGTCGGTGTTCTTCGTGCTTGTGTTTCCATGGAAGGATCTCAAACGATGAGCCATAACAAAAACGGATCTATTCCTGAGCTTAAAGCTGTTAATGGCCACACAGGTAAATTTCAATTCCTCAAAATGGGTCGCGAGTTTTGATTTGCTTTGTCATTCT…	AACAACATTTTCATTTCACCAGTTCACCTACCCAATCATTTCTCTTTATAAGCTTTTCTTAATTATAATCTTCCTTCGAAAATCACAACAACAACAAAAAGCTTGTTTTTTAAACTTTTTTCTCGATTCATCAATCTATCTTCTGATTTCCGATATTCATTATGATTGCTGCCGGAGCTAAATCGATGCTAGGTCTTTCAATTGCATCTCCCAAAGGAGTTTCCGACAGCAGTTCGAGATCTGTCGGTGTTCTTCGTGCTTGTGTTTCCATGGAAGGATCTCAAACGATGAGCCATAACAAAAACGGATCTATTCCTGAGCTTAAAGCTGTTAATGGCCACACAGGACAAAAACAAGGACCGTTGTCTACGGTCGGAAACTCGACGAACATAAAGTGGC…	ATGATTGCTGCCGGAGCTAAATCGATGCTAGGTCTTTCAATTGCATCTCCCAAAGGAGTTTCCGACAGCAGTTCGAGATCTGTCGGTGTTCTTCGTGCTTGTGTTTCCATGGAAGGATCTCAAACGATGAGCCATAACAAAAACGGATCTATTCCTGAGCTTAAAGCTGTTAATGGCCACACAGGACAAAAACAAGGACCGTTGTCTACGGTCGGAAACTCGACGAACATAAAGTGGCATGAGTGTCCTGTCGAGAAAGTTGATAGACAGAGGTTGCTTGACCAGAAAGGATGTGTGATTTGGGTCACTGGTCTTAGTGGTTCAGGGAAGAGCACTTTGGCTTGTGCTTTGAACCAGAAGCTGTACCAAAAGGGAAAGCTTTGTTATGTTCTTGACGGT…	7.53	29432.7	WGD	Chloroplast.
	BnaA03g38670D	BnaA03T0393500ZS	BnAPK1-2-A	chrA03	MIGAKSFLGLPIASPKGIISDSNSLSTNSRSVGVLRACVSMEGSQTMSHSKNGSIPELKSVNGHTGQKQGPLSTVGNSTNIKWHECPVEKVDRQRLLDQKGCVIWVTGLSGSGKSTLACALNQKLYQKGKLCYILDGDNVRHGLNRDLSFKAEDRAENIRRVGEVAKLFADAGIICIASLISPYRRDRDACRTLLPEGDFVEVFMNVSLEVCEARDPKGLYKLARAGKIKGFTGIDDPYEPPLNCEISLGEEGTGTSPIEMAETVVAYLEHKGYLKA	277	AAACTTTCTTAACCCAAAAAAAAACACATTTCCTTATTTTACCGCTTCTTCTTCTTCTTCTTCTTCGATCTCTCTTCTGAATTCGGATCTCATCATGATCGGAGCTAAATCGTTTCTAGGCCTTCCAATTGCATCTCCCAAAGGGATAATATCCGACAGCAATTCATTGAGTACTAACTCGAGATCTGTTGGTGTTCTTCGTGCTTGTGTTTCCATGGAAGGATCTCAAACCATGAGTCATAGCAAAAATGGATCTATCCCTGAACTAAAATCGGTCAATGGTCACACAGGTATATTAAGATTTTGATTCTATTTTTTTTTTAATCCCCATGGGGAAAAAATGTCAAGAGTATTTATTTTCATTTTTGATTAGGACAAAAACAAGGACCATTGTCTACG…	AAACTTTCTTAACCCAAAAAAAAACACATTTCCTTATTTTACCGCTTCTTCTTCTTCTTCTTCTTCGATCTCTCTTCTGAATTCGGATCTCATCATGATCGGAGCTAAATCGTTTCTAGGCCTTCCAATTGCATCTCCCAAAGGGATAATATCCGACAGCAATTCATTGAGTACTAACTCGAGATCTGTTGGTGTTCTTCGTGCTTGTGTTTCCATGGAAGGATCTCAAACCATGAGTCATAGCAAAAATGGATCTATCCCTGAACTAAAATCGGTCAATGGTCACACAGGACAAAAACAAGGACCATTGTCTACGGTCGGAAACTCGACGAACATAAAGTGGCATGAATGTCCTGTCGAGAAAGTTGATAGACAGAGGTTGCTTGACCAGAAAGGATG…	ATGATCGGAGCTAAATCGTTTCTAGGCCTTCCAATTGCATCTCCCAAAGGGATAATATCCGACAGCAATTCATTGAGTACTAACTCGAGATCTGTTGGTGTTCTTCGTGCTTGTGTTTCCATGGAAGGATCTCAAACCATGAGTCATAGCAAAAATGGATCTATCCCTGAACTAAAATCGGTCAATGGTCACACAGGACAAAAACAAGGACCATTGTCTACGGTCGGAAACTCGACGAACATAAAGTGGCATGAATGTCCTGTCGAGAAAGTTGATAGACAGAGGTTGCTTGACCAGAAAGGATGTGTGATTTGGGTCACTGGTCTTAGTGGTTCAGGGAAGAGCACTTTAGCTTGTGCTTTGAACCAGAAGCTGTACCAAAAGGGGAAGCTTTGTTAT…	8.31	29989.3	WGD	Chloroplast.
	BnaC09g08710D	BnaC09T0106200ZS	BnAPK1-1-C	chrC09	MIAAGAKSMLGLSIASPKGVSDSNSRSVGVLRACVSMEGSQTMSHNKNGSIPELKAVNGHTGQKQGPLSTVGNSTNIKWHECPVEKVDRQRLLDQKGCVIWVTGLSGSGKSTLACALNQKLYQKGKLCYVLDGDNVRHGLNRDLSFKAEDRAENIRRVGEVAKLFADAGIICIASLISPYRIDRDACRTLLPEGDFVEVYMDVSLEVCEARDPKGLYKLARAGKIKGFTGIDDPYEPPLNCEISLGQEGTGTSPIEMAETVVAYLEHKGYLNA	273	TCTTAATTATAAACTTCCTTCCTTCACACCCGCATAACAAACAACACAAAATTTGATCTTTAACTTTTGCTTTCTCGATTCATCAATCTCTCTTCTGATTTCCGATATTCATTATGATTGCTGCCGGAGCTAAATCGATGCTGGGTCTTTCAATTGCATCGCCCAAAGGAGTTTCCGACAGCAATTCGAGATCTGTCGGTGTTCTTCGTGCCTGCGTTTCCATGGAAGGATCCCAAACGATGAGCCATAACAAAAACGGATCTATTCCTGAGCTTAAAGCTGTTAACGGCCACACAGGTAAATTTCAATTCCTCAAAACGGGTCGCGAGTTTTGACTTGCTTTGTCATTCTGTTGCATTAAGACAAAAGAACATGTTCTATATTCTCTGTATTTGATGT…	TCTTAATTATAAACTTCCTTCCTTCACACCCGCATAACAAACAACACAAAATTTGATCTTTAACTTTTGCTTTCTCGATTCATCAATCTCTCTTCTGATTTCCGATATTCATTATGATTGCTGCCGGAGCTAAATCGATGCTGGGTCTTTCAATTGCATCGCCCAAAGGAGTTTCCGACAGCAATTCGAGATCTGTCGGTGTTCTTCGTGCCTGCGTTTCCATGGAAGGATCCCAAACGATGAGCCATAACAAAAACGGATCTATTCCTGAGCTTAAAGCTGTTAACGGCCACACAGGACAAAAACAAGGACCGTTGTCTACGGTCGGAAACTCGACGAACATAAAGTGGCATGAGTGTCCTGTCGAGAAAGTTGATAGACAGAGGTTGCTTGACCAGA…	ATGATTGCTGCCGGAGCTAAATCGATGCTGGGTCTTTCAATTGCATCGCCCAAAGGAGTTTCCGACAGCAATTCGAGATCTGTCGGTGTTCTTCGTGCCTGCGTTTCCATGGAAGGATCCCAAACGATGAGCCATAACAAAAACGGATCTATTCCTGAGCTTAAAGCTGTTAACGGCCACACAGGACAAAAACAAGGACCGTTGTCTACGGTCGGAAACTCGACGAACATAAAGTGGCATGAGTGTCCTGTCGAGAAAGTTGATAGACAGAGGTTGCTTGACCAGAAAGGATGTGTGATTTGGGTCACTGGTCTTAGTGGTTCAGGGAAGAGCACTTTGGCTTGTGCTTTGAACCAGAAGTTGTACCAAAAGGGAAAGCTTTGTTATGTTCTTGACGGT…	7.53	29431.6	HE	Chloroplast.
	BnaCnng47170D	NA	BnAPK1-2-C	chrCnn_random	MMIGAKSFLGLPIASPKGIISDSNSLSTNSRSVGVLRACVSMEGSQTMSHSKNGSLPELKSVNGHTGQKQGPLSTVGNSTNIKWHECPVEKVDRQRLLDQKGCVIWVTGLSGSGKSTLACALNQKLYQKGKLCYILDGDNVRHGLNRDLSFKAEDRAENIRRVGEVAKLFADAGIICIASLISPYRRDRDACRTLLPEGDFVEVFMNVPLEVCEARDPKGLYKLARAGKIKGFTGIDDPYEPPLNCEISLGEEGTGTSPIEMAETVVAYLEHKGYLKA	278	AAAAAACACATTTCCTTATTTTACCGCTTTTTCTTCTTCGATCTCTCTCTAATTGAATTCGGATCTCATGATGATCGGAGCTAAATCGTTTCTAGGCCTTCCAATCGCATCTCCCAAAGGGATAATATCCGACAGCAATTCATTGAGTACTAACTCGAGATCTGTCGGTGTTCTTCGTGCTTGTGTTTCCATGGAAGGATCTCAAACCATGAGCCATAGCAAAAATGGATCTCTCCCTGAGCTAAAATCGGTCAATGGTCACACAGGTATACAAGATTTTGTTTCATATATATTTTTTTTTTGATCCCCATGGGGGAAAAAATGTCAAGAGTATTTATTTTCACTTTTGATTAGGACAAAAGCAAGGACCATTGTCTACGGTCGGAAACTCGACGAACA…	AAAAAACACATTTCCTTATTTTACCGCTTTTTCTTCTTCGATCTCTCTCTAATTGAATTCGGATCTCATGATGATCGGAGCTAAATCGTTTCTAGGCCTTCCAATCGCATCTCCCAAAGGGATAATATCCGACAGCAATTCATTGAGTACTAACTCGAGATCTGTCGGTGTTCTTCGTGCTTGTGTTTCCATGGAAGGATCTCAAACCATGAGCCATAGCAAAAATGGATCTCTCCCTGAGCTAAAATCGGTCAATGGTCACACAGGACAAAAGCAAGGACCATTGTCTACGGTCGGAAACTCGACGAACATAAAGTGGCATGAATGTCCTGTTGAGAAAGTTGATAGACAGAGGTTGCTTGACCAGAAAGGATGTGTGATTTGGGTCACTGGTCTTAG…	ATGATGATCGGAGCTAAATCGTTTCTAGGCCTTCCAATCGCATCTCCCAAAGGGATAATATCCGACAGCAATTCATTGAGTACTAACTCGAGATCTGTCGGTGTTCTTCGTGCTTGTGTTTCCATGGAAGGATCTCAAACCATGAGCCATAGCAAAAATGGATCTCTCCCTGAGCTAAAATCGGTCAATGGTCACACAGGACAAAAGCAAGGACCATTGTCTACGGTCGGAAACTCGACGAACATAAAGTGGCATGAATGTCCTGTTGAGAAAGTTGATAGACAGAGGTTGCTTGACCAGAAAGGATGTGTGATTTGGGTCACTGGTCTTAGTGGTTCAGGGAAGAGCACTTTAGCTTGTGCTTTGAACCAGAAGCTGTACCAAAAGGGGAAACTTTGT…	8.31	30130.5		Chloroplast.
	BnaA08g16110D	BnaA08T0192300ZS	BnAPK2-1-A	chrA08	MEGLAIRASRPSIFCSLPGLGGHSQRQPLSDGFLRLPASSNATVNTNLVASSVSFHPLSAVNVSSQASLTADVPALSDNIVWHESSICRCDRQQLLQQKGCVIWITGLSGSGKSTVACALSKALFERGKLTYTLDGDNVRHGLNRDLTFKAEDRTENIRRIGEVAKLFADVGVICIASLISPYRRDRDACRSLLPEGDFVEVYMDVPLSVCESRDPKGLYKLARAGKIKGFTGIDDPYEAPLNCEVVLKHTDVSCSPRQMAENIISYLQDKGYLEG	276	TGTTTTGTACATTGATTCTGAGCTCTGCAACTTCTGTGATCAAAGCTTCAATGGAAGGCTTAGCTATCAGAGCATCGCGACCGTCCATCTTCTGCTCTCTTCCAGGTCTCGGCGGCCATTCTCAGCGACAACCTCTAAGTGACGGTTTCCTCAGGCTGCCGGCGTCGTCTAATGCAACGGTTAACACAAACTTAGTCGCGAGTTCTGTTTCTTTTCATCCACTCTCCGCCGTCAATGTGTCTTCACAAGCTTCCCTCACCGCCGATGTCCCCGCCCTTTCAGACAACATCGTGTGGCACGAGAGTTCCATTTGCAGATGCGACCGACAACAACTTCTTCAACAAAAGGGTTGTGTCATCTGGATCACTGGTCTCAGCGGTTCAGGGAAAAGCACTGTTG…	TGTTTTGTACATTGATTCTGAGCTCTGCAACTTCTGTGATCAAAGCTTCAATGGAAGGCTTAGCTATCAGAGCATCGCGACCGTCCATCTTCTGCTCTCTTCCAGGTCTCGGCGGCCATTCTCAGCGACAACCTCTAAGTGACGGTTTCCTCAGGCTGCCGGCGTCGTCTAATGCAACGGTTAACACAAACTTAGTCGCGAGTTCTGTTTCTTTTCATCCACTCTCCGCCGTCAATGTGTCTTCACAAGCTTCCCTCACCGCCGATGTCCCCGCCCTTTCAGACAACATCGTGTGGCACGAGAGTTCCATTTGCAGATGCGACCGACAACAACTTCTTCAACAAAAGGGTTGTGTCATCTGGATCACTGGTCTCAGCGGTTCAGGGAAAAGCACTGTTG…	ATGGAAGGCTTAGCTATCAGAGCATCGCGACCGTCCATCTTCTGCTCTCTTCCAGGTCTCGGCGGCCATTCTCAGCGACAACCTCTAAGTGACGGTTTCCTCAGGCTGCCGGCGTCGTCTAATGCAACGGTTAACACAAACTTAGTCGCGAGTTCTGTTTCTTTTCATCCACTCTCCGCCGTCAATGTGTCTTCACAAGCTTCCCTCACCGCCGATGTCCCCGCCCTTTCAGACAACATCGTGTGGCACGAGAGTTCCATTTGCAGATGCGACCGACAACAACTTCTTCAACAAAAGGGTTGTGTCATCTGGATCACTGGTCTCAGCGGTTCAGGGAAAAGCACTGTTGCATGTGCGCTAAGTAAAGCATTGTTTGAAAGAGGCAAACTTACTTACACA…	6.94	30036.2	WGD	Chloroplast.
	BnaA03g54400D	BnaA03T0567200ZS	BnAPK2-2-A	chrA03	MEGLAIRASRPSIICSLPGLDVGSQRLPLSDGFLRLPTSSYAADKPKLVAKSASLHPISAVNVSAQASLTADFPALSETNVKEERINGDKNKPENIVWHESSICRCDRQQLLQQKGCVIWITGLSGSGKSTVACALSKALFERGKLTYTLDGDNVRHGLNRDLTFKAEDRTENIRRIGEVAKLFADVGVICIASLISPYRRDRDECRSLLPEGDFVEVFMDVPLSVCESRDPKGLYKLARAGKIKGFTGIDDPYEAPLNCEVVLKHTGDDDSCSPRQMAEHIISYLQNKGYLEG	294	TTTTCTTCCTCTGCCCGTTCCTCTTAACTTTATTTCTCTCTCTATATATTTTTTTCAAATAATCCATCTTTCTTGTATATAATTTATATAAGCAGATTTGTTTCGTACATTGATTTTGTCAGAACTACAGAAACTGTTAACCCCAACACCGTCTGGGATCTGCAAGTTTCAGTAATAAAAAGTTCAAATGGAAGGATTAGCAATCAGAGCATCGCGACCGTCCATCATCTGCTCTCTTCCAGGTCTCGACGTCGGTTCTCAGCGACTGCCTCTAAGTGACGGTTTCCTCAGGCTCCCAACGTCATCATATGCTGCAGATAAGCCAAAACTAGTCGCGAAGTCTGCTTCTTTACATCCGATCTCCGCCGTTAATGTCTCTGCTCAAGCTTCCCTCACCGC…	TTTTCTTCCTCTGCCCGTTCCTCTTAACTTTATTTCTCTCTCTATATATTTTTTTCAAATAATCCATCTTTCTTGTATATAATTTATATAAGCAGATTTGTTTCGTACATTGATTTTGTCAGAACTACAGAAACTGTTAACCCCAACACCGTCTGGGATCTGCAAGTTTCAGTAATAAAAAGTTCAAATGGAAGGATTAGCAATCAGAGCATCGCGACCGTCCATCATCTGCTCTCTTCCAGGTCTCGACGTCGGTTCTCAGCGACTGCCTCTAAGTGACGGTTTCCTCAGGCTCCCAACGTCATCATATGCTGCAGATAAGCCAAAACTAGTCGCGAAGTCTGCTTCTTTACATCCGATCTCCGCCGTTAATGTCTCTGCTCAAGCTTCCCTCACCGC…	ATGGAAGGATTAGCAATCAGAGCATCGCGACCGTCCATCATCTGCTCTCTTCCAGGTCTCGACGTCGGTTCTCAGCGACTGCCTCTAAGTGACGGTTTCCTCAGGCTCCCAACGTCATCATATGCTGCAGATAAGCCAAAACTAGTCGCGAAGTCTGCTTCTTTACATCCGATCTCCGCCGTTAATGTCTCTGCTCAAGCTTCCCTCACCGCCGATTTTCCCGCCCTTTCAGAGACGAATGTGAAAGAAGAGAGAATCAACGGAGACAAAAATAAGCCAGAGAACATCGTGTGGCACGAGAGTTCCATTTGCAGATGCGACCGACAACAACTTCTTCAACAGAAGGGTTGTGTCATTTGGATCACTGGTCTCAGCGGCTCAGGGAAAAGCACTGTTGCT…	6.54	32226.8	SE	Chloroplast.
	BnaA01g34620D	BnaA01T0008600ZS	BnAPK2-3-A	chrA01_random	MEGLAIRASRPSIFCSLPGLGGDPQRRPPADGFLNFPASSNAAENTKLVVNSGSFHPISAVNVSTQASLTADFPALSETNEKEERINGEKKADNIVWHESSICRCDRQQLLQQKGCVIWITGLSGSGKSTVACALSKALFERGKLTYTLDGDNVRHGLNRDLTFKAEDRTENIRRIGEVAKLFADVGVICIASLISPYRRDRDECRSLLPEGDFVEVFMDVPLSVCESRDPKGLYKLARAGKIKGFTGIDDPYEAPLNCEVVLKHTGDDFSSSPRQMAENIISYLQNKGYLEG	293	AGCAGATTTATTTGTACAGGATCTTCAATTTCTGTGATTTTTCGTAACAAATTAAATGGAAGGATTAGCTATCAGAGCATCGAGACCGTCCATTTTCTGCTCTCTTCCAGGTCTCGGCGGCGATCCTCAGCGACGCCCTCCAGCTGACGGTTTCCTCAATTTTCCGGCGTCGTCAAATGCGGCGGAAAACACAAAACTAGTCGTGAATTCTGGTTCTTTTCATCCAATCTCCGCCGTCAACGTGTCTACTCAAGCTTCTCTCACCGCAGATTTTCCCGCCCTTTCAGGTACTCTTTCCGTTCCTCTCTGCCTCCCTCAAACTTTTCAAACCTAAGCTGTCTTTTGTCTGAACATTTCGAATTTTGTTCTGTTTTGGTCAGAAACGAATGAGAAAGAGGA…	AGCAGATTTATTTGTACAGGATCTTCAATTTCTGTGATTTTTCGTAACAAATTAAATGGAAGGATTAGCTATCAGAGCATCGAGACCGTCCATTTTCTGCTCTCTTCCAGGTCTCGGCGGCGATCCTCAGCGACGCCCTCCAGCTGACGGTTTCCTCAATTTTCCGGCGTCGTCAAATGCGGCGGAAAACACAAAACTAGTCGTGAATTCTGGTTCTTTTCATCCAATCTCCGCCGTCAACGTGTCTACTCAAGCTTCTCTCACCGCAGATTTTCCCGCCCTTTCAGAAACGAATGAGAAAGAGGAGAGAATCAACGGAGAAAAGAAGGCAGACAACATCGTATGGCACGAGAGTTCGATCTGCCGATGCGACAGACAACAACTTCTTCAGCAAAAGGG…	ATGGAAGGATTAGCTATCAGAGCATCGAGACCGTCCATTTTCTGCTCTCTTCCAGGTCTCGGCGGCGATCCTCAGCGACGCCCTCCAGCTGACGGTTTCCTCAATTTTCCGGCGTCGTCAAATGCGGCGGAAAACACAAAACTAGTCGTGAATTCTGGTTCTTTTCATCCAATCTCCGCCGTCAACGTGTCTACTCAAGCTTCTCTCACCGCAGATTTTCCCGCCCTTTCAGAAACGAATGAGAAAGAGGAGAGAATCAACGGAGAAAAGAAGGCAGACAACATCGTATGGCACGAGAGTTCGATCTGCCGATGCGACAGACAACAACTTCTTCAGCAAAAGGGTTGTGTCATTTGGATCACTGGTCTCAGCGGTTCGGGGAAAAGCACTGTTGCTTGT…	5.91	32103.3	WGD	Chloroplast.
	BnaC03g60800D	BnaC03T0681000ZS	BnAPK2-1-C	chrC03	MEGLAIRASRPSIFCSLPGLGGDSQRRPLSDGFLRLPASSNAAVNTNLVASSVSFHPISAVNLSAQASLTADVPALSDNIVWHESSICRCDRQQLLQQKGCVIWITGLSGSGKSTVACALSKALFERGKLTYTLDGDNVRHGLNRDLTFKAEDRTENIRRIGEVAKLFADTRAGPCYPKATSWRFTWTFLCLCASQEIQIKGLYKLARAGKIKGFTGIDDPYEAPLNCEVVLKHTGDDVSCSPRQMAENIISYLQDKGYLEG	262	ATGGAAGGATTAGCTATCAGAGCATCTCGACCATCAATTTTCTGCTCTCTTCCGGGTCTCGGCGGTGATTCTCAGAGACGACCTCTAAGTGACGGTTTCCTAAGGCTGCCGGCGTCGTCTAATGCGGCGGTTAACACAAACTTAGTCGCGAGTTCTGTTTCTTTTCATCCAATCTCCGCCGTCAATTTGTCTGCACAAGCTTCCCTCACCGCCGATGTCCCCGCCCTTTCAGACAACATCGTGTGGCACGAGAGTTCCATTTGCAGATGCGACCGACAACAACTTCTTCAACAAAAGGGTTGTGTCATCTGGATCACTGGTCTCAGCGGTTCAGGGAAAAGCACTGTCGCGTGTGCGCTAAGTAAAGCATTGTTTGAAAGAGGCAAACTTACTTACACA…	ATGGAAGGATTAGCTATCAGAGCATCTCGACCATCAATTTTCTGCTCTCTTCCGGGTCTCGGCGGTGATTCTCAGAGACGACCTCTAAGTGACGGTTTCCTAAGGCTGCCGGCGTCGTCTAATGCGGCGGTTAACACAAACTTAGTCGCGAGTTCTGTTTCTTTTCATCCAATCTCCGCCGTCAATTTGTCTGCACAAGCTTCCCTCACCGCCGATGTCCCCGCCCTTTCAGACAACATCGTGTGGCACGAGAGTTCCATTTGCAGATGCGACCGACAACAACTTCTTCAACAAAAGGGTTGTGTCATCTGGATCACTGGTCTCAGCGGTTCAGGGAAAAGCACTGTCGCGTGTGCGCTAAGTAAAGCATTGTTTGAAAGAGGCAAACTTACTTACACA…	ATGGAAGGATTAGCTATCAGAGCATCTCGACCATCAATTTTCTGCTCTCTTCCGGGTCTCGGCGGTGATTCTCAGAGACGACCTCTAAGTGACGGTTTCCTAAGGCTGCCGGCGTCGTCTAATGCGGCGGTTAACACAAACTTAGTCGCGAGTTCTGTTTCTTTTCATCCAATCTCCGCCGTCAATTTGTCTGCACAAGCTTCCCTCACCGCCGATGTCCCCGCCCTTTCAGACAACATCGTGTGGCACGAGAGTTCCATTTGCAGATGCGACCGACAACAACTTCTTCAACAAAAGGGTTGTGTCATCTGGATCACTGGTCTCAGCGGTTCAGGGAAAAGCACTGTCGCGTGTGCGCTAAGTAAAGCATTGTTTGAAAGAGGCAAACTTACTTACACA…	8.51	28518.5	HE	Chloroplast.
	BnaC07g51290D	BnaC07T0541600ZS	BnAPK2-2-C	chrC07_random	MEGLAIRASRPSIICSLPGLDGGSQRLPLSDGFLRLPTSSYAADKPKLVAKSASLHPISAVNVSAQASLTADFPALSETNVKEERINGDKNKPENIVWHESSICRCDRQQLLQQKGCVIWITGLSGSGKSTVACALSKALFERGKLTYTLDGDNVRHGLNRDLTFKAEDRTENIRRIGEVAKLFADVGVICIASLISPYRRDRDECRSLLPEGDFVEVFMDVPLSVCESRDPKGLYKLARAGKIKGFTGIDDPYEAPLNCEVVLKHTGDDDSCSPRQMAEHIISYLQNKGYLEG	294	GTATATAATTTATATAAGCAGATTTGTTTCGTACATTGATTTTGTCAGAACTACAGAAACTGTTAACCCCAACACCGTCTGGGATCTGCAAGTTTCAGTAATAAAAAGTTCAAATGGAAGGATTAGCTATCAGAGCATCGCGACCGTCCATCATCTGCTCTCTTCCAGGTCTCGACGGCGGTTCTCAGCGACTGCCTCTAAGTGACGGTTTCCTAAGGCTCCCAACGTCATCATATGCTGCAGATAAGCCAAAACTAGTCGCGAAGTCTGCTTCTTTACATCCGATCTCCGCCGTTAATGTCTCTGCTCAAGCTTCCCTCACCGCCGATTTTCCCGCCCTTTCAGGTATTTTTTCACTTTAAAGACTCTCCTCAAATTGCTAAACCTACGATGTTTTGT…	GTATATAATTTATATAAGCAGATTTGTTTCGTACATTGATTTTGTCAGAACTACAGAAACTGTTAACCCCAACACCGTCTGGGATCTGCAAGTTTCAGTAATAAAAAGTTCAAATGGAAGGATTAGCTATCAGAGCATCGCGACCGTCCATCATCTGCTCTCTTCCAGGTCTCGACGGCGGTTCTCAGCGACTGCCTCTAAGTGACGGTTTCCTAAGGCTCCCAACGTCATCATATGCTGCAGATAAGCCAAAACTAGTCGCGAAGTCTGCTTCTTTACATCCGATCTCCGCCGTTAATGTCTCTGCTCAAGCTTCCCTCACCGCCGATTTTCCCGCCCTTTCAGAGACGAATGTGAAAGAAGAGAGAATCAACGGAGACAAGAATAAGCCAGAGAACA…	ATGGAAGGATTAGCTATCAGAGCATCGCGACCGTCCATCATCTGCTCTCTTCCAGGTCTCGACGGCGGTTCTCAGCGACTGCCTCTAAGTGACGGTTTCCTAAGGCTCCCAACGTCATCATATGCTGCAGATAAGCCAAAACTAGTCGCGAAGTCTGCTTCTTTACATCCGATCTCCGCCGTTAATGTCTCTGCTCAAGCTTCCCTCACCGCCGATTTTCCCGCCCTTTCAGAGACGAATGTGAAAGAAGAGAGAATCAACGGAGACAAGAATAAGCCAGAGAACATCGTGTGGCACGAGAGTTCCATTTGCAGATGCGACCGACAACAGCTTCTTCAACAGAAGGGTTGTGTCATTTGGATCACTGGTCTCAGCGGCTCAGGGAAAAGCACTGTTGCT…	6.54	32184.7	WGD	Chloroplast.
	BnaC01g00790D	BnaC01T0010100ZS	BnAPK2-3-C	chrC01	MEGLAIRASRPSIFCSLPGVGGDPQRRLPSDGFLNFPASSNAADNTKLVVNSGSFHPISAVNVSTQASLTADFPALSELTNVKEERINGEKKADNIVWHESSICRCDRQQLLQQKGCVIWITGLSGSGKSTVACALSKALFERGKLTYTLDGDNVRHGLNRDLTFKAEDRTENIRRIGEVAKLFADVGVICIASLISPYRRDRDECRSLLPEGDFVEVFMDVPLSVCESRDPKGLYKLARAGKIKGFTGIDDPYEAPLNCEVVLKHTGDDFSSSPRQMAENIICYLQNKGYLEG	294	ATGGAAGGATTAGCTATCAGAGCATCCAGACCGTCCATTTTCTGCTCTCTTCCAGGTGTCGGCGGCGATCCTCAGCGACGCCTGCCAAGTGACGGCTTCCTCAATTTTCCGGCGTCATCCAATGCGGCGGATAACACAAAACTAGTCGTGAATTCTGGTTCTTTTCATCCAATCTCCGCCGTCAATGTGTCTACTCAAGCTTCTCTCACCGCAGATTTTCCCGCCCTTTCAGGTACTCTATTCATTTCTCTCTGTTTGGTTCATATAGCAGTTCCTAAGCTGTCTTGTCTGAACATTTCGAATTCTGTTCTGTTTTGGTAAGAATTAACGAATGTGAAAGAGGAGAGAATCAACGGAGAAAAGAAGGCAGACAACATCGTATGGCACGAGAGTTCCATC…	ATGGAAGGATTAGCTATCAGAGCATCCAGACCGTCCATTTTCTGCTCTCTTCCAGGTGTCGGCGGCGATCCTCAGCGACGCCTGCCAAGTGACGGCTTCCTCAATTTTCCGGCGTCATCCAATGCGGCGGATAACACAAAACTAGTCGTGAATTCTGGTTCTTTTCATCCAATCTCCGCCGTCAATGTGTCTACTCAAGCTTCTCTCACCGCAGATTTTCCCGCCCTTTCAGAATTAACGAATGTGAAAGAGGAGAGAATCAACGGAGAAAAGAAGGCAGACAACATCGTATGGCACGAGAGTTCCATCTGCCGATGCGACAGACAACAACTTCTTCAACAAAAGGGTTGTGTCATTTGGATCACTGGTCTCAGCGGTTCCGGGAAAAGCACTGTTGCT…	ATGGAAGGATTAGCTATCAGAGCATCCAGACCGTCCATTTTCTGCTCTCTTCCAGGTGTCGGCGGCGATCCTCAGCGACGCCTGCCAAGTGACGGCTTCCTCAATTTTCCGGCGTCATCCAATGCGGCGGATAACACAAAACTAGTCGTGAATTCTGGTTCTTTTCATCCAATCTCCGCCGTCAATGTGTCTACTCAAGCTTCTCTCACCGCAGATTTTCCCGCCCTTTCAGAATTAACGAATGTGAAAGAGGAGAGAATCAACGGAGAAAAGAAGGCAGACAACATCGTATGGCACGAGAGTTCCATCTGCCGATGCGACAGACAACAACTTCTTCAACAAAAGGGTTGTGTCATTTGGATCACTGGTCTCAGCGGTTCCGGGAAAAGCACTGTTGCT…	6.15	32206.5	SE	Chloroplast.
	BnaA01g12900D	BnaA01T0129800ZS	BnGHS1-1-A	chrA01	MALLSQAGGAYTVPSGHVSSKIRTTSVSGCVRNLRMSEAYVSSYSRTLSTKSRSKRGHQLIVAASPPTEEAVVATEPLTREDLIAYLASGCKSKDKWRIGTEHEKFGFEVNTLRPMKYEQIAELLNSIAERFEWEKVLEGDKIIGLKQGKQSISLEPGGQFELSGAPLETLHQTCAEVNSHLYQVKAVAEEMGIGFLGMGFQPKWRREDIPIMPKGRYDIMRNYMPKVGSLGLDMMLRTCTVQVNLDFSSEADMIRKFRVGLALQPIATALFANSPFTEGKPNGFLSMRSHIWTDTDKDRTGMLPFVFDDSFGFEQYVDYALDVPMYFAYRNNKYVDCTGMTFRQFLAGKLPCLPGELPTYNDWENHLTTIFPEVRLKRYMEMRGADGGPWRRLCALPA…	511	ATCGCTTTCTTCCGCAGACAGCTCAGCTCCACTGATAGGATTATAAATGGCGTCGCCGATGCGAACTTTCTGAAAAGCTCTTCCTTCTTCCTTCACGAGATTCAGGTTCGTGTGCGCGTGTGATTCCTCCTCCTTCCCCTTCTCGTGTCTTAGGTTCTGAATCTTAATTGTTTTGTTGATTATATCGTATTCAGATTTGTTTTTTTTTGCTTGTTCTTGTTTCTGGTTTGGTGAACCGGATTTTGATTTGTAATTTAAACCGAGATGGTTTATGGGTTTTGATTGATTGTGTGGTTTTTAATTGTTGCAGGAAACACACCATGGCGTTATTGTCTCAGGCAGGAGGAGCATACACTGTCCCTTCCGGACACGTAAGCTCAAAGATCAGGACTACTTCAG…	ATCGCTTTCTTCCGCAGACAGCTCAGCTCCACTGATAGGATTATAAATGGCGTCGCCGATGCGAACTTTCTGAAAAGCTCTTCCTTCTTCCTTCACGAGATTCAGGAAACACACCATGGCGTTATTGTCTCAGGCAGGAGGAGCATACACTGTCCCTTCCGGACACGTAAGCTCAAAGATCAGGACTACTTCAGTTTCTGGTTGTGTAAGAAATTTGAGGATGAGTGAAGCTTATGTTAGCTCCTACTCCAGGACTCTCTCTACCAAATCAAGGAGCAAGAGAGGGCATCAATTGATTGTTGCGGCAAGTCCTCCTACAGAGGAAGCTGTAGTTGCCACCGAGCCGCTGACTAGAGAGGATCTCATTGCCTATCTTGCCTCTGGTTGCAAATCAAAGGA…	ATGGCGTTATTGTCTCAGGCAGGAGGAGCATACACTGTCCCTTCCGGACACGTAAGCTCAAAGATCAGGACTACTTCAGTTTCTGGTTGTGTAAGAAATTTGAGGATGAGTGAAGCTTATGTTAGCTCCTACTCCAGGACTCTCTCTACCAAATCAAGGAGCAAGAGAGGGCATCAATTGATTGTTGCGGCAAGTCCTCCTACAGAGGAAGCTGTAGTTGCCACCGAGCCGCTGACTAGAGAGGATCTCATTGCCTATCTTGCCTCTGGTTGCAAATCAAAGGACAAATGGAGGATAGGTACAGAACATGAGAAGTTTGGGTTTGAGGTTAATACTCTGCGCCCTATGAAGTATGAACAAATAGCTGAGCTGCTTAACAGCATCGCCGAGAGGTTTGAA…	5.9	57587	WGD	Chloroplast.
	BnaA03g45730D	BnaA03T0471000ZS	BnGHS1-2-A	chrA03	MALLSQGGGAYTVPSGTLCSKTRAKAVSGCGGNVLRMKDCSFSRSLSPKSMLVERSKRGHHHQLIVAASPPTDEASAAVAAEPLTREDLIAYLASGCKSKDKWRIGTEHEKFGFEVKTLRPMKYDQIAELLNSIAERFEWEKVMEGDKIIGLKQGKQSISLEPGGQFELSGAPLETLHQTCAEVNSHLYQVKAVAEEMGIGFLGIGFQPKWRREDIPIMPKGRYDIMRNYMPKVGSLGLDMMLRTCTVQVNLDFSSEADMIRKFRAGLALQPIATALFANSPFTEGKPNGFLSMRSHIWTDTDKDRTGMLPFVFDDSFGFEQYVDYALDVPMYFAYRNKKYVDCTGMTFRQFLAGKLPCLPGELPTYNDWENHLTTIFPEVRLKRYLEMRGADGGPWRR…	517	GTAAACAACACTTTCATTTTTATTTATTAATATTAATTAATTTATTTGACTCTCTCTCTCTCACAGACACTCTCAGTCTGATATAAATGGAGACGACGCCGATGCGAAGCTGCTGAAAAGCTCCACCTTCTCCTCTGCTTCCATCTCTTTTCTCCTCTTTCAAATCGCCATCATCGTTGACGAATTCAGGTCTGACGAATCGATTTCTCTTTCGATTATTTTTTTTCACGATTGCATAATTGTTGTTGTTTTGATTAATTTGGAGTTGGAATTGTTTTGCTCTGATTCCGGTTTGTGTTTGTCGTCTCCGGTTTAATGATCCACACGGTTCACTTTGTAATTATAAACCGAGATGATGATGATGAAAACTAGCTTAAAGTTTTATAATTTAATTTTAAA…	GTAAACAACACTTTCATTTTTATTTATTAATATTAATTAATTTATTTGACTCTCTCTCTCTCACAGACACTCTCAGTCTGATATAAATGGAGACGACGCCGATGCGAAGCTGCTGAAAAGCTCCACCTTCTCCTCTGCTTCCATCTCTTTTCTCCTCTTTCAAATCGCCATCATCGTTGACGAATTCAGGAAACGTATATAGATACACATGGCGCTCTTGTCTCAGGGAGGAGGGGCCTACACTGTTCCTTCTGGAACTCTATGCTCAAAGACTAGAGCTAAAGCAGTTTCCGGTTGTGGTGGAAATGTGTTGAGGATGAAAGATTGCTCCTTCTCTAGGAGTCTTTCTCCCAAATCGATGCTTGTTGAGAGGAGTAAGAGAGGGCATCATCATCAGTT…	ATGGCGCTCTTGTCTCAGGGAGGAGGGGCCTACACTGTTCCTTCTGGAACTCTATGCTCAAAGACTAGAGCTAAAGCAGTTTCCGGTTGTGGTGGAAATGTGTTGAGGATGAAAGATTGCTCCTTCTCTAGGAGTCTTTCTCCCAAATCGATGCTTGTTGAGAGGAGTAAGAGAGGGCATCATCATCAGTTGATTGTTGCGGCTAGCCCTCCTACGGATGAGGCTTCTGCTGCTGTTGCAGCTGAGCCGTTGACGAGAGAGGATCTCATTGCCTATCTCGCCTCTGGCTGCAAATCAAAGGATAAATGGAGAATAGGTACAGAACATGAGAAGTTTGGTTTTGAGGTGAAGACTCTGCGCCCTATGAAGTATGATCAGATAGCTGAGCTGCTTAACAGT…	6.36	57945.7	HE	Chloroplast.
	BnaC01g41470D	BnaC01T0161800ZS	BnGHS1-1-C	chrC01_random	MALLSQAGGAYTVPSGHVSSKIRTTSVSGCVRNLRMKEGFVSSYSRTLYTNSVLKSSKRGHQLIVAASPPTEEAVVATEPLTREDLIAYLASGCKTKDKWRIGTEHEKFGFEVNTLRPMKYDQIAELLNSIAERFEWEKVMEGDKIIGLKQGKQSISLEPGGQFELSGAPLETLHQTCAEVNSHLYQVKAVAEEMGIGFLGMGFQPKWRREDIPIMPKGRYDIMRNYMPKVGSLGLDMMLRTCTVQVNLDFSSEADMIRKFRVGLALQPIATALFANSPFTEGKPNGFLSMRSHIWTDTDKDRTGMLPFVFDDSFGFEQYVDYALDVPMYFAYRNNKYVDCTGMTFRQFLAGKLPCLPGELPTYNDWENHLTTIFPEVRLKRYMEMRGADGGPWRRLCA…	514	ATGAATAAAGGAGAAGTAAGAGGCAAAATGGGAAATAATCTTTTTTTATAACAATCATTAATCATTATTTATAATTTATCGCTTTCTTCCGGAGACAGCTCAGCTCCACTGATAGGATTATAAATGGCGTCGCCGATGCGAACTTTCTGAAAAGCTCTGCCTTTCTCCCTTCACGAGATTCAGGTTCGTGTGCGTGATTCCTCCTTCTTCCTCTTCTCGTGTCTTAGGTTCTGAATCTTAATTGTTTTGTTGATTATATCGTATTCAGATTTCTTTTTTTTTCTTTCTTGTTTCTGGTTTGGTGATCCGGATTTTGATTTGTAATTAAAACCGAGATGATTGTTTATGGTTTTGATTGATTGTGTAGTTTTTATTTGTTGCAGGAACGTGTGTATACAC…	ATGAATAAAGGAGAAGTAAGAGGCAAAATGGGAAATAATCTTTTTTTATAACAATCATTAATCATTATTTATAATTTATCGCTTTCTTCCGGAGACAGCTCAGCTCCACTGATAGGATTATAAATGGCGTCGCCGATGCGAACTTTCTGAAAAGCTCTGCCTTTCTCCCTTCACGAGATTCAGGTTCGTGTGCGTGATTCCTCCTTCTTCCTCTTCTCGTGTCTTAGGTTCTGAATCTTAATTGTTTTGTTGATTATATCGTATTCAGATTTCTTTTTTTTTCTTTCTTGTTTCTGGTTTGGTGATCCGGATTTTGATTTGTAATTAAAACCGAGATGATTGTTTATGGTTTTGATTGATTGTGTAGTTTTTATTTGTTGCAGGAACGTGTGTATACAC…	ATGGCGTTATTGTCTCAAGCAGGAGGAGCATACACTGTCCCTTCCGGACACGTAAGCTCAAAGATCAGGACTACATCAGTTTCTGGTTGTGTAAGAAATTTGAGGATGAAAGAAGGTTTTGTTAGCTCCTACTCTAGGACTCTATATACCAACTCAGTGCTTAAGAGCAGCAAGAGAGGTCATCAGTTGATTGTTGCGGCAAGTCCTCCTACAGAGGAAGCTGTAGTTGCCACTGAGCCGCTTACGAGAGAGGATCTGATCGCCTATCTTGCCTCTGGTTGCAAAACAAAGGACAAATGGAGGATAGGTACAGAACATGAGAAGTTTGGGTTTGAGGTTAATACTTTACGCCCTATGAAGTATGATCAAATAGCCGAGCTGCTCAACAGTATCGCCGAG…	6.02	57942.5	WGD	Chloroplast.
	BnaC07g37950D	BnaC07T0447700ZS	BnGHS1-2-C	chrC07	MALLSQGGGAYTVPSGTLCSKTRALAVSGGVDVLRMKDSFYSRSKRRNHQLIVAASPPTDEAAVVAAEPLTRDDLIAYLASGCKSKDKWRIGTEHEKFGFEVNTLRPMKYDQIAELLNSIAERFEWEKVMEGDKIIGLKQGKQSISLEPGGQFELSGAPLETLHQTCAEVNSHLYQVKAVAEEMGIGFLGIGFQPKWRREDIPIMPKGRYDIMRNYMPKVGSLGLDMMLRTCTVQVNLDFSSEADMIRKFRAGLALQPIATALFANSPFTEGKPNGFLSMRSHIWTDTDKDRTGMLPFVFDDSFGFEQYVDYALDVPMYFAYRNKKYVDCTGMTFRQFLAGKLPCLPGELPTYNDWENHLTTIFPEVRLKRYLEMRGADGGPWRRLCALPAFWVGLLYD…	503	ATATAAACGGAGACGACGCCGATGCGAAGCTGCTGAAAAGCTCTACCTTCCATCTCTTTTCTCCTCTTTCAAATCGCCATCATCGTTGACGAATTCAGGTGTGACGAATCGATTCGTCTTTCTTTCTCTTCGTTGATTCCCAGATTGCATAATTATTGTTGTTTTGATTAATTTGGAGTTGGAATTTTTGCGGAATTGTTTTTGCTCTGATTCTGGTTTGTGTTTGTCGTCTCCGGTTTAATGATCCAAATTTTTGATTTGTAATTATAATAAACCGAGATGACTTATGATGATGAAACGTAATAGTTGTTACAGGAAGTTTTCTATATAGACATGGCGCTCTTGTCTCAGGGAGGAGGAGCGTACACTGTTCCTTCTGGAACTCTATGCTCAAAGACT…	ATATAAACGGAGACGACGCCGATGCGAAGCTGCTGAAAAGCTCTACCTTCCATCTCTTTTCTCCTCTTTCAAATCGCCATCATCGTTGACGAATTCAGTTGTTACAGGAAGTTTTCTATATAGACATGGCGCTCTTGTCTCAGGGAGGAGGAGCGTACACTGTTCCTTCTGGAACTCTATGCTCAAAGACTAGAGCTTTAGCAGTTTCTGGTGGTGTGGATGTGTTGAGGATGAAAGATAGCTTCTACTCCAGGAGTAAGAGAAGGAATCATCAGTTGATTGTTGCGGCTAGCCCTCCTACGGATGAGGCTGCTGTTGTTGCAGCTGAGCCGTTGACGAGAGATGATCTCATTGCCTATCTTGCCTCTGGCTGCAAATCAAAGGATAAATGGAGAATAG…	ATGGCGCTCTTGTCTCAGGGAGGAGGAGCGTACACTGTTCCTTCTGGAACTCTATGCTCAAAGACTAGAGCTTTAGCAGTTTCTGGTGGTGTGGATGTGTTGAGGATGAAAGATAGCTTCTACTCCAGGAGTAAGAGAAGGAATCATCAGTTGATTGTTGCGGCTAGCCCTCCTACGGATGAGGCTGCTGTTGTTGCAGCTGAGCCGTTGACGAGAGATGATCTCATTGCCTATCTTGCCTCTGGCTGCAAATCAAAGGATAAATGGAGAATAGGTACAGAACATGAGAAGTTTGGGTTTGAAGTCAACACTCTGCGCCCTATGAAGTATGATCAGATAGCTGAGCTGCTTAACAGTATCGCTGAGAGATTTGAGTGGGAGAAAGTCATGGAAGGTGAC…	5.82	56495	WGD	Chloroplast.
	BnaC03g65140D	BnaC03T0734000ZS	BnGHS1-3-C	chrC03	MKAASCSLLKTSHSVKRTKRGHQLIVAASPPTEEPVIANEPLRREDLIAYLASGCKSKDKWRIGTEHEKFGFEVNTLRPMKYDQIAELLNSIAERFEWEKVMEGDKIIGLKQTLHSLEPGGQFELSGAPLETLHQTCGEVNSHLYQVKAVAEEMGIGFLGIGFEPKWRREDIPIMPKGRYNIMRNYMPKVGSLGLDMMLRTCTVQVNLDFSSEADMIRKFRASLALQPIATALFANSPFTEGKPNGFLSMRSHRWTDTGKDRTGMLPFVFDDSFGFEQYVDYVLCLPKQRICPQFLAGKLPCLPGELPTYNDWENHLTTIFPEVRLKRYLEMRGADGGPWRGLCALPAFWVGLLYDEDVLQAILDLTADWTHAEREMLRNKVPVTGLKTPFRDGFLKHV…	460	TGTTATTTTAATTTTTGCTTTTTGAGAAATTAATGGAGACGCCGATGCGTGCTCGCTGAGAAGCTTTCCTTCATCCTCCCTCTCCCCTCTCTTTCGATTGCGACGTATTCAGGTTTGCGAGTTTCTCGTCTCCTTCTTCTCGTGTATCTTTGTCGCGTCATAGACTTCGTGAGGATTTTTGCCGGTCAGTGATTGATATGTTTGGTTGGAATCAAGTGTCTTAAGATTTTAGCCCTTATTTGGATTATCCACATGGTTCACGTTTTGATTTGTAATCTATATACACAGGGTTTTTTTTTCCACAGTTGATACTGTGGAAGCTTCTAATTCCAATTACATGTTTGTGAGATTAATATCACTTGCTAGAGCATTGTAAAATAGTTTAGCTTTAGTCTCTAT…	TGTTATTTTAATTTTTGCTTTTTGAGAAATTAATGGAGACGCCGATGCGTGCTCGCTGAGAAGCTTTCCTTCATCCTCCCTCTCCCCTCTCTTTCGATTGCGACGTATTCAGATGCAGGACCTATACCACGGCGCTCTTGTCTCAAGCAGGAGGAGGATCATACACTCTCCCTTCTGGACCTGTTTGCTCCAAGACCGGAACTAAAGCTGTTTCTGGTGGTGTGGATGTTTTGCGGATGAAAGCAGCCTCCTGCTCGCTCCTCAAAACAAGTCATTCTGTTAAGAGGACCAAGAGAGGGCATCAGTTAATTGTTGCGGCAAGCCCTCCCACTGAAGAGCCTGTGATTGCCAATGAGCCGCTGAGGAGAGAGGATCTCATTGCCTATCTTGCCTCTGGAT…	ATGAAAGCAGCCTCCTGCTCGCTCCTCAAAACAAGTCATTCTGTTAAGAGGACCAAGAGAGGGCATCAGTTAATTGTTGCGGCAAGCCCTCCCACTGAAGAGCCTGTGATTGCCAATGAGCCGCTGAGGAGAGAGGATCTCATTGCCTATCTTGCCTCTGGATGCAAATCAAAAGATAAATGGAGAATAGGTACAGAACATGAGAAATTTGGTTTTGAGGTCAATACTCTGCGCCCTATGAAGTATGATCAAATAGCTGAGCTGCTTAACAGTATCGCTGAAAGATTTGAATGGGAAAAAGTAATGGAAGGTGACAAGATCATTGGTCTCAAGCAGACTTTGCACTCACTTGAACCTGGTGGTCAATTCGAGCTTAGTGGTGCACCTCTTGAGACTTTG…	6.13	52053.9	WGD	Chloroplast.
	BnaA02g34880D	BnaA02T0420000ZS	BnCHY1-A	chrA02	MASHSQVLVEEKSSVRILTLNRPKQLNALSFQMISRLLQLFLAYEEDPSVKLVILKGQGRAFCAGGDVSAVVRDIGQGNWRLGAKFFADEYMLNYVMATYTKPQVSILNGIVMGGGAGVSVHGPFRIATENTVFAMPETVLGLFPDVGASYFLSRLPGFFGEYVGLTGARLDGADMLACGLATHYLPSTRLTALEAELCRVDSSDPALVSTILDAYTQNPHLKQQSAYHRQVLDVIDRCFSGRTVEEIIAALEREATHGGDDWISSTIRALKKASPASLKISLRSIREGRLQGVGQCLSREYRMVCHVLKGDISKDFVEGCRAILIDKDKNPKWEPWRLEEMKDRMVEQYFKRVEEEEDLKFPARKNLPALAMAKL	376	AAATGAAAACATAACTTGAAAGCTTTAATCCTATCCTATCCCATCTTATCTTCGTTCTATCTCTTCATTGCGAATTCGAAGCAAGACCTCAATAACTCTAACGCCACAGCGGCGCCTGGAATTGAGAAATAGGTGTTGGTTTTTGTTTTCCATTCAAAGTGATTGATATAAATCCCAATTTGGTCTGTTTTTAATCCGAAGGAAGACAAAAACTAAGGTACCATTTCCCCTCGATCTAGTTAGTTACTGCTGGCTGAGGATCGTTGTCAGAAAGAAAGAGAAGAATAAGAGGAGATGGCCTCTCACTCGCAGGTCTCTTTTCCTCTTGTTTAACATGAATGATGATCAATTCGCCCCTCCCTCACTGAACCGAACCAATTGTTTTTTAATAACAGGTTT…	AAATGAAAACATAACTTGAAAGCTTTAATCCTATCCTATCCCATCTTATCTTCGTTCTATCTCTTCATTGCGAATTCGAAGCAAGACCTCAATAACTCTAACGCCACAGCGGCGCCTGGAATTGAGAAATAGGTGTTGGTTTTTGTTTTCCATTCAAAGTGATTGATATAAATCCCAATTTGGTCTGTTTTTAATCCGAAGGAAGACAAAAACTAAGGTACCATTTCCCCTCGATCTAGTTAGTTACTGCTGGCTGAGGATCGTTGTCAGAAAGAAAGAGAAGAATAAGAGGAGATGGCCTCTCACTCGCAGGTTTTGGTGGAAGAGAAATCGAGTGTTAGAATATTGACACTGAACAGACCAAAGCAGCTGAATGCTCTGTCCTTCCAAATGATATCT…	ATGGCCTCTCACTCGCAGGTTTTGGTGGAAGAGAAATCGAGTGTTAGAATATTGACACTGAACAGACCAAAGCAGCTGAATGCTCTGTCCTTCCAAATGATATCTCGGTTGCTGCAACTGTTCCTTGCATATGAGGAGGACCCTAGTGTGAAACTTGTTATCCTTAAGGGTCAGGGAAGAGCCTTTTGTGCTGGTGGTGATGTTTCAGCTGTCGTTCGTGACATCGGACAAGGCAATTGGAGACTCGGTGCCAAGTTCTTCGCAGATGAATACATGCTCAACTATGTTATGGCCACCTATACCAAACCTCAGGTTTCAATTTTGAATGGTATTGTCATGGGAGGCGGAGCTGGTGTCTCCGTCCATGGTCCATTTCGTATTGCTACTGAGAACACGGTT…	7.6	41781.2	WGD	Peroxisome
	BnaC02g45100D	BnaC02T0557000ZS	BnCHY1-C	chrC02_random	MASHSQVLVEEKSSVRILTLNRPKQLNALSFQMISRLLQLFLAYEEDPSVKLVILKGQGRAFCAGGDVSAVVRDIGQGNWRLGAKFFADEYMLNYVMATYTKPQVSILNGIVMGGGAGVSVHGPFRIATQNTVFAMPETVLGLFPDVGASYFLSRLPGFFGEYVGLTGARLDGADMLACGLATHYLPSTRLTALEAELCRVDSSDPTVVSAILDAYTQNPHLKQQSAYHRQVLDVIDRCFSGRTVEEIIAALEREASDDWISTTIRALKKASPASLKISLRSIREGRLQGVGQCLSREYRMVCHVLKGDISKDFVEGCRAILIDKDKNPKWEPWRLEEMKDRMVEQYFKRVEEEEDLKLPARKNLPALAMAKL	373	ATCATACCCCAACATGAAAATGAAAACATAACTCGAAAGCTTTAATCCTATCCCATCTTATCTTCGTTCTATCTCTTCATTGCGAATTCGAAGCAGGACCTCGATAACTCTAACGCCACCGCGGCGCCTGGAATTGAGAAATAGGTGTTAGTTTTTGTTTTCCATTCAAAGTGATTGATATAAATCCCAATTTTAAGCTTCAATTTGGTCTGTTTTTAATCCCAAGGAAGACAAAACTAAGGTACCATTCCCTTCCCCCACTCGATCTAGTTGCTGCTGGCTGAGGACCGTCGTCAGAAAGAAAGAGAAGAACAAGAGGAGATGGCCTCTCACTCTCAGGTCTGTTTTCCTCTTGTTTAACATGAATGATGATGATCAATTCGTCCCTCCCTCCCTGAA…	ATCATACCCCAACATGAAAATGAAAACATAACTCGAAAGCTTTAATCCTATCCCATCTTATCTTCGTTCTATCTCTTCATTGCGAATTCGAAGCAGGACCTCGATAACTCTAACGCCACCGCGGCGCCTGGAATTGAGAAATAGGTGTTAGTTTTTGTTTTCCATTCAAAGTGATTGATATAAATCCCAATTTTAAGCTTCAATTTGGTCTGTTTTTAATCCCAAGGAAGACAAAACTAAGGTACCATTCCCTTCCCCCACTCGATCTAGTTGCTGCTGGCTGAGGACCGTCGTCAGAAAGAAAGAGAAGAACAAGAGGAGATGGCCTCTCACTCTCAGGTTTTGGTGGAAGAAAAATCGAGTGTTAGAATATTGACACTGAACAGACCAAAGCAGCTG…	ATGGCCTCTCACTCTCAGGTTTTGGTGGAAGAAAAATCGAGTGTTAGAATATTGACACTGAACAGACCAAAGCAGCTGAATGCTCTGTCCTTCCAAATGATATCTCGGTTGCTGCAACTGTTCCTTGCATATGAGGAGGACCCAAGTGTGAAACTTGTTATCCTTAAGGGTCAGGGAAGAGCCTTTTGTGCTGGTGGTGATGTTTCAGCTGTTGTTCGTGACATCGGACAAGGCAATTGGAGACTCGGTGCCAAGTTCTTCGCAGATGAATACATGCTCAACTATGTTATGGCCACCTATACCAAACCTCAGGTTTCAATTTTGAATGGTATTGTCATGGGAGGCGGAGCTGGTGTCTCCGTCCATGGTCCATTTCGTATTGCTACTCAGAACACGGTT…	8.08	41480.9	SE	Peroxisome
	BnaA10g02720D	BnaA10T0027600ZS	BnAAO4-A	chrA10	MACEDLVFAVNGERFEVFSVHPSTTLLEFLRSSTPFKSSKLSCGEGGCGACIVILSKYDPVSDKVEEYSINSCLTLLCSINECSITTSVGLGNTERGFHPIHKRFAGFHASQCGFCTPGMCISLYSALSNAHNSQSPPDYLTASAAEKSISGNLCRCTGYRPIADACKSFAVDVDIEDLGFNSFWRKGESREEMLKKLPPYNPEKDLVSFPDFLKAKIKRQRNVLDQVRYHWSTPGSVEELQEILATINSGGDRGLVKLVVGNTGTGYYKEVKQYGRYIDISHIPEMSMIKKDDRGIEIGAVVTISKVIEALMEEDTSGYVFKKIGIHMEKVANHFIRNSGSIGGNLVMAQSKNFPSDITTLLLAADASVHMMNAGRHERRRIGEFLVSPPIIDTTAVL…	1340	ATGGCGTGTGAGGATTTGGTGTTTGCTGTTAACGGAGAGAGATTTGAAGTCTTTTCGGTTCATCCTTCTACTACTTTGCTTGAGTTCTTGCGTTCAAGCACTCCCTTTAAGAGCTCCAAGCTCAGCTGTGGCGAAGGTACACATACAGACCCATACATACACTTTGTCATTTTTCTAATGAATATTGGTATCTTTCGTGCTTGTATCATGTACTTTTATGTTTGAACCTCAAATTCATATTTAGAAGCTTCTTGTGATTATATATGAAGATTCTTCAATTTCTATGATTTGGAGGATCAAAACTTGTGTCTTCACAAAAAAGTCATGATTTTGTTGTTTGAATCCGGTAAATAATTAGACGAACTGTTATAATCGATGGCTACTTGTTCCTTCCTTTTC…	ATGGCGTGTGAGGATTTGGTGTTTGCTGTTAACGGAGAGAGATTTGAAGTCTTTTCGGTTCATCCTTCTACTACTTTGCTTGAGTTCTTGCGTTCAAGCACTCCCTTTAAGAGCTCCAAGCTCAGCTGTGGCGAAGGGGGTTGTGGTGCTTGCATCGTGATACTATCAAAATATGATCCAGTGTCAGACAAAGTCGAGGAGTATTCTATAAACTCGTGCTTGACCCTTCTTTGCAGCATAAATGAGTGTTCCATAACCACATCCGTCGGACTAGGAAACACCGAAAGAGGCTTTCACCCAATCCACAAAAGATTCGCTGGGTTCCACGCCTCGCAGTGTGGTTTTTGCACTCCGGGGATGTGCATCTCTCTCTACTCCGCTCTTTCAAACGCACATAAC…	ATGGCGTGTGAGGATTTGGTGTTTGCTGTTAACGGAGAGAGATTTGAAGTCTTTTCGGTTCATCCTTCTACTACTTTGCTTGAGTTCTTGCGTTCAAGCACTCCCTTTAAGAGCTCCAAGCTCAGCTGTGGCGAAGGGGGTTGTGGTGCTTGCATCGTGATACTATCAAAATATGATCCAGTGTCAGACAAAGTCGAGGAGTATTCTATAAACTCGTGCTTGACCCTTCTTTGCAGCATAAATGAGTGTTCCATAACCACATCCGTCGGACTAGGAAACACCGAAAGAGGCTTTCACCCAATCCACAAAAGATTCGCTGGGTTCCACGCCTCGCAGTGTGGTTTTTGCACTCCGGGGATGTGCATCTCTCTCTACTCCGCTCTTTCAAACGCACATAAC…	6.08	147346	WGD	Chloroplast.
	BnaC05g02700D	BnaC05T0028900ZS	BnAAO4-C	chrC05	MACEDLVFAVNGERFEVFSVHPSTTLLEFLRSSTPFKSLKLSCGEGGCGACIVILSKYDPVSDKVEEYSINSCLTLLCSVNECSITTADGLGNTERGFHPIHKRFAGFHASQCGFCTPGMCISLYSALSNAHNSNPPDYLTASAAEKSISGNLCRCTGYRPIADACKSFAADVDIEDLGFNSFWRKGESREEMLKKLPPYDPDKDLVAFPDFLKAKIKRQHNVLDQMRYHWSTPGSVEELQEILATINSGGDRGLLKLVVGNTGTGYYKEVKQYSRYIDISHIPEMSMIKKDDRGIEIGAVVTISKVIDALMDEDTSGYVFKKIGIHMEKVANHFIRNSGSIGGNLVMAQSKNFPSDITTLLLAADASVHTMNAGRHERRRIGEFLVSPPIIDTTTVLL…	1338	ATGGCGTGTGAAGATTTGGTGTTTGCTGTTAACGGAGAGAGATTTGAAGTCTTTTCCGTTCATCCTTCTACTACTTTGCTTGAGTTCTTGCGCTCCAGCACTCCCTTCAAGAGCCTCAAGCTCAGCTGTGGCGAAGGTATCTTTTTCGTGCTTTTATTCGGTTTGTATCATGTGCTTCTTCTATGTTTGAACCTCAAATTCATATCTAGAAGCTTCTTGTGATAATATATGAAGATTCTTCAGTTTCTATGAGTTGGAGGATTAAAACTTGTGTCTCCACAGAAAAAAAAGTCATGATTTTGATGGTTTGAAATCCGGTAACAGTTTAGATAAATTGTTATAATCAATGTCTACTTGCTCTTTCCTTTTGGGAAGTCAATCCGTATGCGTTGACGTTTG…	ATGGCGTGTGAAGATTTGGTGTTTGCTGTTAACGGAGAGAGATTTGAAGTCTTTTCCGTTCATCCTTCTACTACTTTGCTTGAGTTCTTGCGCTCCAGCACTCCCTTCAAGAGCCTCAAGCTCAGCTGTGGCGAAGGGGGTTGTGGTGCTTGCATCGTGATTCTATCAAAATACGATCCAGTGTCAGACAAAGTCGAGGAGTATTCTATAAACTCTTGCCTGACCCTTCTTTGCAGCGTAAATGAGTGTTCCATAACCACAGCTGACGGACTAGGAAACACCGAAAGAGGTTTCCACCCTATCCACAAAAGATTCGCCGGGTTCCATGCCTCACAATGTGGTTTTTGTACCCCGGGGATGTGCATCTCTCTTTACTCCGCTCTTTCAAACGCACATAAC…	ATGGCGTGTGAAGATTTGGTGTTTGCTGTTAACGGAGAGAGATTTGAAGTCTTTTCCGTTCATCCTTCTACTACTTTGCTTGAGTTCTTGCGCTCCAGCACTCCCTTCAAGAGCCTCAAGCTCAGCTGTGGCGAAGGGGGTTGTGGTGCTTGCATCGTGATTCTATCAAAATACGATCCAGTGTCAGACAAAGTCGAGGAGTATTCTATAAACTCTTGCCTGACCCTTCTTTGCAGCGTAAATGAGTGTTCCATAACCACAGCTGACGGACTAGGAAACACCGAAAGAGGTTTCCACCCTATCCACAAAAGATTCGCCGGGTTCCATGCCTCACAATGTGGTTTTTGTACCCCGGGGATGTGCATCTCTCTTTACTCCGCTCTTTCAAACGCACATAAC…	5.96	147179	WGD	Chloroplast.
	BnaA07g25490D	BnaA07T0283900ZS	BnBZO1-A	chrA07	MDNLALCEANNAPLTPITFLKRASECYPNRTSIIYGETRFTWPQTYDRCCRLAASLLSLNIAKNDIVSVLAPNIPAIYEMHFAVPMAGAVLNPINTRLDAKSIAAIFRHAQPKILFVDRNLETLARATLHLLPDEEQRNLLVIFIDEPDRPKRISSNDQLDYEELIRRGEPSSSSVARMFRIQNEHDPISLNYTSGTTSEPKGVVVSHRGVYLSSLSVIMGWEMGKFPVYLWTLPMFHCNGWNLTWSVAARGGTNVCIRHVSAPEIYKNIESHGVTHMCCVPTVLNILVQGNSLDMSQRSKPVQKVQRLGFEVLHVYGLTEATGAVLFCEWHDEWNRLPEKQQMEMKARQGVGILALADVDVKNKKTQESVPRDGTTMGEIVMKGSSIMKGYLRNPKAT…	553	ATGGACAATCTGGCGTTATGTGAAGCAAACAACGCTCCTCTAACGCCCATAACGTTCTTGAAGAGAGCTTCGGAATGTTATCCAAATAGGACTTCCATAATCTATGGAGAAACTCGTTTCACTTGGCCTCAGACCTATGACCGTTGCTGTCGTCTAGCTGCTTCTCTCCTATCTCTTAACATCGCCAAGAATGATATCGTATGTCACTTCCTCTCTCTCTCCAACAAATCTTTTTGTTTAAATTTGTTCAAAGTGTACAGTAGGTGTTAGAAAACAAATCTGAATATAAGAAATAATTATATTCATTTTAACTTGGATATGAGACATGACATTAAAAAATGTGTTTAGGTATCCGTTCTGGCCCCAAACATACCGGCCATATATGAGATGCACTTCGCT…	ATGGACAATCTGGCGTTATGTGAAGCAAACAACGCTCCTCTAACGCCCATAACGTTCTTGAAGAGAGCTTCGGAATGTTATCCAAATAGGACTTCCATAATCTATGGAGAAACTCGTTTCACTTGGCCTCAGACCTATGACCGTTGCTGTCGTCTAGCTGCTTCTCTCCTATCTCTTAACATCGCCAAGAATGATATCGTATCCGTTCTGGCCCCAAACATACCGGCCATATATGAGATGCACTTCGCTGTTCCCATGGCTGGAGCTGTCCTAAACCCTATCAACACCCGCCTTGACGCAAAATCCATCGCCGCAATCTTCCGCCACGCACAGCCCAAGATATTATTCGTAGACCGCAACCTTGAGACCTTAGCTAGAGCCACGCTCCATCTACTACCA…	ATGGACAATCTGGCGTTATGTGAAGCAAACAACGCTCCTCTAACGCCCATAACGTTCTTGAAGAGAGCTTCGGAATGTTATCCAAATAGGACTTCCATAATCTATGGAGAAACTCGTTTCACTTGGCCTCAGACCTATGACCGTTGCTGTCGTCTAGCTGCTTCTCTCCTATCTCTTAACATCGCCAAGAATGATATCGTATCCGTTCTGGCCCCAAACATACCGGCCATATATGAGATGCACTTCGCTGTTCCCATGGCTGGAGCTGTCCTAAACCCTATCAACACCCGCCTTGACGCAAAATCCATCGCCGCAATCTTCCGCCACGCACAGCCCAAGATATTATTCGTAGACCGCAACCTTGAGACCTTAGCTAGAGCCACGCTCCATCTACTACCA…	8.44	62166.8	WGD	Peroxisome
	BnaC06g27280D	BnaC06T0325500ZS	BnBZO1-C	chrC06	MDNLALCEANNAPLTPITFLKRASECYPNRTSIIYGETRFTWPQTYGRCCRLAASLLSLNIAKNDIVSVLAPNIPAIYEMHFAVPMAGAVLNPINTRLDAKSIAAIFRHAQPKILFVDRNLETLARATLHLLPDEEQRNLLVIFIDEPDRPKRISSHDQLDYEELIRRGEPSSSSVARMFRIQNEHDPISLNYTSGTTSEPKGVVVSHRGVYLNALSVIMGWEIGTFPVYLWTLPMFHCNGWNLTWSVAARGGTNVCIRHVSAPEIYKNIELHGVTHMCCVPTVLNILLQGNPLDMSQRSTPVQKVQRLGFQVLHVYGLTEATGAVLFCEWHDEWSRLPEKQQMEMKARQGVGILALADVDVKNKKTQESVPRDGKTMGEIVMKGSSIMKGYLKNPKAT…	553	ATGGACAATCTGGCGTTATGTGAAGCAAACAACGCTCCTCTAACGCCCATAACGTTCTTGAAGAGAGCTTCGGAATGTTATCCAAATAGAACTTCCATAATCTATGGAGAAACTCGTTTCACTTGGCCACAGACCTATGGCCGTTGCTGTCGTCTCGCTGCTTCTCTCCTATCTCTTAACATCGCCAAGAATGATATCGTATGTCACTTCCTCTCTCTCTCCAACAAATCTTTTTGCTTTGTTTAAAGTGTATATAGTAATCCCTTTGTTCCTAAATGTAGGATGTTCTATAGAATTTTGATGTTCCAATATATAAAATATTTAAAAACTGTGTACCCAATCATATTTTAATAGTTTATTTTGTAATTGGTTGGATATTATTAATTTATAATTTTATTG…	ATGGACAATCTGGCGTTATGTGAAGCAAACAACGCTCCTCTAACGCCCATAACGTTCTTGAAGAGAGCTTCGGAATGTTATCCAAATAGAACTTCCATAATCTATGGAGAAACTCGTTTCACTTGGCCACAGACCTATGGCCGTTGCTGTCGTCTCGCTGCTTCTCTCCTATCTCTTAACATCGCCAAGAATGATATCGTATCCGTTCTGGCCCCAAACATACCGGCCATATATGAGATGCACTTCGCTGTTCCCATGGCTGGAGCTGTCCTAAACCCTATCAACACCCGCCTCGACGCAAAATCCATCGCCGCAATCTTCCGCCACGCACAGCCCAAGATATTATTCGTAGACCGCAACCTTGAGACCTTAGCTAGAGCCACGCTCCATCTACTACCA…	ATGGACAATCTGGCGTTATGTGAAGCAAACAACGCTCCTCTAACGCCCATAACGTTCTTGAAGAGAGCTTCGGAATGTTATCCAAATAGAACTTCCATAATCTATGGAGAAACTCGTTTCACTTGGCCACAGACCTATGGCCGTTGCTGTCGTCTCGCTGCTTCTCTCCTATCTCTTAACATCGCCAAGAATGATATCGTATCCGTTCTGGCCCCAAACATACCGGCCATATATGAGATGCACTTCGCTGTTCCCATGGCTGGAGCTGTCCTAAACCCTATCAACACCCGCCTCGACGCAAAATCCATCGCCGCAATCTTCCGCCACGCACAGCCCAAGATATTATTCGTAGACCGCAACCTTGAGACCTTAGCTAGAGCCACGCTCCATCTACTACCA…	8.55	62068.8	HE	Peroxisome
	BnaA06g20370D	BnaA06T0197600ZS	BnBZO2-A	chrA06	MDNLALCDANNFPLTPITFLKRAAECYPYRTSIIYGQTRFTWPQTYYRCCRLTASLLSLNIRKNDVVSVLAPNIPAMYEMHFAVPMAGAVLNPLNTRLDAKSITTILRHAQPKIFCIDRSFETLSQEILHLLSFDDSKLNMLVIFIDETDFPKTISSSELNYESLIRRGEPTSSMVAHMFRVQNEHDPISLNYTSGTTADPKGVVISHRGAYLSSLGAIMGWEMGTCPVYLWTLPMFHCNGWTFTWSVAARGGTNVCIRHPLDLLNRSGPVEMLTGGSSPPSALVKKVQRLGFHVIHAYGLTEATGPALFCEWQDEWNRLPENQQLKLKARQGVGMLTLAETDVKNTQTQESVPRDGKTMGEIVIKGSSVMKGYLKDPKATLEAFKYGWLNTGDIGVIH…	552	ATGGATAATCTGGCGCTATGTGATGCAAACAACTTTCCTCTAACGCCCATAACATTTTTGAAGAGAGCTGCGGAATGTTATCCATATCGAACTTCCATAATCTACGGACAGACTCGCTTCACTTGGCCTCAGACCTATTACCGTTGTTGTCGTCTGACCGCCTCTCTCCTCTCTCTTAACATCCGGAAGAACGATGTAGTATGTCACCCTCTCTCCTACTCTCGCCTCACTAATATTTTTTTCAAGTGTATATATTATGTGCTATAAAAGTTTTAAAATATGTTGTGCAAAACTTTAAACATACTGCAAAACTGATGGATTAGTTACCAACTGGACATCATTATTTAATCTCTTCTTTTTCTTTTTTCTTATATTCTGAGACAAGTGATAAATGTGTGT…	ATGGATAATCTGGCGCTATGTGATGCAAACAACTTTCCTCTAACGCCCATAACATTTTTGAAGAGAGCTGCGGAATGTTATCCATATCGAACTTCCATAATCTACGGACAGACTCGCTTCACTTGGCCTCAGACCTATTACCGTTGTTGTCGTCTGACCGCCTCTCTCCTCTCTCTTAACATCCGGAAGAACGATGTAGTATCCGTCCTGGCCCCAAACATACCAGCCATGTATGAGATGCACTTCGCCGTTCCCATGGCTGGAGCTGTCCTTAATCCTCTCAACACCCGTCTCGATGCAAAATCCATAACCACAATCCTCCGCCACGCCCAGCCTAAGATCTTTTGCATAGACCGTAGTTTTGAAACCTTATCTCAAGAAATCCTCCATTTACTATCA…	ATGGATAATCTGGCGCTATGTGATGCAAACAACTTTCCTCTAACGCCCATAACATTTTTGAAGAGAGCTGCGGAATGTTATCCATATCGAACTTCCATAATCTACGGACAGACTCGCTTCACTTGGCCTCAGACCTATTACCGTTGTTGTCGTCTGACCGCCTCTCTCCTCTCTCTTAACATCCGGAAGAACGATGTAGTATCCGTCCTGGCCCCAAACATACCAGCCATGTATGAGATGCACTTCGCCGTTCCCATGGCTGGAGCTGTCCTTAATCCTCTCAACACCCGTCTCGATGCAAAATCCATAACCACAATCCTCCGCCACGCCCAGCCTAAGATCTTTTGCATAGACCGTAGTTTTGAAACCTTATCTCAAGAAATCCTCCATTTACTATCA…	8.16	61859.2	WGD	Peroxisome
	BnaC03g40840D	BnaC03T0435100ZS	BnBZO2-C	chrC03	MDNLALCDANNFPLTPITFLKRAAECYPNRTSIIYGQTRFTWPQTYDRCCRLTASLLSLNIRKNDVVSVLAPNIPAMYEMHFAVPMAGAVLNPLNTRLDAKSITTILRHAQPKIFCIDRSFETLSREILHLLSFDDSKLNMLVIFIDETDLPKTISSNELNYESLIRRGEPTSSMVAHMFRVQNEHDPISLNYTSGTTADPKGVVISHRGAYLSSLGAIMGWEMGTCPVYLWTLPMFHCNGWTLTWSVAARGGTNVCIRHVTASEIFKNIQMHGVTHMCCVPTVFNILLQGKPLDLSNRSGPVEMLTGGSSPPSALVKKVQRLGFHVIHAYGLTEATGPALFCEWQDEWNRLPENQQLKLKARQGVGILTLAETDVKNTQTQESVPRDGKTMGEIFIKG…	584	TCCCTCTTCCCTTAAACAAACGCACAAACAAAGAAGAAGACGATGGATAATCTGGCGCTATGTGATGCAAACAACTTTCCTCTAACGCCCATAACATTCTTGAAGAGAGCTGCGGAATGTTATCCAAATCGAACTTCCATAATCTACGGACAAACTCGCTTCACTTGGCCTCAGACCTATGACCGTTGCTGTCGTCTGACCGCCTCTCTCCTCTCTCTTAACATCCGGAAGAACGATGTAGTATGTCACCCTCCCTCCTACTCTCGCCTCACTAGCATTTTTTTTCAAGTGTATATATTATGTGCCATAAAAGTTTTAAAATATGTTGTGCAAAACTTTAAACATACTGCGAAACTGATGGATTAGTTACCAACTGGACATCATTATTTAATCTCTTCT…	TCCCTCTTCCCTTAAACAAACGCACAAACAAAGAAGAAGACGATGGATAATCTGGCGCTATGTGATGCAAACAACTTTCCTCTAACGCCCATAACATTCTTGAAGAGAGCTGCGGAATGTTATCCAAATCGAACTTCCATAATCTACGGACAAACTCGCTTCACTTGGCCTCAGACCTATGACCGTTGCTGTCGTCTGACCGCCTCTCTCCTCTCTCTTAACATCCGGAAGAACGATGTAGTATCCGTCCTGGCCCCAAACATACCAGCCATGTATGAGATGCACTTCGCCGTTCCCATGGCTGGAGCTGTCCTTAATCCTCTCAACACCCGTCTCGATGCAAAATCCATAACCACAATCCTCCGCCACGCCCAGCCTAAGATCTTTTGCATAGACCGT…	ATGGATAATCTGGCGCTATGTGATGCAAACAACTTTCCTCTAACGCCCATAACATTCTTGAAGAGAGCTGCGGAATGTTATCCAAATCGAACTTCCATAATCTACGGACAAACTCGCTTCACTTGGCCTCAGACCTATGACCGTTGCTGTCGTCTGACCGCCTCTCTCCTCTCTCTTAACATCCGGAAGAACGATGTAGTATCCGTCCTGGCCCCAAACATACCAGCCATGTATGAGATGCACTTCGCCGTTCCCATGGCTGGAGCTGTCCTTAATCCTCTCAACACCCGTCTCGATGCAAAATCCATAACCACAATCCTCCGCCACGCCCAGCCTAAGATCTTTTGCATAGACCGTAGTTTTGAAACCTTATCTCGAGAAATCCTCCATTTGCTATCA…	8.53	65313.3		Peroxisome
	BnaA02g12290D	BnaA02T0158500ZS	BnBZO3-A	chrA02	MQLKARQGIRNITLADVDVKNTTTQESVPRDGKTTGEIVIKGNSVMKGYLKNPKATSEAFKDGWFNTGDIGVIHPDGHLEIKDRSKDIIISGGENISSIEVEKVLYENQKVVEAAVVAMPHPLWGETPCAFIVLKVEFVTSERDLIAYCRDSMPHFMCPRKVVFLQELPKNSNGKILKSKLRDIAKAFVVDEDGVGSKKVQRRGVDHVSSRL	212	ATGCAGCTGAAAGCAAGGCAAGGGATAAGAAACATAACGCTAGCAGACGTTGACGTAAAGAACACGACAACTCAGGAGAGTGTCCCACGCGACGGCAAGACAACAGGAGAGATCGTCATCAAAGGAAACAGTGTAATGAAAGGCTATCTAAAGAACCCTAAAGCAACATCTGAAGCGTTTAAAGACGGATGGTTCAACACTGGAGATATAGGTGTGATTCATCCTGATGGGCACTTAGAGATCAAAGATCGATCCAAAGACATCATCATCTCGGGAGGTGAGAACATCAGCAGTATAGAGGTCGAGAAAGTCCTTTACGAGAATCAGAAAGTGGTCGAGGCTGCTGTGGTGGCCATGCCTCACCCTCTTTGGGGTGAAACTCCCTGTGCATTTATTGTT…	ATGCAGCTGAAAGCAAGGCAAGGGATAAGAAACATAACGCTAGCAGACGTTGACGTAAAGAACACGACAACTCAGGAGAGTGTCCCACGCGACGGCAAGACAACAGGAGAGATCGTCATCAAAGGAAACAGTGTAATGAAAGGCTATCTAAAGAACCCTAAAGCAACATCTGAAGCGTTTAAAGACGGATGGTTCAACACTGGAGATATAGGTGTGATTCATCCTGATGGGCACTTAGAGATCAAAGATCGATCCAAAGACATCATCATCTCGGGAGGTGAGAACATCAGCAGTATAGAGGTCGAGAAAGTCCTTTACGAGAATCAGAAAGTGGTCGAGGCTGCTGTGGTGGCCATGCCTCACCCTCTTTGGGGTGAAACTCCCTGTGCATTTATTGTT…	ATGCAGCTGAAAGCAAGGCAAGGGATAAGAAACATAACGCTAGCAGACGTTGACGTAAAGAACACGACAACTCAGGAGAGTGTCCCACGCGACGGCAAGACAACAGGAGAGATCGTCATCAAAGGAAACAGTGTAATGAAAGGCTATCTAAAGAACCCTAAAGCAACATCTGAAGCGTTTAAAGACGGATGGTTCAACACTGGAGATATAGGTGTGATTCATCCTGATGGGCACTTAGAGATCAAAGATCGATCCAAAGACATCATCATCTCGGGAGGTGAGAACATCAGCAGTATAGAGGTCGAGAAAGTCCTTTACGAGAATCAGAAAGTGGTCGAGGCTGCTGTGGTGGCCATGCCTCACCCTCTTTGGGGTGAAACTCCCTGTGCATTTATTGTT…	8.88	23546.2	WGD	Chloroplast. Peroxisome.
	BnaA09g20370D	BnaA09T0236600ZS	BnAPR1-1-A	chrA09	MAMAATVSSSGITSSAFSRSVISSEPKVSQIGSLKLLDRVSVTTPMSLKKRSSVKPLNAEPKRNDSMVPLAATMVAQVAEEVVEAEDFAELAKKLENASPLEIMDKALEMFGNDIAIAFSGAEDVALIEYAHLTGRPYRVFSLDTGRLNPETYRFFDAVEKHYGIRIEYMFPDSVEVQGLVRSKGLFSFYEDGHQECCRVRKVRPLRRALKGLRAWITGQRKDQSPGTRSEIPVVQVDPVFEGLDGGAGSLVKWNPVANVEGSDVWSFLRTMDVPVNTLHAAGYVSIGCEPCTRAVLPGQHEREGRWWWEDAKAKECGLHKGNIKENANVNGESKPVVEDIFKSENVVALSRQGIENLVKLENRKEPWIVVLYAPWCPFCQAMEASYDELADKLAGSGV…	457	ATCTGTAAAAAAAGAAAGAAGAAGAAATCAAATCTATCCAAAATCTGTCTTTCCGATTCGAAATCTTGCTGTGAAGAAAATGGCAATGGCAGCAACAGTCTCTTCTTCAGGGATCACAAGCTCTGCTTTCTCTCGTTCCGTGATCTCTTCAGAACCCAAAGGTAACAAGATCAAGTTTCAATTTTTCTACGAATTCTCAACTTCTCGACTCAAAATCTGAGAAATTGTTTGATGGGTTTCTCTTAATTACATCAAAGTCGGTTCCTTTACGTACGAATTTGCAGAATCTGAAATCTAATTTAAGCTTTTTTTTAAAAATCTTTCTTACAGTATCACAGATCGGTTCGTTGAAGTTATTAGACCGTGTTAGTGTCACAACTCCGATGTCTCTGAAGAAGC…	ATCTGTAAAAAAAGAAAGAAGAAGAAATCAAATCTATCCAAAATCTGTCTTTCCGATTCGAAATCTTGCTGTGAAGAAAATGGCAATGGCAGCAACAGTCTCTTCTTCAGGGATCACAAGCTCTGCTTTCTCTCGTTCCGTGATCTCTTCAGAACCCAAAGTATCACAGATCGGTTCGTTGAAGTTATTAGACCGTGTTAGTGTCACAACTCCGATGTCTCTGAAGAAGCGATCATCCGTCAAGCCCTTAAACGCTGAGCCAAAGAGGAACGACTCTATGGTCCCTCTTGCAGCAACAATGGTAGCACAAGTCGCAGAGGAAGTAGTAGAGGCTGAGGATTTTGCAGAGCTTGCTAAGAAGCTAGAGAATGCTTCACCTCTTGAGATTATGGATAAAGC…	ATGGCAATGGCAGCAACAGTCTCTTCTTCAGGGATCACAAGCTCTGCTTTCTCTCGTTCCGTGATCTCTTCAGAACCCAAAGTATCACAGATCGGTTCGTTGAAGTTATTAGACCGTGTTAGTGTCACAACTCCGATGTCTCTGAAGAAGCGATCATCCGTCAAGCCCTTAAACGCTGAGCCAAAGAGGAACGACTCTATGGTCCCTCTTGCAGCAACAATGGTAGCACAAGTCGCAGAGGAAGTAGTAGAGGCTGAGGATTTTGCAGAGCTTGCTAAGAAGCTAGAGAATGCTTCACCTCTTGAGATTATGGATAAAGCCCTCGAGATGTTCGGCAACGACATCGCTATTGCTTTTAGTGGTGCTGAAGATGTTGCTCTGATTGAGTACGCTCATTTA…	6.39	50732	SE	Chloroplast.
	BnaC09g22760D	BnaC09T0278900ZS	BnAPR1-1-C	chrC09	MAMAATVSSSGITSCAFSRSVISSEPKVSQIGSLKLLDRVSVTTPMPLNLSGKRSSVKPLNAEPKRNDSMVPLAATMVAQVAEEVVETEDFAELAKKLENASPLQIMDKALEMFGNDIAIAFSGAEDVALIEYAHLTGRPYRVFSLDTGRLNPETYRFFDAVETHYGIRIEYMFPDSVEVQGLVRSKGLFSFYEDGHQECCRVRKVRPLRRALKGLRAWITGQRKDQSPGTRSEIPVVQVDPVFEGLDGGAGSLVKWNPVANVEGSHVWSFLRTMDVPVNTLHAAGYVSIGCEPCTRAVFPGQHEREGRWWWEDAKAKECGLHKGNIKENANVNGESKPIVEDIFKSENLVALSRQGIDNLVKLENRKEPWIVVLYAPWCPFCQAMEASYDELADKLAG…	460	ATCTGTCAAAAAAAAAGAAAGAAGAAGAAATCAAAACTATCCAAAATCTGTCTTTCCAATTCGAAATCTTGCTGTGAAGGAATGGCAATGGCTGCAACAGTCTCTTCTTCAGGGATCACAAGCTGTGCTTTCTCTCGTTCTGTGATCTCTTCAGAACCCAAAGGTAATAAGATCAAGTTTCAATTTTTCTACGAATCCTCAACTTCTCGAACTCAAAATCTGAGAAATTGTTCGATGAGTTTCTCTTAGTTACATCAAATTCGGTTCCTTTATTGCAGAATCTGAAATCTAATTTAAGTTTTTAAATCTTTCTTACAGTATCGCAAATCGGTTCGTTGAAGTTATTAGACCGTGTTAGTGTCACAACTCCGATGCCTCTGAATCTATCTGGGAAGCGAT…	ATCTGTCAAAAAAAAAGAAAGAAGAAGAAATCAAAACTATCCAAAATCTGTCTTTCCAATTCGAAATCTTGCTGTGAAGGAATGGCAATGGCTGCAACAGTCTCTTCTTCAGGGATCACAAGCTGTGCTTTCTCTCGTTCTGTGATCTCTTCAGAACCCAAAGTATCGCAAATCGGTTCGTTGAAGTTATTAGACCGTGTTAGTGTCACAACTCCGATGCCTCTGAATCTATCTGGGAAGCGATCATCCGTCAAGCCCTTAAACGCTGAGCCAAAGAGGAACGACTCTATGGTCCCTCTTGCAGCAACAATGGTAGCACAAGTCGCAGAGGAAGTAGTTGAGACAGAGGATTTTGCAGAGCTTGCTAAGAAGCTAGAGAATGCTTCACCTCTTCAGATT…	ATGGCAATGGCTGCAACAGTCTCTTCTTCAGGGATCACAAGCTGTGCTTTCTCTCGTTCTGTGATCTCTTCAGAACCCAAAGTATCGCAAATCGGTTCGTTGAAGTTATTAGACCGTGTTAGTGTCACAACTCCGATGCCTCTGAATCTATCTGGGAAGCGATCATCCGTCAAGCCCTTAAACGCTGAGCCAAAGAGGAACGACTCTATGGTCCCTCTTGCAGCAACAATGGTAGCACAAGTCGCAGAGGAAGTAGTTGAGACAGAGGATTTTGCAGAGCTTGCTAAGAAGCTAGAGAATGCTTCACCTCTTCAGATTATGGATAAAGCCCTCGAGATGTTCGGCAACGACATCGCTATTGCTTTTAGTGGTGCTGAGGATGTTGCTTTGATTGAGTAC…	6.25	50978.2	SE	Chloroplast.
	BnaA03g59800D	BnaA03T0586600ZS	BnAPR2-1-A	chrA03_random	MALAVTSSSTAISGSSFSRSGPCSDRKALQICSFRLSDLSHVSQRRYSLKSLKAESPPTRNDSLVTRASTLITPGVEEKEEDVEDFEQLAKKLEEASPLEIMDKALQKFGSNIAIAFSGAEDVALIEYARLTGRPFRVFSLDTGRLNPETYRLFDAVEKQYGIRIEYTFPDAVEVQALVRNKGLFSFYEDGHQECCRVRKVRPLRRALKGLKAWITGQRKDQSPGTRSEIPIVQVDPVFEGLDGGVGSLVKWNPLANVEGGDVWNFLRTMDVPVNALHAQGYVSIGCEPCTRPVLPGQHEREGRWWWEDAKAKECGLHKGNIKKEDDSTTADLAPAIVHDIFESSNVVALSRGGIENLLKLGNRKEPWLVVLYAPWCPFCQAMEASYVELAEKLAVKGI…	482	CTTGTATCCAATCTACTCATCTTCCCTGAACAACAACCAAAGAGATTATCTCCTTCTGAACATTTTCGAATCGGAGAGTTATGGCCTTAGCTGTCACTTCTTCTTCAACTGCCATCTCTGGATCAAGTTTCTCACGCTCTGGACCTTGTTCTGATCGTAAAGGTACTTACTAGCTCCTCATTCTCAAAAACGATCCTCAGATGGTGTTCACTGTAACCTGATGATGTGCCGTTCACTTTCGCAGCTCTTCAAATCTGTTCGTTTAGGTTATCTGATCTATCCCATGTCTCACAAAGACGTTACTCTCTCAAATCCCTAAAGGCTGAGTCACCACCTACACGCAACGACTCTTTGGTTACCCGTGCTTCGACCCTAATCACTCCTGGTTCGTTACGATTC…	CTTGTATCCAATCTACTCATCTTCCCTGAACAACAACCAAAGAGATTATCTCCTTCTGAACATTTTCGAATCGGAGAGTTATGGCCTTAGCTGTCACTTCTTCTTCAACTGCCATCTCTGGATCAAGTTTCTCACGCTCTGGACCTTGTTCTGATCGTAAAGCTCTTCAAATCTGTTCGTTTAGGTTATCTGATCTATCCCATGTCTCACAAAGACGTTACTCTCTCAAATCCCTAAAGGCTGAGTCACCACCTACACGCAACGACTCTTTGGTTACCCGTGCTTCGACCCTAATCACTCCTGGAGTGGAAGAGAAGGAAGAAGACGTTGAGGATTTCGAGCAACTCGCGAAGAAGCTCGAAGAGGCTTCTCCACTTGAAATCATGGACAAAGCTCTCC…	ATGGCCTTAGCTGTCACTTCTTCTTCAACTGCCATCTCTGGATCAAGTTTCTCACGCTCTGGACCTTGTTCTGATCGTAAAGCTCTTCAAATCTGTTCGTTTAGGTTATCTGATCTATCCCATGTCTCACAAAGACGTTACTCTCTCAAATCCCTAAAGGCTGAGTCACCACCTACACGCAACGACTCTTTGGTTACCCGTGCTTCGACCCTAATCACTCCTGGAGTGGAAGAGAAGGAAGAAGACGTTGAGGATTTCGAGCAACTCGCGAAGAAGCTCGAAGAGGCTTCTCCACTTGAAATCATGGACAAAGCTCTCCAGAAATTCGGAAGCAACATCGCAATTGCTTTCAGTGGTGCTGAAGATGTTGCACTGATCGAATACGCTCGGTTAACGGGA…	7.08	53880.5	WGD	Chloroplast.
	BnaC04g19270D	BnaC04T0240200ZS	BnAPR2-1-C	chrC04	MALAVTSSSTAISGSSFSRSGPSSDPKALQICSFRLSELSHVSQRRYSLKSLKAESHTRNDSLVTRASTLITPEVEEKEEDVEDFEQLAKKLEEASPLEIMDKALQKFRSNIAIAFSGAEDVALIEYARLTGRPFRVFSLDTGRLNPETYRLFDAVEKQYGIRIEYTFPDAVEVQALVRNKGLFSFYEDGHQECCRVRKVRPLRRALKGLKAWITGQRKDQSPGTRSEIPIVQVDPVFEGLDGGVGSLVKWNPLANVEGGDVWNFLRTMDVPVNALHAQGYVSIGCEPCTRPVLPGQHEREGRWWWEDAKAKECGLHKGNIKKEDDTTADLAPAIVHDIFESNNVVALSRGGIENLLKLGNRKEPWLVVLYAPWCPFCQAMEASYVELAEKLAVKGVKV…	481	CTGAACAAGACCAACAACAACCAAAGAGATTATTATCTCCTTCATTCCCTTTGAACATTTTCGAATTGGAGAGTTATGGCTTTAGCTGTCACTTCTTCTTCAACTGCCATCTCTGGATCCAGTTTCTCACGCTCTGGACCTTCTTCTGATCCTAAAGGTACTAACTCCTCATTCTATTTCGTTACTTCAAAATCAACCCTCAGATTGTGTTTACTGTAACCTGATGATGTTCCGTTCACTTTTGCAGCTCTTCAAATCTGTTCGTTTAGGTTATCTGAGCTATCCCATGTCTCTCAAAGACGTTACTCTCTCAAATCCCTAAAGGCTGAGTCACATACACGCAACGACTCTTTGGTTACCCGTGCTTCGACCCTAATCACTCCAGGTTCGTTACTGAAA…	CTGAACAAGACCAACAACAACCAAAGAGATTATTATCTCCTTCATTCCCTTTGAACATTTTCGAATTGGAGAGTTATGGCTTTAGCTGTCACTTCTTCTTCAACTGCCATCTCTGGATCCAGTTTCTCACGCTCTGGACCTTCTTCTGATCCTAAAGCTCTTCAAATCTGTTCGTTTAGGTTATCTGAGCTATCCCATGTCTCTCAAAGACGTTACTCTCTCAAATCCCTAAAGGCTGAGTCACATACACGCAACGACTCTTTGGTTACCCGTGCTTCGACCCTAATCACTCCAGAAGTGGAAGAGAAAGAAGAAGACGTTGAGGATTTCGAGCAACTCGCGAAGAAGCTGGAAGAGGCTTCTCCACTTGAAATCATGGACAAAGCTCTCCAGAAATTC…	ATGGCTTTAGCTGTCACTTCTTCTTCAACTGCCATCTCTGGATCCAGTTTCTCACGCTCTGGACCTTCTTCTGATCCTAAAGCTCTTCAAATCTGTTCGTTTAGGTTATCTGAGCTATCCCATGTCTCTCAAAGACGTTACTCTCTCAAATCCCTAAAGGCTGAGTCACATACACGCAACGACTCTTTGGTTACCCGTGCTTCGACCCTAATCACTCCAGAAGTGGAAGAGAAAGAAGAAGACGTTGAGGATTTCGAGCAACTCGCGAAGAAGCTGGAAGAGGCTTCTCCACTTGAAATCATGGACAAAGCTCTCCAGAAATTCAGAAGCAACATCGCAATTGCTTTCAGTGGGGCTGAAGATGTTGCACTGATCGAATACGCTCGTTTAACCGGAAGG…	6.82	53994.6	SD	Chloroplast.
	BnaA01g11840D	BnaA01T0120900ZS	BnAPR3-1-A	chrA01	MALAINVSSSSSSAISTSSFPSSELKVSAPRIGSLRLSDRVNVSSASLSLSGKRSSSVKPLNVQSIAKESFVPSQAASMVASEVTEKLDVVEVEDFEELAKSLETASPLEIMDKALEKFGNDIAIAFSGAEDVALIEYAHLTGRPFRVFSLDTGRLNPETYRLFDTVEKHYGIRIEYMFPDAVEVQALVRNKGLFSFYEDGHQECCRIRKVRPLRRALKGLRAWITGQRKDQSPGTRSEIPVVQVDPVFEGLDGGAGSLVKWNPVANVEGNDVWNFLRTMDVPVNTLHAAGYVSIGCEPCTRAVLPGQHEREGRWWWEDAKAKECGLHKGNIKENSNGNANANVNGTSSTVADIFKSENVVSLSRQGIENLMKLENRKEAWIVVLYAPWCPFCQAMEGS…	470	ATACAAACAAAACAAAACAAAACATAACACACATTTGGTTAATAGAAATCTGTTTTTTCTTTGCTTGAAATGGCACTAGCGATCAACGTTTCCTCATCTTCTTCTTCTGCGATCTCAACCTCTAGCTTTCCTTCCTCAGAGCTCAAAGGTAATTTAAAAAAAATGCTTGATGGATCTTTGTGAATTGGTTCAAAATTCGAAACTAATTCGAACCCGGTTTTGTGTTTTATTCCTCAGTTTCAGCTCCACGGATCGGTTCATTGAGGTTATCCGATCGTGTCAATGTCTCATCGGCGTCTCTGAGTCTATCCGGGAAACGATCATCATCGGTGAAGCCTCTGAATGTTCAGTCAATTGCAAAGGAGTCGTTTGTTCCTTCTCAAGCAGCGTCCATGGTTG…	ATACAAACAAAACAAAACAAAACATAACACACATTTGGTTAATAGAAATCTGTTTTTTCTTTGCTTGAAATGGCACTAGCGATCAACGTTTCCTCATCTTCTTCTTCTGCGATCTCAACCTCTAGCTTTCCTTCCTCAGAGCTCAAAGTTTCAGCTCCACGGATCGGTTCATTGAGGTTATCCGATCGTGTCAATGTCTCATCGGCGTCTCTGAGTCTATCCGGGAAACGATCATCATCGGTGAAGCCTCTGAATGTTCAGTCAATTGCAAAGGAGTCGTTTGTTCCTTCTCAAGCAGCGTCCATGGTTGCTTCTGAGGTTACAGAGAAACTAGATGTGGTGGAAGTGGAAGACTTCGAGGAGCTAGCAAAGAGTCTAGAGACCGCTTCTCCTCTTGAG…	ATGGCACTAGCGATCAACGTTTCCTCATCTTCTTCTTCTGCGATCTCAACCTCTAGCTTTCCTTCCTCAGAGCTCAAAGTTTCAGCTCCACGGATCGGTTCATTGAGGTTATCCGATCGTGTCAATGTCTCATCGGCGTCTCTGAGTCTATCCGGGAAACGATCATCATCGGTGAAGCCTCTGAATGTTCAGTCAATTGCAAAGGAGTCGTTTGTTCCTTCTCAAGCAGCGTCCATGGTTGCTTCTGAGGTTACAGAGAAACTAGATGTGGTGGAAGTGGAAGACTTCGAGGAGCTAGCAAAGAGTCTAGAGACCGCTTCTCCTCTTGAGATCATGGACAAGGCTCTTGAGAAGTTCGGAAACGACATCGCAATCGCGTTTAGTGGAGCAGAAGACGTT…	6.39	51787.7	WGD	Chloroplast.
	BnaA03g45080D	BnaA03T0463700ZS	BnAPR3-2-A	chrA03	MALAINVSSSSSSISTSSFPSSDLKAPQIGWLRLSDRINVSSASLSLSGKRSSVKALNVQSITKESMVPPQAASMVASEIREKVDVIDVEDFEELAKKLETASPLEIMDKALEKFGNDIAIAFSGAEDVALIEYAHLTGRPYRVFSLDTGRLNPETYRLFDTVEKHYGIRIEYMFPDAVEVQALVRNKGLFSFYEDGHQECCRIRKVRPLRRALKGLRAWITGQRKDQSPGTRSEIPVVQVDPVFEGLDGGVGSLVKWNPVANVEGNDVWSFLRTMDVPVNTLHAAGYVSIGCEPCTRAVLPGQHEREGRWWWEDAKAKECGLHKGNIKESSNGNNAAVNGNGTTSTVDDIFKSENVVSLSRQGIENLMKLENRKEAWIVVLYAPWCPFCQAMEASFDE…	468	TCAAACCAAACAAAACAACACTTAGATCGTACAATTGTCTGAAAATTTTATAAAATAAATTTTGTTTTGTGTGAAATGGCACTAGCAATCAACGTTTCTTCATCTTCTTCTTCGATCTCAACCTCTAGCTTCCCTTCTTCAGACCTCAAAGCTCCACAAATCGGTTGGCTGAGGTTATCAGATCGTATCAATGTCTCATCTGCGTCTCTGAGTCTATCCGGGAAACGATCCTCGGTGAAAGCTCTGAACGTGCAGTCAATCACAAAGGAATCCATGGTTCCTCCTCAAGCAGCATCCATGGTTGCTTCTGGTAAGTTATTTTAAATTGGATCTTGGTTTAGTTTTTGTTGGTTTAGTATATATATATATATGCTAATGATCTTGTCCCCTTTTTTTACA…	TCAAACCAAACAAAACAACACTTAGATCGTACAATTGTCTGAAAATTTTATAAAATAAATTTTGTTTTGTGTGAAATGGCACTAGCAATCAACGTTTCTTCATCTTCTTCTTCGATCTCAACCTCTAGCTTCCCTTCTTCAGACCTCAAAGCTCCACAAATCGGTTGGCTGAGGTTATCAGATCGTATCAATGTCTCATCTGCGTCTCTGAGTCTATCCGGGAAACGATCCTCGGTGAAAGCTCTGAACGTGCAGTCAATCACAAAGGAATCCATGGTTCCTCCTCAAGCAGCATCCATGGTTGCTTCTGAGATTAGAGAGAAAGTAGATGTGATCGACGTGGAAGACTTTGAGGAGCTAGCGAAGAAGCTAGAGACCGCTTCTCCTCTTGAAATCATG…	ATGGCACTAGCAATCAACGTTTCTTCATCTTCTTCTTCGATCTCAACCTCTAGCTTCCCTTCTTCAGACCTCAAAGCTCCACAAATCGGTTGGCTGAGGTTATCAGATCGTATCAATGTCTCATCTGCGTCTCTGAGTCTATCCGGGAAACGATCCTCGGTGAAAGCTCTGAACGTGCAGTCAATCACAAAGGAATCCATGGTTCCTCCTCAAGCAGCATCCATGGTTGCTTCTGAGATTAGAGAGAAAGTAGATGTGATCGACGTGGAAGACTTTGAGGAGCTAGCGAAGAAGCTAGAGACCGCTTCTCCTCTTGAAATCATGGACAAGGCTCTCGAAAAATTCGGAAACGATATTGCAATTGCCTTTAGTGGAGCCGAAGACGTTGCTCTTATTGAG…	6.18	51828.9	HE	Chloroplast.
	BnaC01g13420D	BnaC01T0148400ZS	BnAPR3-1-C	chrC01	MALAINVSSSSSSVISTSSFPSSELKVSAPRIGSLRLSDRVNVSTASLSLSGKQSSSVKPLNVQSVAKESFVPSQAASMVTSEVTEKLDVVEVEDFEELAKSLETASPLEIMDKALEKFGNDIAIAFSGAEDVALIEYAHLTGRPFRVFSLDTGRLNPETYRLFDTVEKHYGIRIEYMFPDAVEVQALVRNKGLFSFYEDGHQECCRIRKVRPLRRALKGLRAWITGQRKDQSPGTRSEIPVVQVDPVFEGLDGGAGSLVKWNPVANVEGNDVWNFLRTMDVPVNTLHAAGYVSIGCEPCTRAVLPGQHEREGRWWWEDAKAKECGLHKGNIKENSNANAAANVNGTSSTVADIFKSENVVSLSRQGIENLMKLGNRKEAWIVVLYAPWCPFCQAMEGS…	470	TCATTCAAACAAAACAAAACACACTTGGGTAATAGAAATCTGTCTTTCTTTGGGTGAAATGGCACTAGCGATCAACGTTTCTTCATCTTCTTCTTCTGTGATCTCAACCTCTAGCTTCCCTTCCTCAGAGCTCAAAGGTAATTTAAAAAATTGCTTAATGAATCGTTGTGAATTTTGGGTTAGATTGGTTCAAAATTCGAAACTAATTCGAACCCGGTTTGTGTTTTATTCCTCAGTTTCGGCTCCACGGATCGGTTCATTGAGGTTATCCGATCGTGTCAATGTCTCAACGGCGTCTCTGAGTCTATCCGGGAAACAATCATCATCGGTGAAGCCTCTGAATGTGCAGTCAGTTGCAAAGGAGTCGTTTGTTCCTTCTCAAGCAGCGTCCATGGTGAC…	TCATTCAAACAAAACAAAACACACTTGGGTAATAGAAATCTGTCTTTCTTTGGGTGAAATGGCACTAGCGATCAACGTTTCTTCATCTTCTTCTTCTGTGATCTCAACCTCTAGCTTCCCTTCCTCAGAGCTCAAAGTTTCGGCTCCACGGATCGGTTCATTGAGGTTATCCGATCGTGTCAATGTCTCAACGGCGTCTCTGAGTCTATCCGGGAAACAATCATCATCGGTGAAGCCTCTGAATGTGCAGTCAGTTGCAAAGGAGTCGTTTGTTCCTTCTCAAGCAGCGTCCATGGTGACTTCTGAGGTTACAGAGAAACTAGATGTGGTGGAAGTGGAAGACTTCGAGGAGCTAGCAAAGAGTCTAGAGACCGCTTCTCCTCTTGAGATCATGGACAA…	ATGGCACTAGCGATCAACGTTTCTTCATCTTCTTCTTCTGTGATCTCAACCTCTAGCTTCCCTTCCTCAGAGCTCAAAGTTTCGGCTCCACGGATCGGTTCATTGAGGTTATCCGATCGTGTCAATGTCTCAACGGCGTCTCTGAGTCTATCCGGGAAACAATCATCATCGGTGAAGCCTCTGAATGTGCAGTCAGTTGCAAAGGAGTCGTTTGTTCCTTCTCAAGCAGCGTCCATGGTGACTTCTGAGGTTACAGAGAAACTAGATGTGGTGGAAGTGGAAGACTTCGAGGAGCTAGCAAAGAGTCTAGAGACCGCTTCTCCTCTTGAGATCATGGACAAGGCTCTTGAGAAGTTCGGAAACGACATCGCAATCGCCTTTAGTGGAGCAGAAGACGTT…	6.38	51716.7	WGD	Chloroplast.
	BnaC07g37060D	BnaC07T0439600ZS	BnAPR3-2-C	chrC07	MALAINVSSSSSSISTSSFPSSDLKAPQIGWLRLSDRINVSSASLSVSGKRSSVKALNVQSITKESTVPPQAASMVASEIREKVDVIEVEDFEELAKKLETASPLEIMDKALEKFGNDIAIAFSGAEDVALIEYAHLTGRPYRVFSLDTGRLNPETYRLFDTVEKHYGIRIEYMFPDAVEVQALVRNKGLFSFYEDGHQECCRIRKVRPLRRALKGLRAWITGQRKDQSPGTRSEIPVVQVDPVFEGLDGGVGSLVKWNPVANVEGNDVWSFLRTMDVPVNTLHAAGYVSIGCEPCTRAVLPGQHEREGRWWWEDAKAKECGLHKGNIKESNATVNVNGTTSTVDDIFRSENVVSLSRQGIENLMKLENRKEAWIVVLYAPWCPFCQAMEASFDELADK…	464	TCAAACCAAACAAAACAACACTTAGATCGTAAAATTGTCTGACAAAATTTATAAAATAATTTTTGTTTGGTGTGAAATGGCACTAGCAATCAACGTTTCTTCATCTTCTTCTTCGATCTCAACCTCTAGCTTCCCTTCTTCAGACCTCAAAGCTCCACAAATCGGTTGGCTGAGGTTATCAGATCGTATCAATGTCTCATCAGCGTCTCTAAGTGTATCCGGGAAACGATCCTCGGTGAAAGCTCTGAACGTGCAGTCAATCACAAAGGAATCTACGGTTCCTCCTCAAGCAGCATCCATGGTTGCTTCTGGTAAGTTATTTTAAATTGGATCTTGGTTTAGTTTTTGTTGGTTTAGTATATATATATATATGCTAATGATCTTGTCCCCTTTTTTTAC…	TCAAACCAAACAAAACAACACTTAGATCGTAAAATTGTCTGACAAAATTTATAAAATAATTTTTGTTTGGTGTGAAATGGCACTAGCAATCAACGTTTCTTCATCTTCTTCTTCGATCTCAACCTCTAGCTTCCCTTCTTCAGACCTCAAAGCTCCACAAATCGGTTGGCTGAGGTTATCAGATCGTATCAATGTCTCATCAGCGTCTCTAAGTGTATCCGGGAAACGATCCTCGGTGAAAGCTCTGAACGTGCAGTCAATCACAAAGGAATCTACGGTTCCTCCTCAAGCAGCATCCATGGTTGCTTCTGAGATTAGAGAGAAAGTAGATGTGATCGAAGTGGAAGACTTTGAGGAGCTAGCAAAGAAGCTAGAAACTGCTTCTCCTCTTGAAATCAT…	ATGGCACTAGCAATCAACGTTTCTTCATCTTCTTCTTCGATCTCAACCTCTAGCTTCCCTTCTTCAGACCTCAAAGCTCCACAAATCGGTTGGCTGAGGTTATCAGATCGTATCAATGTCTCATCAGCGTCTCTAAGTGTATCCGGGAAACGATCCTCGGTGAAAGCTCTGAACGTGCAGTCAATCACAAAGGAATCTACGGTTCCTCCTCAAGCAGCATCCATGGTTGCTTCTGAGATTAGAGAGAAAGTAGATGTGATCGAAGTGGAAGACTTTGAGGAGCTAGCAAAGAAGCTAGAAACTGCTTCTCCTCTTGAAATCATGGACAAGGCTCTCGAAAAATTCGGAAACGACATTGCAATTGCGTTTAGTGGAGCTGAAGACGTTGCTCTGATTGAG…	6.18	51512.5	WGD	Chloroplast.
	BnaA03g36860D	BnaA03T0374300ZS	BnATPS1-1-A	chrA03	MASMAAVLNKTPFLSQPLTKSPSSDLPIAAVSFPSKPRRGNITVRAGLITPDGGKLVELIVEEPRRREKKHEAATELPRVELTAIDMQWMHVLSEGWASPLGGFMRESEFLQTLHFNSLRLDDGSVVNMSVPIVLAIDDEQKASIGESKRVALVDSDGNPVAILTDIEIYKHPKEERIARTWGTTAPGLPYVEEAISNAGNWLIGGDLEVLEPVKYNDGLDRFRLSPAELRKELEKRGADAVFAFQLRNPVHNGHALLMTDTRRRLLEMGYKNPILLLHPLGGYTKADDVPLSWRMKQHEKVLEDGVLDPETTVVSIFPSPMHYAGPTEVQWHAKARINAGANFYIVGRDPAGMGHPVEKRDLYDADHGKKVLSMAPGLERLNILPFKVAAYDKTQGKM…	462	ATTTGCAGACATGGTCCTTTAATTACTCTTATAACACTATAAAAGCTCCTCGTCTCTCTCACGGCTTCTCCACTGAAGCAGCCATAGCCTGAGAGAGAAGCTTCAATGGCGTCCATGGCTGCAGTCCTCAACAAAACTCCTTTCCTCTCTCAGCCACTCACCAAATCTCCATCCTCCGATCTCCCCATCGCCGCCGTTTCTTTCCCGTCGAAACCTCGCCGTGGAAACATCACCGTTCGCGCCGGGCTGATCACGCCCGACGGCGGAAAGCTCGTAGAGCTTATCGTGGAGGAGCCACGACGGCGGGAGAAGAAGCACGAGGCGGCGACGGAGCTGCCGCGCGTGGAGCTGACGGCGATAGACATGCAGTGGATGCACGTCTTGAGCGAAGGCTGGGCG…	ATTTGCAGACATGGTCCTTTAATTACTCTTATAACACTATAAAAGCTCCTCGTCTCTCTCACGGCTTCTCCACTGAAGCAGCCATAGCCTGAGAGAGAAGCTTCAATGGCGTCCATGGCTGCAGTCCTCAACAAAACTCCTTTCCTCTCTCAGCCACTCACCAAATCTCCATCCTCCGATCTCCCCATCGCCGCCGTTTCTTTCCCGTCGAAACCTCGCCGTGGAAACATCACCGTTCGCGCCGGGCTGATCACGCCCGACGGCGGAAAGCTCGTAGAGCTTATCGTGGAGGAGCCACGACGGCGGGAGAAGAAGCACGAGGCGGCGACGGAGCTGCCGCGCGTGGAGCTGACGGCGATAGACATGCAGTGGATGCACGTCTTGAGCGAAGGCTGGGCG…	ATGGCGTCCATGGCTGCAGTCCTCAACAAAACTCCTTTCCTCTCTCAGCCACTCACCAAATCTCCATCCTCCGATCTCCCCATCGCCGCCGTTTCTTTCCCGTCGAAACCTCGCCGTGGAAACATCACCGTTCGCGCCGGGCTGATCACGCCCGACGGCGGAAAGCTCGTAGAGCTTATCGTGGAGGAGCCACGACGGCGGGAGAAGAAGCACGAGGCGGCGACGGAGCTGCCGCGCGTGGAGCTGACGGCGATAGACATGCAGTGGATGCACGTCTTGAGCGAAGGCTGGGCGAGCCCACTCGGAGGGTTCATGAGAGAATCCGAGTTCCTCCAAACTCTTCATTTCAACTCGCTTCGTCTTGACGACGGATCGGTTGTCAACATGTCGGTGCCTATC…	6.21	51187.7	WGD	Cytoplasm.
[truncated: 72 more rows]
