# Supplementary material for: Evolution and comparative transcriptome analysis of glucosinolate pathway genes in Brassica napus L
Source: Front Plant Sci. 2024 Dec 10;15:1483635. doi: 10.3389/fpls.2024.1483635 (PMC11666375; doi:10.3389/fpls.2024.1483635)
Supplement: Supplementary file 5 [file Table4.xls]

## Sheet: Sheet1
Supplemental Table S4. Syntenic relationship of glucosinolates biosynthesis genes in B. napus, Brassica rape, and Brassica oleracea.
Orthologous Pairs between B. napus and B. rapa or B. oleracea								Homologous Exchange (HE) Event in B. napus								Segmental Exchange (SE) Event in B. napus								Segemental Duplication (SD) Event in B. napus
ID	Gene ID	Gene name	Chromosome no.	Correponding Gene ID.	Chromosome no.	Duplication pattern	Note	ID	Gene ID	Gene name	Chromosome no.	Correponding Gene ID.	Chromosome no.	Duplication pattern	Note	ID	Gene ID	Gene name	Chromosome no.	Correponding Gene ID.	Chromosome no.	Duplication pattern	Note	ID	Gene ID	Gene name	Chromosome no.	Correponding Gene ID.	Chromosome no.	Duplication pattern	Note
GSBRNA2T00138591001	BnaA01g20890D	BnBCAT3-2-A-AG	chrA01	Brara.A02171.1.v1.3	chrA01	WGD	confidence	GSBRNA2T00067431001	BnaA03g50240D	BnGGP1-1-A	chrA03	GSBRNA2T00099719001	chrC07	HE	confidence	GSBRNA2T00050135001	BnaA03g54400D	BnAPK2-2-A	chrA03	Bol018584	chrC07	SE	confidence	GSBRNA2T00068030001	BnaA01g24750D	BnTGG1-3-A	chrA01	GSBRNA2T00083741001	chrC01	SD	confidence
GSBRNA2T00039914001	BnaA01g06540D	BnGGP1-2-A	chrA01	Brara.A00693.1.v1.3	chrA01	WGD	confidence	GSBRNA2T00024491001	BnaC03g17120D	BnGST10-1-C-IG	chrC03	GSBRNA2T00142119001	chrA03	HE	confidence	GSBRNA2T00076984001	BnaA04g20510D	BnMAM1-4-A-AG	chrA04	Bol037823	chrA05	SE	confidence	GSBRNA2T00141991001	BnaA03g15200D	BnGS-OH-1-A-AG	chrA03	GSBRNA2T00031853001	chrC08	SD	confidence
GSBRNA2T00072855001	BnaA01g32120D	BnIQD1-1-A	chrA01	Brara.A03516.1.v1.3	chrA01	WGD	confidence	GSBRNA2T00060776001	BnaC03g13560D	BnNIT-1-C	chrC03	GSBRNA2T00062630001	chrA03	HE	confidence	GSBRNA2T00035668001	BnaA06g12720D	BnST5c-1-A-AG	chrA06	Bol039965	chrA06	SE	confidence	GSBRNA2T00125529001	BnaA05g14040D	BnESP-2-A	chrA05	GSBRNA2T00046010001	chrA05	SD	confidence
GSBRNA2T00131278001	BnaA01g08750D	BnMYC4-1-A	chrA01	Brara.A00912.1.v1.3	chrA01	WGD	confidence	GSBRNA2T00048827001	BnaA03g45730D	BnGHS1-2-A	chrA03	GSBRNA2T00157083001	chrC07	HE	confidence	GSBRNA2T00035672001	BnaA06g12690D	BnMYB51-3-A-IG	chrA06	Bol030761	chrA06	SE	confidence	GSBRNA2T00003340001	BnaA06g01390D	BnESP-3-A	chrA06	GSBRNA2T00062364001	chrA06	SD	confidence
GSBRNA2T00010069001	BnaA01g28080D	BnNSP-1-A	chrA01	Brara.A03060.1.v1.3	chrA01	WGD	confidence	GSBRNA2T00106793001	BnaA03g45080D	BnAPR-5-A	chrA03	GSBRNA2T00156974001	chrC07	HE	confidence	GSBRNA2T00024596001	BnaA06g00610D	BnESP-1-A	chrA06	Bol039072	chrA06	SE	confidence	GSBRNA2T00067968001	BnaC03g60820D	BnCYP79B2-1-C-IG	chrC03	GSBRNA2T00150971001	chrA03	SD	prediction
GSBRNA2T00072672001	BnaA01g12900D	BnGHS1-1-A	chrA01	Brara.A01324.1.v1.3	chrA01	WGD	confidence	GSBRNA2T00142760001	BnaC07g07390D	BnFAMA3-C	chrC07	GSBRNA2T00128323001	chrA07	HE	prediction	GSBRNA2T00062364001	BnaC06g06830D	BnESP-3-C	chrC06	Brara.F00079.1.v1.3	chrC06	SE	confidence	GSBRNA2T00123186001	BnaA04g24160D	BnCYP83A1-2-A-AG	chrA04	GSBRNA2T00084662001	chrC05	SD	confidence
GSBRNA2T00131663001	BnaA01g11840D	BnAPR-4-A	chrA01	Brara.A01222.1.v1.3	chrA01	WGD	confidence	GSBRNA2T00157675001	BnaC09g23550D	BnBAT5-2-C-AG	chrC09	GSBRNA2T00145429001	chrC09	HE	confidence	GSBRNA2T00063713001	BnaA09g08470D	BnTGG1-8-A	chrA09	Bol019343	chrA09	SE	confidence	GSBRNA2T00124039001	BnaC04g19270D	BnAPR-2-C	chrC04	GSBRNA2T00028621001	chrC05	SD	confidence
GSBRNA2T00043603001	BnaA01g19120D	BnATPS3-1-A	chrA01	Brara.A02053.1.v1.3	chrA01	WGD	confidence	GSBRNA2T00158357001	BnaC03g43470D	BnFAMA1-C	chrC03	GSBRNA2T00154882001	chrA03	HE	confidence	GSBRNA2T00094497001	BnaA09g20370D	BnAPR-1-A	chrA09	Bol012039	chrA09	SE	confidence	GSBRNA2T00011147001	BnaC04g52970D	BnLeuC1-5-C-AG	chrC04_random	GSBRNA2T00016986001	chrA05	SD	confidence
GSBRNA2T00039720001	BnaA01g34610D	BnCYP79B2-2-A-IG	chrA01_random	Brara.A00082.1.v1.3	chrA01	WGD	confidence	GSBRNA2T00021360001	BnaC03g41100D	BnBCAT4-3-C-AG	chrC03	GSBRNA2T00137387001	chrA08	HE	confidence	GSBRNA2T00157821001	BnaC09g22760D	BnAPR-1-C	chrC09	Brara.I02216.1.v1.3	chrC09	SE	confidence	GSBRNA2T00128661001	BnaC07g19420D	BnbHLH05-1-C	chrC07	GSBRNA2T00054728001	chrC07	SD	confidence
GSBRNA2T00039722001	BnaA01g34620D	BnAPK2-3-A	chrA01_random	Brara.A00081.1.v1.3	chrA01	WGD	confidence	GSBRNA2T00125141001	BnaC03g35860D	BnIQD1-2-C	chrC03	GSBRNA2T00111725001	chrC03	HE	confidence	GSBRNA2T00010581001	BnaA09g52790D	BnTGG1-9-A	chrA09_random	Bol019343	chrA05	SE	confidence	GSBRNA2T00139597001	BnaC08g18080D	BnMYB51-2-C-IG	chrC08	GSBRNA2T00035672001	chrC09	SD	confidence
GSBRNA2T00088541001	BnaA02g08270D	BnCYP83F2-2-A-IG	chrA02	Brara.B01227.1.v1.3	chrA02	WGD	confidence	GSBRNA2T00067964001	BnaC03g60800D	BnAPK2-1-C	chrC03	GSBRNA2T00150969001	chrA04	HE	confidence	GSBRNA2T00050432001	BnaA04g17110D			Bol033283	chrC04	SE		GSBRNA2T00075481001	BnaC03g24020D			GSBRNA2T00139095001		SD
GSBRNA2T00143167001	BnaA02g03440D	BnGSTF12-2-A-AG	chrA02	Brara.B00697.1.v1.3	chrA02	WGD	confidence	GSBRNA2T00085665001	BnaC04g42530D	BnUGT74C1-1-C-AG	chrC04	GSBRNA2T00006382001	chrA06	HE	confidence	GSBRNA2T00131227001	BnaC01g00800D	BnCYP79B2-2-C-IG	chrC01	Brara.A00082.1.v1.3	chrC01	SE	confidence	GSBRNA2T00136837001	BnaC08g37160D	BnMYB51-3-C-IG	chrC08	GSBRNA2T00016192001	chrA09	SD	confidence
GSBRNA2T00143335001	BnaA02g02020D	BnIPMDH1-1-A-AG	chrA02	Brara.B00539.1.v1.3	chrA02	WGD	confidence	GSBRNA2T00054164001	BnaC05g12520D	BnCYP79F1-1-C-AG	chrC05	GSBRNA2T00057963001	chrA05	HE	confidence	GSBRNA2T00130348001	BnaC01g07810D	BnGGP1-2-C	chrC01	Brara.A00693.1.v1.3	chrA01	SE	confidence
GSBRNA2T00104338001	BnaA02g20830D	BnMAM1-7-A-AG	chrA02	Brara.B02634.1.v1.3	chrA02	WGD	confidence	GSBRNA2T00073278001	BnaC05g43610D	BnPYK10-3-C	chrC05	GSBRNA2T00080668001	chrA07	HE	confidence	GSBRNA2T00080269001	BnaC01g10420D	BnMYC4-1-C	chrC01	Brara.A00912.1.v1.3	chrC01	SE	confidence
GSBRNA2T00086419001	BnaA02g33040D	BnMAM3-2-A-AG	chrA02	Brara.B03732.1.v1.3	chrA02	WGD	confidence	GSBRNA2T00106030001	BnaC05g39470D	BnESM1-1-C	chrC05	GSBRNA2T00104768001	chrC06	HE	confidence	GSBRNA2T00083741001	BnaC01g31650D	BnTGG1-3-C	chrC01	Brara.A02730.1.v1.3	chrA02	SE	confidence
GSBRNA2T00092372001	BnaA02g16690D	BnMYB122-2-A-IG	chrA02	Brara.B02092.1.v1.3	chrA02	WGD	confidence	GSBRNA2T00067491001	BnaC06g27280D	BnBZO-1-C	chrC06	GSBRNA2T00124469001	chrA06	HE	confidence	GSBRNA2T00131229001	BnaC01g00790D	BnAPK2-3-C	chrC01	Brara.A00081.1.v1.3	chrA02	SE	confidence
GSBRNA2T00091634001	BnaA02g29990D	BnNSP-6-A	chrA02	Brara.B03424.1.v1.3	chrA02	WGD	confidence	GSBRNA2T00142981001	BnaC07g26280D	BnNSP-5-C	chrC07	GSBRNA2T00144442001	chrA08	HE	confidence	GSBRNA2T00090739001	BnaC01g22950D	BnATPS3-1-C	chrC01	Brara.A02053.1.v1.3	chrA02	SE	confidence
GSBRNA2T00016406001	BnaA02g34880D	BnCHY1-A	chrA02	Brara.B03984.1.v1.3	chrA02	WGD	confidence	GSBRNA2T00047390001	BnaC08g15390D	BnFMOGS-OX5-1-C-AG	chrC08	GSBRNA2T00015200001	chrC08	HE	confidence	GSBRNA2T00074464001	BnaC02g11750D	BnCYP83F2-2-C-IG	chrC02	Brara.B01227.1.v1.3	chrA02	SE	prediction
GSBRNA2T00090978001	BnaA02g12290D	BnBZO-3-A	chrA02	Brara.B01633.1.v1.3	chrA02	WGD	confidence	GSBRNA2T00055036001	BnaC08g19680D	BnIGMT2-5-C-IG	chrC08	GSBRNA2T00102801001	chrC08	HE	confidence	GSBRNA2T00071732001	BnaC02g41790D	BnMAM3-1-C-AG	chrC02	Brara.B03732.1.v1.3	chrC02	SE	confidence
GSBRNA2T00104381001	BnaA02g21080D	BnAPR-2-A	chrA02	Brara.B02659.1.v1.3	chrA02	WGD	confidence	GSBRNA2T00050495001	BnaC09g13360D	BnFMOGS-OX1-1-C-AG	chrC09	GSBRNA2T00070646001	chrA09	HE	confidence	GSBRNA2T00071741001	BnaC02g41860D	BnMYB34-4-C-IG	chrC02	Brara.B03737.1.v1.3	chrC06	SE	prediction
GSBRNA2T00011561001	BnaA02g36350D	BnMAM1-9-A-AG	chrA02_random	Brara.B02550.1.v1.3	chrA02	WGD	confidence	GSBRNA2T00115942001	BnaC09g10110D	BnSUR1-2-C-IG	chrC09	GSBRNA2T00091620001	chrA05	HE	confidence	GSBRNA2T00082810001	BnaC02g22640D	BnSt5a1-C-IG	chrC02	Brara.B02115.1.v1.3	chrC02	SE	confidence
GSBRNA2T00049379001	BnaA03g01690D	BnASA1-2-A-IG	chrA03	Brara.C00223.1.v1.3	chrA03	WGD	confidence	GSBRNA2T00146117001	BnaC09g05060D	BnMYB34-2-C-IG	chrC09	GSBRNA2T00094719001	chrC04	HE	confidence	GSBRNA2T00114880001	BnaC02g07090D	BnGSTF12-3-A-AG	chrC02	Brara.B00697.1.v1.3	chrA02	SE	confidence
GSBRNA2T00148646001	BnaA03g10380D	BnCYP83F2-3-A-IG	chrA03	Brara.C01202.1.v1.3	chrA03	WGD	confidence	GSBRNA2T00094806001	BnaC09g40240D	BnTFL2-1-C	chrC09	GSBRNA2T00065893001	chrC07	HE	confidence	GSBRNA2T00113262001	BnaC02g27590D	BnMAM1-3-C-AG	chrC02	Brara.B02550.1.v1.3	chrA03	SE	confidence
GSBRNA2T00142119001	BnaA03g14150D	BnGST10-1-A-IG	chrA03	Brara.C01576.1.v1.3	chrA03	WGD	confidence	GSBRNA2T00135048001	BnaC09g08710D	BnAPK1-1-C	chrC09	GSBRNA2T00063703001	chrC08	HE	confidence	GSBRNA2T00120710001	BnaC02g38400D	BnNSP-4-C	chrC02	Brara.B03424.1.v1.3	chrA03	SE	confidence
GSBRNA2T00113607001	BnaA03g39710D	BnMAM1-2-A-AG	chrA03	Brara.C04200.1.v1.3	chrA03	WGD	confidence	GSBRNA2T00041384001	BnaCnng06300D	BnGSTF11-1-C-AG	chrCnn_random	GSBRNA2T00076117001	chrA03	HE	confidence	GSBRNA2T00114885001	BnaC02g07040D	BnNIT-3-C	chrC02	Brara.B00694.1.v1.3	chrA03	SE	confidence
GSBRNA2T00113547001	BnaA03g40190D	BnMYB28-1-A-AG	chrA03	Brara.C04255.1.v1.3	chrA03	WGD	confidence									GSBRNA2T00022613001	BnaC02g45100D	BnCHY1-C	chrC02_random	Brara.B03984.1.v1.3	chrA03	SE	confidence
GSBRNA2T00129660001	BnaA03g02170D	BnMYB29-2-A-AG	chrA03	Brara.C00311.1.v1.3	chrA03	WGD	confidence								confidence	GSBRNA2T00134394001	BnaC03g02240D	BnASA1-2-C-IG	chrC03	Brara.C00223.1.v1.3	chrA03	SE	confidence
GSBRNA2T00113599001	BnaA03g39790D	BnMYB34-1-A-IG	chrA03	Brara.C04207.1.v1.3	chrA03	WGD	confidence								confidence	GSBRNA2T00134508001	BnaC03g03210D	BnMYB29-2-C-AG	chrC03	Brara.C00311.1.v1.3	chrC03	SE	prediction
GSBRNA2T00151524001	BnaA03g24950D	BnBAT5-1-A-AG	chrA03	Brara.C02692.1.v1.3	chrA03	WGD	confidence									GSBRNA2T00002344001	BnaC03g30450D	BnAOP3-2-C-AG	chrC03	Brara.C02776.1.v1.3	chrC03	SE	confidence
GSBRNA2T00130195001	BnaA03g06690D	BnTFL2-2-A	chrA03	Brara.C00778.1.v1.3	chrA03	WGD	prediction									GSBRNA2T00084662001	BnaC04g47910D	BnCYP83A1-2-C-AG	chrC04	Brara.D02547.1.v1.3	chrA05_random	SE	confidence
GSBRNA2T00111698001	BnaA03g30810D	BnPYK10-1-A	chrA03	Brara.C03281.1.v1.3	chrA03	WGD	confidence									GSBRNA2T00056895001	BnaC04g12860D	BnUGT74C1-3-C-AG	chrC04	Brara.E01192.1.v1.3	chrC05	SE	confidence
GSBRNA2T00062630001	BnaA03g10890D	BnNIT-1-A	chrA03	Brara.C01252.1.v1.3	chrA03	WGD	confidence									GSBRNA2T00068846001	BnaC06g40420D	BnIPMDH2-2-C-AG	chrC06	Brara.G03718.1.v1.3	chrC06	SE	confidence
GSBRNA2T00155065001	BnaA03g38670D	BnAPK1-2-A	chrA03	Brara.C04102.1.v1.3	chrA03	WGD	confidence									GSBRNA2T00103495001	BnaC06g34990D	BnST5b-2-C-AG	chrC06	Brara.G02287.1.v1.3	chrA06	SE	confidence
GSBRNA2T00157083001	BnaC07g37950D	BnGHS1-2-C	chrC07	Bol042077	chrC07	WGD	confidence									GSBRNA2T00158262001	BnaC07g17990D	BnESP-5-C	chrC07	Brara.F03740.1.v1.3	chrC08	SE	confidence
GSBRNA2T00156974001	BnaC07g37060D	BnAPR-4-C	chrC07	Bol024279	chrC07	WGD	confidence									GSBRNA2T00001212001	BnaC08g10080D	BnTGG1-4-C	chrC08	Brara.H00793.1.v1.3	chrA09	SE	confidence
GSBRNA2T00154839001	BnaA03g36860D	BnATPS1-1-A	chrA03	Brara.C03894.1.v1.3	chrA03	WGD	confidence									GSBRNA2T00018263001	BnaC09g00410D	BnAOP3-1-C-AG	chrC09	Brara.I00199.1.v1.3	chrA09	SE	confidence
GSBRNA2T00059597001	BnaA03g57230D	BnAOP3-2-A-AG	chrA03_random	Brara.I00199.1.v1.3	chrA09	WGD	confidence									GSBRNA2T00115684001	BnaC09g19610D	BnbHLH05-2-C	chrC09	Brara.I01949.1.v1.3	chrC09	SE	confidence
GSBRNA2T00028621001	BnaA03g59800D	BnAPR-3-A	chrA03_random	Brara.K01709.1.v1.3	chrA04	WGD	confidence									GSBRNA2T00094875001	BnaC09g40740D	BnGSTF12-1-A-AG	chrC09	Brara.E03532.1.v1.3	chrA09	SE	confidence
GSBRNA2T00032852001	BnaA04g12790D	BnCYP79B3-1-A-IG	chrA04	Brara.D01320.1.v1.3	chrA04	WGD	confidence									GSBRNA2T00146148001	BnaC09g05300D	BnMYB28-2-C-AG	chrC09	Brara.I00661.1.v1.3	chrA10	SE	confidence
GSBRNA2T00111231001	BnaA04g06630D	BnCYP83A1-1-A-AG	chrA04	Brara.D00699.1.v1.3	chrA04	WGD	confidence									GSBRNA2T00077191001	BnaA08g05070D	BnLeuC1-1-A-AG	chrA08	Bol033454	chrA08	SE	confidence
GSBRNA2T00043394001	BnaA04g17890D	BnGS-OH-3-A-AG	chrA04	Brara.D01847.1.v1.3	chrA04	WGD	confidence
GSBRNA2T00043389001	BnaA04g17910D	BnGSTF9-1-A-IG	chrA04	Brara.D01851.1.v1.3	chrA04	WGD	confidence
GSBRNA2T00111198001	BnaA04g06890D	BnLeuC1-2-A-AG	chrA04	Brara.D00718.1.v1.3	chrC04	WGD	confidence
GSBRNA2T00074108001	BnaA05g11170D	BnUGT74C1-2-A-AG	chrA05	Brara.E01192.1.v1.3	chrchrC06	WGD	confidence
GSBRNA2T00048447001	BnaA05g16830D	BnATPS1-2-A	chrA05	Brara.E01970.1.v1.3	chrA05	WGD	confidence
GSBRNA2T00004033001	BnaA05g36800D	BnBCAT4-1-A-AG	chrA05_random	Brara.E02232.1.v1.3	chrA03	WGD	confidence
GSBRNA2T00016985001	BnaA05g34460D	BnLeuD1-1-A-AG	chrA05_random	Brara.C02184.1.v1.3	chrA06	WGD	confidence
GSBRNA2T00125455001	BnaA06g15650D	BnBCAT3-1-A-AG	chrA06	Brara.F01572.1.v1.3	chrC06	WGD	confidence
GSBRNA2T00043145001	BnaA06g14950D	BnIGMT2-5-A-IG	chrA06	Brara.F01513.1.v1.3	chrC05	WGD	confidence
GSBRNA2T00050209001	BnaA06g20370D	BnBZO-2-A	chrA06	Brara.F01919.1.v1.3	chrA06	WGD	confidence
GSBRNA2T00023683001	BnaA06g40330D	BnbHLH05-1-A	chrA06_random	Brara.F03595.1.v1.3	chrA06	WGD	confidence
GSBRNA2T00087133001	BnaA06g38980D	BnNIT-2-A	chrA06_random	Brara.F02021.1.v1.3	chrA07	WGD	confidence
GSBRNA2T00146292001	BnaA07g35490D	BnIPMDH2-2-A-AG	chrA07	Brara.G03718.1.v1.3	chrA07	WGD	confidence
GSBRNA2T00102696001	BnaA07g31250D	BnST5b-2-A-AG	chrA07	Brara.G02287.1.v1.3	chrA07	WGD	confidence
GSBRNA2T00050738001	BnaA07g00460D	BnSUR1-1-A-IG	chrA07	Brara.G00024.1.v1.3	chrA07	WGD	confidence
GSBRNA2T00102693001	BnaA07g31220D	BnMYB122-1-A-IG	chrA07	Brara.G03210.1.v1.3	chrA01	WGD	prediction
GSBRNA2T00128323001	BnaA07g05980D	BnFAMA1-3-A	chrA07	Brara.A02600.1.v1.3	chrA07	WGD	confidence
GSBRNA2T00099129001	BnaA07g19610D	BnPEN3-A	chrA07	Brara.G02000.1.v1.3	chrA08	WGD	confidence
GSBRNA2T00150971001	BnaA08g16100D	BnCYP79B2-1-A-IG	chrA08	Brara.H01763.1.v1.3	chrA08	WGD	confidence
GSBRNA2T00059280001	BnaA08g04520D	BnCYP83B1-1-A-IG	chrA08	Brara.H00529.1.v1.3	chrA08	WGD	confidence
GSBRNA2T00079451001	BnaA08g15650D	BnCYP83F3-1-A-IG	chrA08	Brara.H01718.1.v1.3	chrA08	WGD	confidence
GSBRNA2T00089813001	BnaA08g29080D	BnDof1.1-1-A	chrA08	Brara.H02911.1.v1.3	chrA08	WGD	confidence
GSBRNA2T00021803001	BnaA08g13020D	BnGGP1-3-A	chrA08	Brara.H01404.1.v1.3	chrC08	WGD	confidence
GSBRNA2T00004725001	BnaA08g31350D	BnTGG1-6-A	chrA08_random	Brara.H02552.1.v1.3	chrA09	WGD	confidence
GSBRNA2T00058078001	BnaA09g18160D	BnbHLH05-2-A	chrA09	Brara.I01949.1.v1.3	chrA09	WGD	confidence
GSBRNA2T00122195001	BnaA09g49290D	BnDof1.1-2-A	chrA09	Brara.I05344.1.v1.3	chrA09	WGD	confidence
GSBRNA2T00090709001	BnaA09g29790D	BnUGT74B1-A-1	chrA09	Brara.I03192.1.v1.3	chrA09	WGD	confidence
GSBRNA2T00145429001	BnaA09g21160D	BnBAT5-3-A-AG	chrA09	Brara.I02281.1.v1.3	chrA09	WGD	confidence
GSBRNA2T00136244001	BnaA10g24820D	BnASA1-1-A-IG	chrA10	Brara.J02642.1.v1.3	chrA02	WGD	confidence
GSBRNA2T00065642001	BnaA10g11280D	BnCYP83F2-4-A-IG	chrA10	Brara.J01147.1.v1.3	chrA02	WGD	confidence
GSBRNA2T00135361001	BnaA10g17440D	BnGSTF12-1-C-AG	chrA10	Brara.E03532.1.v1.3	chrA02	WGD	prediction
GSBRNA2T00136149001	BnaA10g23980D	BnMYB29-1-A-AG	chrA10	Brara.J02534.1.v1.3	chrA02	WGD	confidence
GSBRNA2T00095360001	BnaA10g09090D	BnTSB1-1-A-IG	chrA10	Brara.J00944.1.v1.3	chrA06	WGD	confidence
GSBRNA2T00136281001	BnaA10g25130D	BnCYP79A2-1-A-IG	chrA10	Brara.J02675.1.v1.3	chrA01	WGD	confidence
GSBRNA2T00150262001	BnaA10g02720D	BnAAO4-A	chrA10	Brara.J00271.1.v1.3	chrA01	WGD	confidence
GSBRNA2T00075520001	BnaAnng06570D	BnMAM3-1-A-AG	chrAnn_random	Brara.B03732.1.v1.3	chrA01	WGD	confidence
GSBRNA2T00075529001	BnaAnng06630D	BnMYB34-4-A-IG	chrAnn_random	Brara.B03737.1.v1.3	chrC01	WGD	confidence
GSBRNA2T00119669001	BnaAnng01260D	BnCYP79A2-2-A-IG	chrAnn_random	Brara.B00169.1.v1.3	chrC01	WGD	confidence
GSBRNA2T00025869001	BnaAnng15950D	BnTFL2-3-A	chrAnn_random	Brara.B00724.1.v1.3	chrA01	WGD	confidence
GSBRNA2T00092222001	BnaAnng10080D	BnESP-4-A	chrAnn_random	Brara.F03740.1.v1.3	chrA05	WGD	confidence
GSBRNA2T00082056001	BnaA05g12590D			Brara.E01358.1.v1.3	chrA01	WGD	confidence
GSBRNA2T00024032001	BnaC01g24090D	BnMAM1-4-C-AG	chrC01	Bol004800	chrC03	WGD	confidence
GSBRNA2T00018616001	BnaC01g39030D	BnIQD1-1-C	chrC01	Bol023096	chrA02	WGD	confidence
GSBRNA2T00138265001	BnaC01g13420D	BnAPR-3-C	chrC01	Bol028479	chrA02	WGD	confidence
GSBRNA2T00008669001	BnaC01g41470D	BnGHS1-1-C	chrC01_random	Bol014965	chrA02	WGD	confidence
GSBRNA2T00152503001	BnaC02g26810D	BnMAM1-2-C-AG	chrC02	Bol016496	chrA02	WGD	confidence
GSBRNA2T00078668001	BnaC02g02400D	BnCYP79A2-3-C-IG	chrC02	Bol024473	chrA08	WGD	confidence
GSBRNA2T00082812001	BnaC02g22630D	BnMYB122-2-C-IG	chrC02	Bol026204	chrC03	WGD	confidence
GSBRNA2T00103901001	BnaC02g31070D	BnESP-4-C	chrC02	Bol024137	chrA03	WGD	confidence
GSBRNA2T00060717001	BnaC03g13070D	BnCYP83F2-3-C-IG	chrC03	Bol026044	chrA03	WGD	confidence
GSBRNA2T00154882001	BnaA03g37180D	BnFAMA1-1-A	chrA03	Brara.C03932.1.v1.3	chrC03	WGD	confidence
GSBRNA2T00137387001	BnaA03g35400D	BnBCAT4-2-A-AG	chrA03	Brara.C03755.1.v1.3	chrA08	WGD	confidence
GSBRNA2T00111725001	BnaA03g30550D	BnIQD1-2-A	chrA03	Brara.C03261.1.v1.3	chrC03	WGD	confidence
GSBRNA2T00140652001	BnaC03g08560D	BnTFL2-2-C	chrC03	Bol034455	chrC03	WGD	confidence
GSBRNA2T00000574001	BnaC03g54910D	BnNIT-4-C	chrC03	Bol041291	chrC04	WGD	confidence
GSBRNA2T00150969001	BnaA08g16110D	BnAPK2-1-A	chrA08	Brara.H01764.1.v1.3	chrA04	WGD	confidence
GSBRNA2T00072935001	BnaC03g65140D	BnGHS1-3-C	chrC03	Bol010659	chrC04	WGD	confidence
GSBRNA2T00017125001	BnaC03g77460D	BnGGP1-3-C	chrC03_random	Bol012989	chrA04	WGD	confidence
GSBRNA2T00003734001	BnaC03g73000D	BnBAT5-1-C-AG	chrC03_random	Bol030524	chrA04	WGD	confidence
GSBRNA2T00033888001	BnaC03g78280D	BnMVP1-2-C	chrC03_random	Bol035147	chrA05	WGD	confidence
GSBRNA2T00070244001	BnaC04g29320D	BnCYP83A1-1-C-AG	chrC04	Bol040365	chrA03_random	WGD	confidence
GSBRNA2T00105071001	BnaC04g41510D	BnGSTF9-1-C-IG	chrC04	Bol033376	chrA06	WGD	confidence
GSBRNA2T00006382001	BnaA04g18440D	BnUGT74C1-1-A-AG	chrA04	Brara.D01919.1.v1.3	chrC05	WGD	confidence
GSBRNA2T00026981001	BnaC05g33030D	BnBCAT4-1-C-AG	chrC05	Bol018130	chrA05	WGD	confidence
GSBRNA2T00057963001	BnaA06g11000D	BnCYP79F2-1-A-AG	chrA06	Brara.F01137.1.v1.3	chrA05	WGD	confidence
GSBRNA2T00100685001	BnaC05g05320D	BnDof1.1-2-C	chrC05	Bol041144	chrC05	WGD	confidence
GSBRNA2T00006526001	BnaC05g14250D	BnMYB51-4-C-IG	chrC05	Bol030761	chrC05	WGD	confidence
GSBRNA2T00119153001	BnaC05g16360D	BnIGMT2-4-C-IG	chrC05	Bol020664	chrC06	WGD	confidence
GSBRNA2T00080668001	BnaA05g29150D	BnPYK10-2-A	chrA05	Brara.E03100.1.v1.3	chrC06	WGD	confidence
GSBRNA2T00104768001	BnaA05g25230D	BnESM1-2-A	chrA05	Brara.E02698.1.v1.3	chrA07	WGD	confidence
GSBRNA2T00002777001	BnaC05g02700D	BnAAO4-C	chrC05	Bol040907	chrC06	WGD	confidence
GSBRNA2T00030086001	BnaC05g50780D	BnUGT74B1-1-C-IG	chrC05_random	Bol005786	chrA06	WGD	confidence
GSBRNA2T00022181001	BnaC06g25040D	BnCYP83F1-3-A-IG	chrC06	Bol017375	chrA06	WGD	confidence
GSBRNA2T00103485001	BnaC06g34910D	BnMYB122-1-C-IG	chrC06	Bol026204	chrA07	WGD	confidence
GSBRNA2T00118001001	BnaC06g25540D	BnTGG1-7-C	chrC06	Bol017328	chrA07	WGD	confidence
GSBRNA2T00124469001	BnaA07g25490D	BnBZO-1-A	chrA07	Brara.G02617.1.v1.3	chrA06	WGD	confidence
GSBRNA2T00112295001	BnaA07g11060D	BnIGMT2-2-A-IG	chrA07	Brara.H02297.1.v1.3	chrC07	WGD	confidence
GSBRNA2T00099719001	BnaC07g42720D	BnGGP1-1-C	chrC07	Bol033672	chrC07	WGD	confidence
GSBRNA2T00144442001	BnaA06g30390D	BnNSP-7-A	chrA06	Brara.F03028.1.v1.3	chrA08	WGD	confidence
GSBRNA2T00039752001	BnaC07g51280D	BnCYP79B2-3-C-IG	chrC07_random	Bol018585	chrA06	WGD	confidence
GSBRNA2T00039753001	BnaC07g51290D	BnAPK2-2-C	chrC07_random	Bol018584	chrA09	WGD	confidence
GSBRNA2T00134057001	BnaC08g05690D	BnCYP83B1-1-C-IG	chrC08	Bol033477	chrA09	WGD	confidence
GSBRNA2T00015200001	BnaA08g24880D	BnFMOGS-OX5-1-A-AG	chrA08	Brara.H02667.1.v1.3	chrA08	WGD	confidence
GSBRNA2T00102801001	BnaA08g21450D	BnIGMT2-3-A-IG	chrA08	Brara.H02297.1.v1.3	chrA09	WGD	confidence
GSBRNA2T00016192001	BnaA09g44500D	BnMYB51-2-A-IG	chrA09	Brara.I04775.1.v1.3	chrC09	WGD	confidence
GSBRNA2T00001197001	BnaC08g09960D	BnTGG1-2-C	chrC08	Bol028319	chrA09	WGD	confidence
GSBRNA2T00017738001	BnaC08g47120D	BnLeuC1-1-C-AG	chrC08_random	Bol033454	chrA05	WGD	confidence
GSBRNA2T00106963001	BnaC09g49740D	BnASA1-1-C-IG	chrC09	Bol044016	chrC09	WGD	confidence
GSBRNA2T00033413001	BnaC09g32980D	BnCYP83F2-1-C-IG	chrC09	Bol012237	chrA09	WGD	confidence
GSBRNA2T00070646001	BnaA09g13190D	BnFMOGS-OX1-1-A-AG	chrA09	Brara.I01446.1.v1.3	chrA09	WGD	confidence
GSBRNA2T00009628001	BnaC09g31260D	BnTSB1-1-C-IG	chrC09	Bol038903	chrA09	WGD	confidence
GSBRNA2T00106929001	BnaC09g50060D	BnCYP79A2-1-C-IG	chrC09	Bol044048	chrA09	WGD	confidence
GSBRNA2T00091620001	BnaA09g10030D	BnSUR1-2-A-IG	chrA09	Brara.I01138.1.v1.3	chrA05	WGD	confidence
GSBRNA2T00094719001	BnaA09g05480D	BnMYB34-2-A-IG	chrA09	Brara.I00635.1.v1.3	chrC07	WGD	confidence
GSBRNA2T00065893001	BnaA10g17060D	BnTFL2-1-A	chrA10	Brara.J01786.1.v1.3	chrC01	WGD	confidence
GSBRNA2T00063703001	BnaA09g08410D	BnAPK1-1-A	chrA09	Brara.I00959.1.v1.3	chrA09_random	WGD	confidence
GSBRNA2T00076117001	BnaA05g32420D	BnGSTF11-1-A-AG	chrA05	Brara.E03532.1.v1.3	chrA05	WGD	confidence
GSBRNA2T00087256001	BnaCnng15040D	BnLeuC1-2-C-AG	chrCnn_random	Bol040343	chrC04	WGD	confidence
GSBRNA2T00003867001	BnaCnng21190D	BnMAM1-1-C-AG	chrCnn_random	Bol017071	chrC07	WGD	confidence
GSBRNA2T00003879001	BnaCnng21270D	BnMYB34-1-C-IG	chrCnn_random	Bol017062	chrC07	WGD	confidence
GSBRNA2T00034637001	BnaCnng38870D	BnDof1.1-1-C	chrCnn_random	Bol006511	chrC08	WGD	confidence
GSBRNA2T00002574001	BnaA01g23440D	BnFAMA1-2-A	chrA01	Brara.C03932.1.v1.3	chrA03	WGD	confidence
GSBRNA2T00105233001	BnaC04g40450D			Bol033283	chrC04	WGD	confidence
GSBRNA2T00042382001	BnaCnng44210D	BnFAMA2-C	chrCnn_random	Bol028688	chrC01	WGD	confidence
