# Supplementary material for: Evolution and comparative transcriptome analysis of glucosinolate pathway genes in Brassica napus L
Source: Front Plant Sci. 2024 Dec 10;15:1483635. doi: 10.3389/fpls.2024.1483635 (PMC11666375; doi:10.3389/fpls.2024.1483635)
Supplement: Supplementary file 6 [file Table5.xls]

## Sheet: Sheet1
Supplemental Table S5. Regulatory network of the 344 glucosinolate biosynthetic genes.
	Gene name	Gene ID	HD-ZIP	bZIP	NAC	MIKC_MADS	MYB	ERF	CPP	HSF	G2-like	GATA	WRKY	AP2	C2H2	E2F/DP	MYB_related	B3	TCP	LBD	Trihelix	Dof	bHLH	BES1	SRS	Nin-like	C3H	EIL	ZF-HD	BBR-BPC	GRAS	ARF	LFY
Side-chain elongation (AGSL)	BnBCAT3-A-1-AG	BnaA01g20890D
	BnBCAT3-A-2-AG	BnaA06g15650D														1
	BnBCAT3-C-1-AG	BnaC08g48510D																1
	BnBCAT3-C-2-AG	BnaCnng26670D				7			1					8																30	6
	BnBCAT4-A-1-AG	BnaA03g35400D				1			2												1		1
	BnBCAT4-A-2-AG	BnaA05g36800D					1								1							7
	BnBCAT4-C-1-AG	BnaC03g41100D												1							1	6	1
	BnBCAT4-C-2-AG	BnaC03g41160D				1																								1
	BnBCAT4-C-3-AG	BnaC05g33030D					1															1
	BnBAT5-A-1-AG	BnaA03g24950D																					2	8
	BnBAT5-A-2-AG	BnaA09g21160D					1																8	9
	BnBAT5-A-3-AG	BnaA09g21170D																					8	9
	BnBAT5-C-1-AG	BnaC03g73000D						2															2	8
	BnBAT5-C-2-AG	BnaC09g23540D																					8	9
	BnBAT5-C-3-AG	BnaC09g23550D																					8	9
	BnMAM1-1-A-AG	BnaA02g20830D
	BnMAM1-2-A-AG	BnaA02g20840D																1								1				1
	BnMAM1-3-A-AG	BnaA02g33040D												1							1	3
	BnMAM1-4-A-AG	BnaA02g36320D																2
	BnMAM1-5-A-AG	BnaA02g36350D				5		7						6	5			2		2		1								18	4
	BnMAM1-6-A-AG	BnaA03g39680D						1
	BnMAM1-7-A-AG	BnaA03g39710D																				4
	BnMAM1-8-A-AG	BnaA03g39720D					1		2															1			1
	BnMAM1-9-A-AG	BnaA04g20510D				2
	BnMAM1-10-A-AG	BnaAnng06570D					1								1			1
	BnMAM1-11-A-AG	BnaAnng23360D
	BnMAM1-1-C-AG	BnaC01g24060D										1
	BnMAM1-2-C-AG	BnaC01g24090D																					1
	BnMAM1-3-C-AG	BnaC02g26810D
	BnMAM1-4-C-AG	BnaC02g27590D										1
	BnMAM1-5-C-AG	BnaC02g41790D					1
	BnMAM1-6-C-AG	BnaCnng21190D
	BnLeuC1-A-1-AG	BnaA04g06890D					2		1
	BnLeuC1-A-2-AG	BnaA08g05070D
	BnLeuC1-C-1-AG	BnaC08g47120D				3								2	2							3								1
	BnLeuC1-C-2-AG	BnaCnng15040D				2	1		1													1
	BnLeuD1-A-1-AG	BnaA05g34460D		2	1	3									2			1			1		1
	BnLeuD1-C-1-AG	BnaC04g52970D						127							2					18						1
	BnLeuD2-A-1-AG	BnaA05g34440D				1		1	1					2																13
	BnLeuD2-C-1-AG	BnaC03g24020D										1					1	2												1
	BnLeuD2-C-2-AG	BnaC04g52960D						1																						4
	BnIPMDH1-A-1-AG	BnaA02g02020D			26	1		18			1											1	1
	BnIPMDH1-C-1-AG	BnaCnng64850D			8		2	7
	BnIPMDH3-A-1-AG	BnaA02g19640D				3								2								10
	BnIPMDH3-A-2-AG	BnaA07g35490D											34		1			1			3
	BnIPMDH3-C-1-AG	BnaC02g22980D				20	1							15								7								44	5
	BnIPMDH3-C-2-AG	BnaC06g40420D																			3
Core structure (AGSL)	BnCYP79F1-A-1-AG	BnaA06g11000D													1			2					2
	BnCYP79F1-A-2-AG	BnaA06g11010D													1			2					2
	BnCYP79F1-C-1-AG	BnaC05g12520D																					2
	BnCYP83A1-A-1-AG	BnaA04g06630D					1	1							2
	BnCYP83A1-A-2-AG	BnaA04g24160D				12	2							11				17				17
	BnCYP83A1-C-1-AG	BnaC04g29320D					1										1
	BnCYP83A1-C-2-AG	BnaC04g47910D					4	3
	BnGSTF11-A-1-AG	BnaA05g32420D
	BnGSTF11-C-1-AG	BnaCnng06300D			3																1		1
	BnGSTF12-A-1-AG	BnaA02g03440D			2		4													2
	BnGSTF12-A-2-AG	BnaC02g07090D										1			1
	BnGSTF12-A-3-AG	BnaC09g40740D					1	38									1	1		12	1
	BnGSTF12-C-1-AG	BnaC02g07110D												2																7
	BnGSTF12-C-2-AG	BnaA10g17440D			30		2	1							1					6						1
	BnGSTU20-A-1-AG	BnaC06g20430D														2					1	2
	BnGSTU20-C-1-AG	BnaA07g20570D					1		1							2					1
	BnUGT74C1-A-1-AG	BnaA04g18440D																1				1
	BnUGT74C1-A-2-AG	BnaA05g11170D										2						2				1
	BnUGT74C1-C-1-AG	BnaC04g42520D				10																3
	BnUGT74C1-C-2-AG	BnaC04g42530D															3
	BnUGT74C1-C-3-AG	BnaC04g12860D															1					3
	BnST5b-A-1-AG	BnaA07g31230D					1											2
	BnST5b-A-2-AG	BnaA07g31250D					1																5
	BnST5b-C-1-AG	BnaC06g34930D				1	2	1				2		2																	1
	BnST5b-C-2-AG	BnaC06g34970D	1	11		2	1	19						2				1		2	1	5
	BnST5b-C-3-AG	BnaC06g34990D				5	1							4				4				11
	BnST5c-A-1-AG	BnaA06g12720D						2	2													1
	BnST5c-C-1-AG	BnaC05g14270D			4	6		2						5				2				1								30	2
Secondary modification (AGSL)	BnFMOGSOX-1-A-1-AG	BnaA09g13190D					1		3
	BnFMOGSOX-1-C-1-AG	BnaC09g13360D				3			1									3								2				1
	BnFMOGSOX-5-A-1-AG	BnaA08g24880D
	BnFMOGSOX-5-A-2-AG	BnaA09g47360D				2						1		2								8								4
	BnFMOGSOX-5-C-1-AG	BnaC08g15390D				3	1							3								1
	BnFMOGSOX-5-C-2-AG	BnaC08g41540D						74												10
	BnAOP3-A-1-AG	BnaA03g57230D																1							1
	BnAOP3-A-2-AG	BnaA09g01260D				3								1				3				4					1
	BnAOP3-C-1-AG	BnaC03g30450D																					3
	BnAOP3-C-2-AG	BnaC09g00410D																	21
	BnGS-OH-A-1-AG	BnaA03g15200D				2	1							3			6					6			8
	BnGS-OH-A-2-AG	BnaA03g15210D				2	1							3			6					6			8
	BnGS-OH-A-3-AG	BnaA04g17880D				2																2
	BnGS-OH-A-4-AG	BnaA04g17890D																1
	BnGS-OH-C-1-AG	BnaC04g41490D			1
	BnGS-OH-C-2-AG	BnaCnng70010D					4
TFs (AGSL)	BnMYB28-A-1-AG	BnaA03g40190D						1	2
	BnMYB28-C-1-AG	BnaC09g05300D
	BnMYB28-C-2-AG	BnaCnng43220D				4			2						1			1				3									1
	BnMYB29-A-1-AG	BnaA03g02170D
	BnMYB29-A-2-AG	BnaA10g23980D				2							1
	BnMYB29-C-1-AG	BnaC03g03210D				1	1	3		2							2
	BnMYB29-C-2-AG	BnaCnng65380D					1										7
Tryptophan synthesis (IGSL)	BnTSB1-A-1-IG	BnaA10g09090D
	BnTSB1-C-1-IG	BnaC09g31260D										4
	BnASA1-A-1-IG	BnaA03g01690D																	1			3
	BnASA1-A-2-IG	BnaA10g24820D
	BnASA1-C-1-IG	BnaC03g02240D		1															3			1
	BnASA1-C-2-IG	BnaC09g49740D				2								1								3
Core structure (IGSL)	BnCYP79A2-A-1-IG	BnaA10g25130D				1	1															2
	BnCYP79A2-A-2-IG	BnaAnng01260D			1
	BnCYP79A2-A-3-IG	BnaAnng01270D																		3
	BnCYP79A2-C-1-IG	BnaC02g02390D				2								1				3				3
	BnCYP79A2-C-2-IG	BnaC02g02400D			11							1
	BnCYP79A2-C-3-IG	BnaC09g50060D				2	1							1				2	9			7	3
	BnCYP79B2-A-1-IG	BnaA01g34610D																												2
	BnCYP79B2-A-2-IG	BnaA08g16100D						6																							1
	BnCYP79B2-C-1-IG	BnaC01g00800D				2																								2	1
	BnCYP79B2-C-2-IG	BnaC03g60820D
	BnCYP79B2-C-3-IG	BnaC07g51280D				2		1						1			4	5				1								3
	BnCYP79B3-A-1-IG	BnaA04g12790D										1
	BnCYP83B1-A-1-IG	BnaA08g04520D					1											1
	BnCYP83B1-C-1-IG	BnaC08g05690D					1
	BnGSTF9-A-1-IG	BnaA03g14140D			1	2	8							1								12								2
	BnGSTF9-A-2-IG	BnaA04g17910D				16	6							14	1			17				29									2
	BnGSTF9-C-1-IG	BnaC03g17110D			1	2								2				6				1
	BnGSTF9-C-2-IG	BnaC04g41510D				1												1				12									1
	BnGST10-A-1-IG	BnaA03g14150D					5	20									2	1
	BnGST10-C-1-IG	BnaC03g17120D					5	20
	BnUGT74B1-A-IG	BnaA09g29790D					1					1					1	1
	BnUGT74B1-C-IG	BnaC05g50780D					1										31								40
	BnSt5a-A-1-IG	BnaA07g31260D						21	1						7			2		10										1
	BnSt5a-A-2-IG	BnaAnng27200D			1																		1
	BnSt5a-C-1-IG	BnaC02g22640D					1																1
	BnSt5a-C-2-IG	BnaC06g35000D				6								6	1		1	12				3								6	1
Secondary modification (IGSL)	BnCYP81F1-A-1-IG	BnaA01g00510D
	BnCYP81F1-A-2-IG	BnaA01g00520D				4																4									1
	BnCYP81F1-A-3-IG	BnaC06g25040D																				1
	BnCYP81F1-A-4-IG	BnaC06g25050D		4	11			27												5		1	3
	BnCYP81F1-C-1-IG	BnaC01g01490D			1	2								2				6	2			4	1
	BnCYP81F1-C-2-IG	BnaC01g01500D				6								1				1				1
	BnCYP81F2-A-1-IG	BnaA02g08270D
	BnCYP81F2-A-2-IG	BnaA03g10380D																				3
	BnCYP81F2-A-3-IG	BnaA10g11280D													2		2					2			5
	BnCYP81F2-A-4-IG	BnaA10g11290D		13				2
	BnCYP81F2-C-1-IG	BnaC02g11750D					7	15
	BnCYP81F2-C-2-IG	BnaC03g13070D																				3
	BnCYP81F2-C-3-IG	BnaC09g32980D						2							1							4			5
	BnCYP81F2-C-4-IG	BnaC09g32990D													1							4			5
	BnCYP81F3-A-1-IG	BnaA01g00570D
	BnCYP81F3-A-2-IG	BnaA08g15650D					1					1			2
	BnCYP81F3-C-1-IG	BnaC01g01540D			7	1												1			1
	BnCYP81F3-C-2-IG	BnaC03g61440D				1	1							1			1	7
	BnCYP81F4-A-1-IG	BnaA01g00560D				2								2				1				1
	BnCYP81F4-A-2-IG	BnaA08g15660D				1								2								10
	BnCYP81F4-C-1-IG	BnaC01g01530D					1										18	4							17
	BnCYP81F4-C-2-IG	BnaC03g61420D																2
	BnCYP81F4-C-3-IG	BnaCnng74790D													1								4	11
	BnCYP81F4-C-4-IG	BnaCnng68210D												1
	BnIGMT1-A-1-IG	BnaA02g19270D			3		3																							3
	BnIGMT1-A-2-IG	BnaA06g14930D						6				1										9
	BnIGMT1-A-3-IG	BnaA06g14950D				2		3	1					2				1				2
	BnIGMT1-A-4-IG	BnaA06g14960D						2							2				6
	BnIGMT1-A-5-IG	BnaA07g11060D			3			16							1					2
	BnIGMT1-A-6-IG	BnaA07g11070D																1				1
	BnIGMT1-A-7-IG	BnaA07g11080D										1	8					1												2
	BnIGMT1-A-8-IG	BnaA08g21450D			3				2
	BnIGMT1-A-9-IG	BnaA08g21470D						1			1	2													3
	BnIGMT1-C-1-IG	BnaC05g16350D			1		1	3										1
	BnIGMT1-C-2-IG	BnaC05g16360D
	BnIGMT1-C-3-IG	BnaC05g16380D				6								4	1							10								4	1		2
	BnIGMT1-C-4-IG	BnaC07g14620D			3		1																							3
	BnIGMT1-C-5-IG	BnaC07g14640D			4																									3
	BnIGMT1-C-6-IG	BnaC07g14650D										1
	BnIGMT1-C-7-IG	BnaC08g19680D				15													1
	BnIGMT1-C-8-IG	BnaC08g19690D		3	3										1
TFs (IGSL)	BnMYB34-A-1-IG	BnaA03g39790D				1	2				1							1												1
	BnMYB34-A-2-IG	BnaA09g05480D				32								32																66	31
	BnMYB34-A-3-IG	BnaAnng06630D				5								3	1							1								26	1
	BnMYB34-A-4-IG	BnaAnng06640D													3			1			1									1
	BnMYB34-C-1-IG	BnaC02g41860D			2	3		35							1							1									1
	BnMYB34-C-2-IG	BnaC09g05060D																				1								10
	BnMYB34-C-3-IG	BnaCnng21270D				1	1	58							4					10										4
	BnMYB34-C-4-IG	BnaCnng49840D			1	1									1							9								1
	BnMYB51-A-1-IG	BnaA06g12690D				1																	8							10	2
	BnMYB51-A-2-IG	BnaA08g22580D																				1
	BnMYB51-A-3-IG	BnaA09g44500D				1								1																8
	BnMYB51-C-1-IG	BnaC05g14250D	1			6		1						5									2							19	4
	BnMYB51-C-2-IG	BnaC08g18080D
	BnMYB51-C-3-IG	BnaC08g18090D																				1
	BnMYB51-C-4-IG	BnaC08g37160D																												4
	BnMYB122-A-1-IG	BnaA02g16690D				1			1					1				1												9
	BnMYB122-A-2-IG	BnaA07g31220D				24								17								23						1		28	7
	BnMYB122-C-1-IG	BnaC02g22630D				177								178																367	177
	BnMYB122-C-2-IG	BnaC06g34910D						1																				1		3
Other TFs	BnMYC4-A-1	BnaA01g08750D							2																					1		1
	BnMYC4-C-1	BnaC01g10420D				3								4				1				6								15	4	1
	BnbHLH05-A-1	BnaA06g40330D					1		1														1		1
	BnbHLH05-A-2	BnaA09g18160D			2									1	5
	BnbHLH05-C-1	BnaC07g19420D					1		1														4
	BnbHLH05-C-2	BnaC09g19610D				1								1	5							1
	BnFAMA-A-1	BnaA01g23440D				2								1			2	1				3			1
	BnFAMA-A-2	BnaA03g37180D																3				1
	BnFAMA-A-3	BnaA07g05980D																	3			1
	BnFAMA-C-1	BnaC03g43470D																				1
	BnFAMA-C-2	BnaC07g07390D													1
	BnFAMA-C-3	BnaCnng44210D				1									9			2				6									1
	BnDof1.1-A-1	BnaA08g29080D
	BnDof1.1-A-2	BnaA09g49290D																4				6
	BnDof1.1-C-1	BnaC05g05320D				3												7				3
	BnDof1.1-C-2	BnaCnng38870D			1							1										2
	BnIQD1-A-1	BnaA01g32120D													2
	BnIQD1-A-2	BnaA03g30550D																	4
	BnIQD1-C-1	BnaC01g39030D				1								1	2							1
	BnIQD1-C-2	BnaC03g35860D
	BnTFL2-A-1	BnaA03g06690D												1				3												1
	BnTFL2-A-2	BnaA10g17060D					1															1					2
	BnTFL2-A-3	BnaAnng15950D						16												4						1
	BnTFL2-C-1	BnaC03g08560D				1								1				1
	BnTFL2-C-2	BnaC09g40240D										2		1				1
Core structure	BnGGP1-A-1	BnaA01g06540D					6								8																1
	BnGGP1-A-2	BnaA03g50240D				11								9																20	12
	BnGGP1-A-3	BnaA08g13010D																1
	BnGGP1-A-4	BnaA08g13020D										3			2															1
	BnGGP1-C-1	BnaC01g07810D				2	12							2																8
	BnGGP1-C-2	BnaC03g77460D											2
	BnGGP1-C-3	BnaC07g42720D															6								5
	BnSUR1-A-1	BnaA07g00460D																1				1
	BnSUR1-A-2	BnaA09g10030D				2	2							1				7
	BnSUR1-A-3	BnaAnng41180D
	BnSUR1-C-1	BnaC09g10110D
	BnSUR1-C-2	BnaCnng43090D										2
Co-substrate pathway	BnAPK1-A-1	BnaA03g38670D					4											1				1
	BnAPK1-A-2	BnaA09g08410D																				2								2
	BnAPK1-C-1	BnaC09g08710D				4	4							4	1							5								10	3
	BnAPK1-C-2	BnaCnng47170D					4															3
	BnAPK2-A-1	BnaA01g34620D			2	11	2	25						11																28	11
	BnAPK2-A-2	BnaA03g54400D		11		2		5					2							4		1
	BnAPK2-A-3	BnaA08g16110D																3
	BnAPK2-C-1	BnaC01g00790D			2	8	1							5				2												19	7
	BnAPK2-C-2	BnaC03g60800D						14							1					4
	BnAPK2-C-3	BnaC07g51290D		11		2		36					5		1					4		2								1
	BnGHS1-A-1	BnaA01g12900D					6
	BnGHS1-A-2	BnaA03g45730D				1								1
	BnGHS1-C-1	BnaC01g41470D																				1
	BnGHS1-C-2	BnaC03g65140D							1			1					8								26
	BnGHS1-C-3	BnaC07g37950D				9								8																42	11
	BnCHY1-A-1	BnaA02g34880D
	BnCHY1-A-2	BnaA04g17050D			1	1								3				1				18
	BnCHY1-A-3	BnaA04g17110D										2
	BnCHY1-A-4	BnaA05g12590D				1								1								2									1
	BnCHY1-A-5	BnaA05g12620D				1			1													4
	BnCHY1-C-1	BnaC02g45100D			2													1
	BnCHY1-C-2	BnaC04g40450D										4										3
	BnCHY1-C-3	BnaC04g56390D																1
	BnCHY1-C-4	BnaCnng72120D													1								1
	BnAAO4-A	BnaA10g02720D				5	3	2				2		4	2					2										15	2
	BnAAO4-C	BnaC05g02700D				9		9				7		9																30	8
	BnBZO1-A	BnaA07g25490D
	BnBZO1-C	BnaC06g27280D					2								3
	BnBZO2-A	BnaA06g20370D				12		58						11				14		8		17
	BnBZO2-C	BnaC03g40840D
	BnBZO3-A	BnaA02g12290D
	BnAPR1-A-1	BnaA02g21080D					1					3																			1
	BnAPR1-A-2	BnaA09g20370D					1											3										2
	BnAPR1-C-1	BnaC09g22760D					1								1													2
	BnAPR2-A-1	BnaA03g59800D				3								1					4			1
	BnAPR2-C-1	BnaC04g19270D																										1
	BnAPR3-A-1	BnaA01g11840D																										2
	BnAPR3-A-2	BnaA03g45080D					4								2													2
	BnAPR3-C-1	BnaC01g13420D													4			3				5						2		1
	BnAPR3-C-2	BnaC07g37060D							1																			2
	BnATPS1-A-1	BnaA03g36860D													1							1
	BnATPS1-A-2	BnaA05g16830D																4											1
	BnATPS1-C-1	BnaCnng62800D		11		5								2	1				11			8	2
	BnATPS3-A-1	BnaA01g19120D							2									4										1
	BnATPS3-C-1	BnaC01g22950D																										1			1
GSL breakdown	BnTGG2-A-1-AG	BnaA01g24750D									1		2					1
	BnTGG2-A-2-AG	BnaA08g05540D			1
	BnTGG2-A-3-AG	BnaA08g31350D			4	3								3				8				1
	BnTGG2-A-4-AG	BnaA09g08470D					2
	BnTGG2-A-5-AG	BnaA09g52790D					2										6						6		7
	BnTGG2-C-1-AG	BnaC01g31650D		10									2
	BnTGG2-C-2-AG	BnaC06g25540D
	BnTGG2-C-3-AG	BnaC08g09960D			1
	BnTGG2-C-4-AG	BnaC08g10080D
	BnTGG2-C-5-AG	BnaCnng76930D
	BnPEN2-A-1-IG	BnaA05g04060D			1
	BnPEN2-C-1-IG	BnaC04g03780D		1		1	5						29	1							1	1
	BnPEN3-A-IG	BnaA07g19610D				1								2				1				1
	BnPEN3-C-IG	BnaCnng64010D				4	3				1
	BnPYK10-A-1	BnaA03g30810D							2																				1
	BnPYK10-A-2	BnaA05g29140D				2									1			4
	BnPYK10-A-3	BnaA05g29150D			1													2
	BnPYK10-C-1	BnaC05g43610D				5		1						3	1			10
	BnPYK10-C-2	BnaC05g43620D			1
	BnPYK10-C-3	BnaCnng39140D			9																	2	1
	BnESP-A-1	BnaA05g14040D																	7			1
	BnESP-A-2	BnaA06g00610D	1	1		4						2		1				11
	BnESP-A-3	BnaA06g01390D
	BnESP-A-4	BnaAnng10080D
	BnESP-C-1	BnaC06g06830D
	BnESP-C-2	BnaC02g31070D
	BnESP-C-3	BnaC07g17990D
	BnNSP2-A-1	BnaA01g28080D				2		1				2						1														1
	BnNSP2-A-2	BnaA05g36910D
	BnNSP2-1-C	BnaC01g35360D					1
	BnNSP2-2-C	BnaC05g36930D																1
	BnNSP2-3-C	BnaC07g11830D						6							1
	BnNSP2-4-C	BnaC07g11880D					4															6
	BnNSP5-A-1	BnaA02g29990D			2																	2
	BnNSP5-A-2	BnaA06g30390D						9														3	1
	BnNSP5-C-1	BnaC02g38400D					1				2				2
	BnNSP5-C-2	BnaC07g26280D				1								1				1				1
	BnNIT1-A-1	BnaA03g10890D
	BnNIT1-C-1	BnaC03g13560D															13								9
	BnNIT2-A-1	BnaA06g38980D										5
	BnNIT2-C-1	BnaCnng75490D							1									1
	BnNIT3-C-1	BnaC02g07040D																3
	BnNIT3-C-2	BnaC03g54910D						2									1
	BnMVP1-A-1	BnaA05g14050D
	BnMVP1-A-2	BnaA06g01420D		10								1						1					2
	BnMVP1-A-3	BnaA08g29200D		9				72	1			1						3		5	2		4
	BnMVP1-C-1	BnaC03g78280D						3	1													2	1							3
	BnMVP1-C-2	BnaC06g06770D																			1
	BnMVP1-C-3	BnaC06g06780D
	BnESM1-A-1	BnaA05g25230D							2			1
	BnESM1-A-2	BnaA05g25240D															1								1
	BnESM1-C-1	BnaC05g39470D				2
