# Supplementary material for: Evolution and comparative transcriptome analysis of glucosinolate pathway genes in Brassica napus L
Source: Front Plant Sci. 2024 Dec 10;15:1483635. doi: 10.3389/fpls.2024.1483635 (PMC11666375; doi:10.3389/fpls.2024.1483635)
Supplement: Supplementary file 7 [file Table6.xls]

## Sheet: Sheet1
Supplemental Table S6. Cis-acting regulatory elements of the 344 Glucosinolate biosynthetic genes
	Gene name	Gene ID	TATA-box	CAAT-box	ABRE	AuxRE	AuxRR-core	TGA-box	TGA-element	GARE-motif	TATC-box	P-box	TGACG-motif	CGTCA-motif	TCA-element	SARE	TC-rich repeats	LTR	WUN-motif	MBS	ARE	GC-motif	DRE		circadian	AACA_motif	GCN4_motif	MBSI	O2-site	RY-element	motif I	HD-Zip 1	CAT-box	MSA-like	GCN4	Unnamed__1	CCAAT-box	Box III	HD-Zip 3	AT-rich element	3-AF3 binding site	A-box	AT-rich sequence	3-AF1 binding site	ATC-motif	ACE	AE-box	ATCT-motif	AT1-motif
Side-chain elongation (AGSL)	BnBCAT3-A-1-AG	BnaA01g20890D	76	13									1	1						2																1						2			1		1
	BnBCAT3-A-2-AG	BnaA06g15650D	70	15	2																																					2					1
	BnBCAT3-C-1-AG	BnaC08g48510D	25	10	4		1			1			3	3													1		1								1									1	1
	BnBCAT3-C-2-AG	BnaCnng26670D	24	5									1	1				2			2
	BnBCAT4-A-1-AG	BnaA03g35400D	71	9	2		1						2	2							2								1																		1
	BnBCAT4-A-2-AG	BnaA05g36800D	34	9	5							1	1	1	2		3												1																	1
	BnBCAT4-C-1-AG	BnaC03g41100D	37	6	4		1					2	2	2	2		2			3					1					1											1						1
	BnBCAT4-C-2-AG	BnaC03g41160D	39	23					2			1	4	4				1		1					1								1
	BnBCAT4-C-3-AG	BnaC05g33030D	41	15	5		1						3	3	1						1				1		1		1
	BnBAT5-A-1-AG	BnaA03g24950D	26	7	4								1	1				1			2								1													1
	BnBAT5-A-2-AG	BnaA09g21160D	73	17	3				1								1	1		2	3								1								1									1
	BnBAT5-A-3-AG	BnaA09g21170D	156	22	7				1	2							1	1			1																1									2
	BnBAT5-C-1-AG	BnaC03g73000D	63	8	5									1							1								1				3									1					1	1
	BnBAT5-C-2-AG	BnaC09g23540D	69	15	6				1								1	2		2	2						1		1								1			1						1
	BnBAT5-C-3-AG	BnaC09g23550D	102	17	8				2						1		1	2		1	1						2										1			2		1				1
	BnMAM1-1-A-AG	BnaA02g20830D	80	9									8	8																															8
	BnMAM1-2-A-AG	BnaA02g20840D	57	12	2				1						1			2			5	1						3	1	1			1														4		1
	BnMAM1-3-A-AG	BnaA02g33040D	42	15	4								3	3							2																		1		1	1			1
	BnMAM1-4-A-AG	BnaA02g36320D	89	20	1								1	1	1		1	5			5				2				1																				1
	BnMAM1-5-A-AG	BnaA02g36350D	8	10	3								4	4	2			1		1							1											1									1
	BnMAM1-6-A-AG	BnaA03g39680D	49	15	3								2	2							1								1															1	1		2
	BnMAM1-7-A-AG	BnaA03g39710D	48	10	2																1											1	1										1						1
	BnMAM1-8-A-AG	BnaA03g39720D	51	10	8	1				1			1	1							1				1																			1
	BnMAM1-9-A-AG	BnaA04g20510D	53	20	2		1		1			1	1	1			1		1	2	1																					1
	BnMAM1-10-A-AG	BnaAnng06570D	46	15	2			1			1		1	1	1			1			3				1																		1						1
	BnMAM1-11-A-AG	BnaAnng23360D	36	5									1	1							2															1	1						1		1		1
	BnMAM1-1-C-AG	BnaC01g24060D	39	18	3							1	2	2	1			1		3							1						3			1	1							1	1	1		1
	BnMAM1-2-C-AG	BnaC01g24090D	77	9																	1												1														2
	BnMAM1-3-C-AG	BnaC02g26810D	80	9									8	8																															8
	BnMAM1-4-C-AG	BnaC02g27590D	9	12	2		1				2		1	1						1	1												2
	BnMAM1-5-C-AG	BnaC02g41790D	45	11	2						1				1			1			3				1																		1
	BnMAM1-6-C-AG	BnaCnng21190D	5	1																	1				1
	BnLeuC1-A-1-AG	BnaA04g06890D	78	8	2													1	1	1	2																1
	BnLeuC1-A-2-AG	BnaA08g05070D	18	7	3					1			1	1	1					3																						1						1
	BnLeuC1-C-1-AG	BnaC08g47120D	24	7	6								2	2	1					1	3						1										2
	BnLeuC1-C-2-AG	BnaCnng15040D	70	16	3				1			1					1				1												2							1							1
	BnLeuD1-A-1-AG	BnaA05g34460D	61	9	8							1						2			2								1				1														1
	BnLeuD1-C-1-AG	BnaC04g52970D	19	4	4							1	2	2			1				1	4							2	1			1	1			1					1				1
	BnLeuD2-A-1-AG	BnaA05g34440D	54	16	1				2	1			2	2	1					2	4							1															1		1		1
	BnLeuD2-C-1-AG	BnaC03g24020D	75	23	3				1			2					2				4	1							1	1			1				1		1	1								1
	BnLeuD2-C-2-AG	BnaC04g52960D	42	16	1				2				1	1							4							1	1													1				1	1
	BnIPMDH1-A-1-AG	BnaA02g02020D	23	7	6								2	2							4									1			1				1							1
	BnIPMDH1-C-1-AG	BnaCnng64850D	9	8	5					1			1	1				1		3								1	1				1				2					2					1
	BnIPMDH3-A-1-AG	BnaA02g19640D	58	11	1							1						6			6																										1
	BnIPMDH3-A-2-AG	BnaA07g35490D	6	11	1				1			1	2	2				1		1	2								1
	BnIPMDH3-C-1-AG	BnaC02g22980D	21	7	1				2	1			2	2				2			1																										2
	BnIPMDH3-C-2-AG	BnaC06g40420D	33	16	1			1	1			1	2	2				7			1
Core structure (AGSL)	BnCYP79F1-A-1-AG	BnaA06g11000D	42	11	4				1		1		1	1							2									2			1				1				1					1
	BnCYP79F1-A-2-AG	BnaA06g11010D	42	11	4				1		1		1	1							2									2			1				1				1					1
	BnCYP79F1-C-1-AG	BnaC05g12520D	77	14									1	1							5									1													1
	BnCYP83A1-A-1-AG	BnaA04g06630D	44	13	2				1								1	1		2	5	1										1				1				1
	BnCYP83A1-A-2-AG	BnaA04g24160D	28	9	4		1		1				4	4				1		1	1	1								1		1					2
	BnCYP83A1-C-1-AG	BnaC04g29320D	45	16									2	2	1			2		2	7											1								1
	BnCYP83A1-C-2-AG	BnaC04g47910D	33	9	8				2			1	3	3	1		1	1			3				1							1					1		1
	BnGSTF11-A-1-AG	BnaA05g32420D	46	16	4										1		1	2			3												1										1
	BnGSTF11-C-1-AG	BnaCnng06300D	52	7	6												1			2	2	1														1
	BnGSTF12-A-1-AG	BnaA02g03440D	35	6	1					1	1				1														2													2					1
	BnGSTF12-A-2-AG	BnaC02g07090D	9	6	1					1		2	1	1			1	1		1	3	1							1								1							1			1
	BnGSTF12-A-3-AG	BnaC09g40740D	38	5	1		2					1						1											1											1
	BnGSTF12-C-1-AG	BnaC02g07110D	9	4	1				1				2	2						1	1								1													1					1
	BnGSTF12-C-2-AG	BnaA10g17440D	56	10	1				2	2										1																									1				1
	BnGSTU20-A-1-AG	BnaC06g20430D	65	9	3												1	4			1								1							1
	BnGSTU20-C-1-AG	BnaA07g20570D	72	8									1	1						1																				1						1			1
	BnUGT74C1-A-1-AG	BnaA04g18440D	84	4					1								1			1	3							1																					2
	BnUGT74C1-A-2-AG	BnaA05g11170D	54	16	1													2			1												1															1	1
	BnUGT74C1-C-1-AG	BnaC04g42520D	102	15	3				1	1	1	1	3	3				2		1	3				1		1	1	1														1					1
	BnUGT74C1-C-2-AG	BnaC04g42530D	31	8	1		2						1	1							1									1																		2
	BnUGT74C1-C-3-AG	BnaC04g12860D	40	9	1					1								3																						1									1
	BnST5b-A-1-AG	BnaA07g31230D	38	11	4				1				2	2							1
	BnST5b-A-2-AG	BnaA07g31250D	48	5	4					1		1	1	1			2				2												1							1							1
	BnST5b-C-1-AG	BnaC06g34930D	50	9	4								1	1							2																					1				1
	BnST5b-C-2-AG	BnaC06g34970D	15	8	3				1				1	1				1											1				1													1
	BnST5b-C-3-AG	BnaC06g34990D	42	6	2					1		2					2				2																			1							1
	BnST5c-A-1-AG	BnaA06g12720D	70	11	4		1											3			6
	BnST5c-C-1-AG	BnaC05g14270D	30	9	4								2	2			2				4								1				1
Secondary modification (AGSL)	BnFMOGSOX-1-A-1-AG	BnaA09g13190D	53	15	1																1							1									1						1
	BnFMOGSOX-1-C-1-AG	BnaC09g13360D	57	17	1								1	1						1	5																			2			1				1
	BnFMOGSOX-5-A-1-AG	BnaA08g24880D	59	8					1				1	1						1	2						1							1								1				1
	BnFMOGSOX-5-A-2-AG	BnaA09g47360D	74	9	1								2	2	1						1																		1				1
	BnFMOGSOX-5-C-1-AG	BnaC08g15390D	47	11	1					1			4	4	2		1				1												1						1							1
	BnFMOGSOX-5-C-2-AG	BnaC08g41540D	16	9	1															2					1								1				1		1
	BnAOP3-A-1-AG	BnaA03g57230D	70	9											1		1				1				1															1							1		1
	BnAOP3-A-2-AG	BnaA09g01260D	35	6	3				1									2			1												1
	BnAOP3-C-1-AG	BnaC03g30450D	31	8	6															1	3					1		1									1			1		1						1
	BnAOP3-C-2-AG	BnaC09g00410D	31	9	7					1					1			1			2										1						1											1
	BnGS-OH-A-1-AG	BnaA03g15200D	24	6	4					1			1	1			1				2				1														1
	BnGS-OH-A-2-AG	BnaA03g15210D	24	6	4					1			1	1			1				2				1														1
	BnGS-OH-A-3-AG	BnaA04g17880D	34	16					1						2		2	1			2								2				1									1					3
	BnGS-OH-A-4-AG	BnaA04g17890D	83	10	2																						1		1																		1
	BnGS-OH-C-1-AG	BnaC04g41490D	63	8	3				1			1	1	1							2																										2
	BnGS-OH-C-2-AG	BnaCnng70010D	26	8								1	1	1																										1						1
TFs (AGSL)	BnMYB28-A-1-AG	BnaA03g40190D	32	16											1		1	1		1	2						1						2													1
	BnMYB28-C-1-AG	BnaC09g05300D	123	24	4				1			1	3	3			1			1	4								1				2									1		1			1	1
	BnMYB28-C-2-AG	BnaCnng43220D	31	11						1					1		1	1			2												2													1
	BnMYB29-A-1-AG	BnaA03g02170D	67	9	3								1	1	1						2												1										1
	BnMYB29-A-2-AG	BnaA10g23980D	3	5	3					1					1			3			1				1
	BnMYB29-C-1-AG	BnaC03g03210D	36	12	2				1	1											1												1
	BnMYB29-C-2-AG	BnaCnng65380D	74	11								1	1	1							1													1			1
Tryptophan synthesis (IGSL)	BnTSB1-A-1-IG	BnaA10g09090D	40	14					1		1		2	2	2	1		4		1	2																1										1	1
	BnTSB1-C-1-IG	BnaC09g31260D	18	14			1		3				1	1	1		2	1			2						1						1														1	1
	BnASA1-A-1-IG	BnaA03g01690D	21	12	3								1	1							4																1							1			1
	BnASA1-A-2-IG	BnaA10g24820D	53	15	2				1	1										1	1								1				1
	BnASA1-C-1-IG	BnaC03g02240D	25	12	1		1					1	2	2			1	1			5				2																						1
	BnASA1-C-2-IG	BnaC09g49740D	45	9	4										1					1	3												1											1	1
Core structure (IGSL)	BnCYP79A2-A-1-IG	BnaA10g25130D	40	10	3										1				1																								1
	BnCYP79A2-A-2-IG	BnaAnng01260D	4	10	2							2			1			1															1				1		1							3
	BnCYP79A2-A-3-IG	BnaAnng01270D	43	8	3								2	2			1	2		2	3						1						1	1			3								1
	BnCYP79A2-C-1-IG	BnaC02g02390D	49	16	1										1		1				5									1			1									1
	BnCYP79A2-C-2-IG	BnaC02g02400D	18	14	1				2				3	3	1																		1				1			1		1				1
	BnCYP79A2-C-3-IG	BnaC09g50060D	36	12	4										1				1	1	2											1											1	1
	BnCYP79B2-A-1-IG	BnaA01g34610D	78	4					2			1	2								1																1										1
	BnCYP79B2-A-2-IG	BnaA08g16100D	43	27	4		1							1	1	1	1				1						1										2												1
	BnCYP79B2-C-1-IG	BnaC01g00800D	67	15	2		1		1			1	1	1							1				1
	BnCYP79B2-C-2-IG	BnaC03g60820D	93		1												3
	BnCYP79B2-C-3-IG	BnaC07g51280D	60	13			2								2		2	1			3																			1								1
	BnCYP79B3-A-1-IG	BnaA04g12790D	61	13	1				1								1			2																										2
	BnCYP83B1-A-1-IG	BnaA08g04520D	41	12	2					1			3	3	1
	BnCYP83B1-C-1-IG	BnaC08g05690D	34	12	2					1			4	4	2				1
	BnGSTF9-A-1-IG	BnaA03g14140D	51	14	4												1			1	4				1		1										3										1	1
	BnGSTF9-A-2-IG	BnaA04g17910D	73	7	3								1	1			1				1												1																1
	BnGSTF9-C-1-IG	BnaC03g17110D	37	13	4						1									1	2						1		1								2										1	1	1
	BnGSTF9-C-2-IG	BnaC04g41510D	64	12	5								1	1	1		1				2												1				1
	BnGST10-A-1-IG	BnaA03g14150D	15	8	2				2			1	2	2	1		1				1						3		1				1									1			1		1
	BnGST10-C-1-IG	BnaC03g17120D	27	9	2				1			1	2	2	1		1				1						3		1				1									1			1		1
	BnUGT74B1-A-IG	BnaA09g29790D	20	15	1													3		1	2				1				1
	BnUGT74B1-C-IG	BnaC05g50780D	58	8	4						1										3						1							1			1											1	1
	BnSt5a-A-1-IG	BnaA07g31260D	30	15	2										1			1			4								1													1					1	1
	BnSt5a-A-2-IG	BnaAnng27200D	30	7	3		1			1		1	1	1	1		1	1			5																									2	1	1
	BnSt5a-C-1-IG	BnaC02g22640D	39	14	2							1			1						5				1																						1		1
	BnSt5a-C-2-IG	BnaC06g35000D	27	12	2								1	1	1						4				1																	1					1	1
Secondary modification (IGSL)	BnCYP81F1-A-1-IG	BnaA01g00510D	49	14	2								2	2	1						2																1
	BnCYP81F1-A-2-IG	BnaA01g00520D	29	16	1				1								2				3											1															1	1
	BnCYP81F1-A-3-IG	BnaC06g25040D	99																		1											1															1
	BnCYP81F1-A-4-IG	BnaC06g25050D	132	14	4				1				3	3	1		1	1			1	1							1			1	1												1		1
	BnCYP81F1-C-1-IG	BnaC01g01490D	35	4	4								1	1						1	5						1		1				1																2
	BnCYP81F1-C-2-IG	BnaC01g01500D	20	13	1								1	1			2				4								1																		1
	BnCYP81F2-A-1-IG	BnaA02g08270D	75	9	1								3	3							3								2
	BnCYP81F2-A-2-IG	BnaA03g10380D	87	9													1								1
	BnCYP81F2-A-3-IG	BnaA10g11280D	60	11									1	1				1			5						1													1
	BnCYP81F2-A-4-IG	BnaA10g11290D	24	6					3	1			4	4	1		1	1			2									1												1							1
	BnCYP81F2-C-1-IG	BnaC02g11750D	72	8	2				1					3			1			1	1							1	3																				1
	BnCYP81F2-C-2-IG	BnaC03g13070D	66	12	1												1			1	1				2																						1	1
	BnCYP81F2-C-3-IG	BnaC09g32980D	35	5					2				2	2			2	2			5				1		1						1												1		2	1
	BnCYP81F2-C-4-IG	BnaC09g32990D	117	19					1				3	3	2		1	2			7				2		1						3							1					1		2
	BnCYP81F3-A-1-IG	BnaA01g00570D	56	7	6						1						1			4					1				1																		1
	BnCYP81F3-A-2-IG	BnaA08g15650D	94									1									3
	BnCYP81F3-C-1-IG	BnaC01g01540D	15	13	4					1		1					1	1		1	1					1	1		1																			1
	BnCYP81F3-C-2-IG	BnaC03g61440D	38	8					3				2	2	1		1				3				1
	BnCYP81F4-A-1-IG	BnaA01g00560D	107	20	3					1			2	2				2			4				1		2										1									1	1		1
	BnCYP81F4-A-2-IG	BnaA08g15660D	88		1										1						1
	BnCYP81F4-C-1-IG	BnaC01g01530D	20	13	1					1			1	1							1				2									1			1									1			1
	BnCYP81F4-C-2-IG	BnaC03g61420D	82		5												1				2												1
	BnCYP81F4-C-3-IG	BnaCnng74790D	34	8	11					1			4	4	1		1				2												2				1						1		1
	BnCYP81F4-C-4-IG	BnaCnng68210D	68	12	1					1	1		1	1				2																			1									1		1
	BnIGMT1-A-1-IG	BnaA02g19270D	54	12	1								2	2				9		1	1																					1				1
	BnIGMT1-A-2-IG	BnaA06g14930D	66	12			1											2		1	2												1			1
	BnIGMT1-A-3-IG	BnaA06g14950D	28	7	1							1	1	1							3												1
	BnIGMT1-A-4-IG	BnaA06g14960D	132	26	1				1		1	1	1	1	1		1			1	1				1														1								1
	BnIGMT1-A-5-IG	BnaA07g11060D	58	8			1										1			2	3								1								1							1		1
	BnIGMT1-A-6-IG	BnaA07g11070D	73	13			1														2																						1
	BnIGMT1-A-7-IG	BnaA07g11080D	25	9	1		2						1	1	1					2	1								1				1
	BnIGMT1-A-8-IG	BnaA08g21450D	62	12			2		1				2	2				1			1																						2
	BnIGMT1-A-9-IG	BnaA08g21470D	38	13			1		1									3			2						1																2				1
	BnIGMT1-C-1-IG	BnaC05g16350D	21	9	3		2						2	2					1	1	2						1		1				1			1
	BnIGMT1-C-2-IG	BnaC05g16360D																									1
	BnIGMT1-C-3-IG	BnaC05g16380D	42	4			1						1	1				1			1																3										2
	BnIGMT1-C-4-IG	BnaC07g14620D	46	15	1								1	1			1	11		1									2								1
	BnIGMT1-C-5-IG	BnaC07g14640D	47	14									2	2	1						2								2					1													1
	BnIGMT1-C-6-IG	BnaC08g19680D	27	16			1		1			1									1																			1			2
	BnIGMT1-C-7-IG	BnaC08g19690D	42	9	3		2		1				4	4				1			1																						1
TFs (IGSL)	BnMYB34-A-1-IG	BnaA03g39790D	61	5	2													1									1																				1
	BnMYB34-A-2-IG	BnaA09g05480D	10		2								1	1			1				1
	BnMYB34-A-3-IG	BnaAnng06630D	46	5	3															1	1						1																				2
	BnMYB34-A-4-IG	BnaAnng06640D	45	12	2						1	1	1	1			1	1			1								1													1					1
	BnMYB34-C-1-IG	BnaC02g41860D	38	3	4															1	2						1																			1	1
	BnMYB34-C-2-IG	BnaC09g05060D	64		3			1					2				1	1			2	1					2		2																		1
	BnMYB34-C-3-IG	BnaCnng21270D	33	10	5								1	1	1														1							1	1							1			1	1
	BnMYB34-C-4-IG	BnaCnng49840D	20	7	5				1	2			1	1	2		1				4																1	1
	BnMYB51-A-1-IG	BnaA06g12690D	84	32	4		1	1	2		2		2	2	3		4			1	3				1								1				1									1			1
	BnMYB51-A-2-IG	BnaA08g22580D	42	20	4		1		2		1	1			2										2								1													1
	BnMYB51-A-3-IG	BnaA09g44500D	51	12	4						1		1	1	2			1		1																	1										2
	BnMYB51-C-1-IG	BnaC05g14250D	114	18					1		1				1		3	1			1											1	1				1
	BnMYB51-C-2-IG	BnaC08g18080D	39	27	11		1		2				5	5	3			2			3								1																	2	1
	BnMYB51-C-3-IG	BnaC08g18090D	27	19	4				2						3										1																					1
	BnMYB51-C-4-IG	BnaC08g37160D	49	15	4								1	1	2			1		1																	1										2		1
	BnMYB122-A-1-IG	BnaA02g16690D	56	11			1		1						1						2				1																								1
	BnMYB122-A-2-IG	BnaA07g31220D	20	6	3				1	1			1	1	1					1	1									1												1				1	2	1
	BnMYB122-C-1-IG	BnaC02g22630D	39	11	1																1
	BnMYB122-C-2-IG	BnaC06g34910D	23	6	3					1			2	2	1					1	2									1			1									2				1	2
Other TFs	BnMYC4-A-1	BnaA01g08750D	57	14			1										1			1	4							1					2					2		2								1	1
	BnMYC4-C-1	BnaC01g10420D	59	13											1			1		1	3				1			1	1									1		1
	BnbHLH05-A-1	BnaA06g40330D	37	13		1												1			1												1			1		2										1
	BnbHLH05-A-2	BnaA09g18160D	74	6	2				5								1	1		1	1							1										1
	BnbHLH05-C-1	BnaC07g19420D	34	8	3	1			1								1				2															1		1									1
	BnbHLH05-C-2	BnaC09g19610D	64	7	3				1			1	1	1			2			1	1								1
	BnFAMA-A-1	BnaA01g23440D	80	8	2				2						1		1		2	1					1					1
	BnFAMA-A-2	BnaA03g37180D	54	18	3															1	1															1							1			3
	BnFAMA-A-3	BnaA07g05980D	50	8	3					1			1	1			1			2	3	1					1					1									1			1
	BnFAMA-C-1	BnaC03g43470D	63	11	2								4	4						1	2																						1			2
	BnFAMA-C-2	BnaC07g07390D	52	8	5								1	1				1			1
	BnFAMA-C-3	BnaCnng44210D	83	16	2				1						2					1										2
	BnDof1.1-A-1	BnaA08g29080D	60	7														1	1										1							1
	BnDof1.1-A-2	BnaA09g49290D	49	14									1	1			1	1	1		2
	BnDof1.1-C-1	BnaC05g05320D	55	9					1				1	1						1	1																			1				1
	BnDof1.1-C-2	BnaCnng38870D	61	15					1						1		1				2								1	1			1			1												1
	BnIQD1-A-1	BnaA01g32120D	38	11	2				2						1														1																1		1
	BnIQD1-A-2	BnaA03g30550D	15	8	6							1									1												1													1
	BnIQD1-C-1	BnaC01g39030D	52	9	3				2				1	1															1																		1
	BnIQD1-C-2	BnaC03g35860D	32	8	3							1								1	1							1					1
	BnTFL2-A-1	BnaA03g06690D	70	10	3							1			1		1	1		1																	1
	BnTFL2-A-2	BnaA10g17060D	65	15														4		1	5																2										2	1
	BnTFL2-A-3	BnaAnng15950D	26	13	1												1			1	2					1																					1
	BnTFL2-C-1	BnaC03g08560D	48	9	3							1					1			1	1																1
	BnTFL2-C-2	BnaC09g40240D	37	7									1	1				2		1	2				1		1		2								1											2
Core structure	BnGGP1-A-1	BnaA01g06540D	45	12	5													1		1	3																									1
	BnGGP1-A-2	BnaA03g50240D	11
	BnGGP1-A-3	BnaA08g13010D	77	18	2					1	1		2	2	2		1				5								1											1							2
	BnGGP1-A-4	BnaA08g13020D	94	11	1												1				2																			1							1
	BnGGP1-C-1	BnaC01g07810D	27	10	5					2			2	2	1			2		1	3						1										1					1				1
	BnGGP1-C-2	BnaC03g77460D	41	12	1						1		1	1	1				1	2	6							1														1
	BnGGP1-C-3	BnaC07g42720D	34	13	3				2		1				2		2				3																1		1				2					1	1
	BnSUR1-A-1	BnaA07g00460D	10	8	5				1				3	3				1		1	3				1		1		1
	BnSUR1-A-2	BnaA09g10030D	89	12	1				2				1	1			1				1								1					1			1			1
	BnSUR1-A-3	BnaAnng41180D	61	13	2				1				1	1				2			1	1															3								1				1
	BnSUR1-C-1	BnaC09g10110D	69	17	2				1		1		1	1							3								1														1		1
	BnSUR1-C-2	BnaCnng43090D	16	11	4					1			3	3	1					2	3
Co-substrate pathway	BnAPK1-A-1	BnaA03g38670D	24	11	4				1						1		1				3				1								3									1
	BnAPK1-A-2	BnaA09g08410D	64	13	1				1								1	1		1	2				1
	BnAPK1-C-1	BnaC09g08710D	61	17	1				1						1																																2
	BnAPK1-C-2	BnaCnng47170D	18	10	4				1												3				1								1				1					1
	BnAPK2-A-1	BnaA01g34620D	19	15									1	1			1	1		1	3
	BnAPK2-A-2	BnaA03g54400D	32	17	3		1		1				2	2			2				3								1				1							1		1
	BnAPK2-A-3	BnaA08g16110D	46	17	1							1	1	1				1			1																										1
	BnAPK2-C-1	BnaC01g00790D	18	16									1	1			1			2	1
	BnAPK2-C-2	BnaC03g60800D	31	14	2													1			2								1									1
	BnAPK2-C-3	BnaC07g51290D	22	17	2								1	1	1		3				3								1											1
	BnGHS1-A-1	BnaA01g12900D	71	12	3							1	2	2			1	1															1					1									1
	BnGHS1-A-2	BnaA03g45730D	47	9									2	2							3								1				2										1		1
	BnGHS1-C-1	BnaC01g41470D	43	19								2	1	1				1			1																	1									1
	BnGHS1-C-2	BnaC03g65140D	35	12									3	3			1				3												1			1	1								1		1	1
	BnGHS1-C-3	BnaC07g37950D	61	14																	2								1									1					1
	BnCHY1-A-1	BnaA02g34880D	32	11	1											1	1	5			3												1														1
	BnCHY1-A-2	BnaA04g17050D	162	26	1				1											2													2												1		1
	BnCHY1-A-3	BnaA04g17110D	182	15	2				1	1		1									2															1									1	1	1
	BnCHY1-A-4	BnaA05g12590D	118	25					4								1	1			1															1
	BnCHY1-A-5	BnaA05g12620D	144	20	3						1		1	1	2			1		1	6								2			1	2							2							3	1
	BnCHY1-C-1	BnaC02g45100D	38	12	3								1	1				3		1	2												1							1				1
	BnCHY1-C-2	BnaC04g40450D	80	24	6	1	1				1	1	3	3						1	1								1										1								1
	BnCHY1-C-3	BnaC04g56390D	153	23	2					1											3				1								1				1			1			2		1	1	2	1
	BnCHY1-C-4	BnaCnng72120D	83	25	5						1		2	2			1	2			5												1									1		1			3
	BnAAO4-A	BnaA10g02720D	6	2	1				1				3	3	2		1	3		2	4												1												1
	BnAAO4-C	BnaC05g02700D	20	9	1				1				5	5			1	1			2																											1
	BnBZO1-A	BnaA07g25490D	42	14	2				2	1			1	1							2																								1			1
	BnBZO1-C	BnaC06g27280D	34	7	2				3	1			1	1							1																								1
	BnBZO2-A	BnaA06g20370D	49	11	6		1											2		1	1	1
	BnBZO2-C	BnaC03g40840D	18	9	6		2		1		1		1	1				1		2	1				1				1								1											1
	BnBZO3-A	BnaA02g12290D	4	3													1
	BnAPR1-A-1	BnaA02g21080D	82	24	1								1	1	1		1	10		1	2						1						1			1	2			2									1
	BnAPR1-A-2	BnaA09g20370D	89	16	1						1										3
	BnAPR1-C-1	BnaC09g22760D	67	13	1								1	1			1	1			5								1				1	1			2
	BnAPR2-A-1	BnaA03g59800D	27	10	3						1	1	1	1			1	2		1	2								1							1	1									1	1
	BnAPR2-C-1	BnaC04g19270D	30	11	3								4	4						1	1								1																		1
	BnAPR3-A-1	BnaA01g11840D	91	11	1								3	3	1			1	1		6															1				1
	BnAPR3-A-2	BnaA03g45080D	28	8	1								4	4	1						2												1														1
	BnAPR3-C-1	BnaC01g13420D	15	10	1								3	3			2				3								1
	BnAPR3-C-2	BnaC07g37060D	56	15	1				1				2	2				1			1												1			1										1	1
	BnATPS1-A-1	BnaA03g36860D	56	7	3						1		1	1	1		1			2	1	1			1													1									1
	BnATPS1-A-2	BnaA05g16830D	63	14	1		1											1			1															1
	BnATPS1-C-1	BnaCnng62800D	79	11	8						1		2	2				3			3
	BnATPS3-A-1	BnaA01g19120D	50	21	6		1				1		2	2							2				1				1												1
	BnATPS3-C-1	BnaC01g22950D	31	13	2																						1					1				1
GSL breakdown	BnTGG2-A-1-AG	BnaA01g24750D	65	8	3				1				1	1	1		1				1												1				1								1	1
	BnTGG2-A-2-AG	BnaA08g05540D	30	12					1		1	1	1	1						1	2						1						1				1			1
	BnTGG2-A-3-AG	BnaA08g31350D	32	9	1					1			1	1	1			1		1																							1
	BnTGG2-A-4-AG	BnaA09g08470D	41	20	2				1			1								1	2																										1
	BnTGG2-A-5-AG	BnaA09g52790D	40	9	4				1				1	1	2			1		1	2																										1
	BnTGG2-C-1-AG	BnaC01g31650D	48	9	3				1				3	3			1																1				1								1
	BnTGG2-C-2-AG	BnaC06g25540D	29	2	1								1	1
	BnTGG2-C-3-AG	BnaC08g09960D	44	13	2		1		1			1	2	2			1			1	3						1	1	1				1				1			1
	BnTGG2-C-4-AG	BnaC08g10080D	20	12	2				1				1	1						1	2				1				2		1		1													1
	BnTGG2-C-5-AG	BnaCnng76930D	128	16	9				3				4	4	2			1			1				1		1						2			2			2			1				2			1
	BnPEN2-A-1-IG	BnaA05g04060D	22	7	3				1			1	1	1	1		1			1																											1
	BnPEN2-C-1-IG	BnaC04g03780D	27	5	3				1				2	2							2												1				2										2
	BnPEN3-A-IG	BnaA07g19610D	25	10	3		1		1	1			1	1			1										1		1
	BnPEN3-C-IG	BnaCnng64010D	2	9	1							1			1			1		1	4				1								1	2			1					1
	BnPYK10-A-1	BnaA03g30810D	84	11	1		1						1	1			1				1									1																			1
	BnPYK10-A-2	BnaA05g29140D	34	11	2				2						1			2			3				1															1					1
	BnPYK10-A-3	BnaA05g29150D	31	8	5										1			1			1																					1
	BnPYK10-C-1	BnaC05g43610D	15	9					1		1										1								1				1				1
	BnPYK10-C-2	BnaC05g43620D	22	2	5								1	1							2
	BnPYK10-C-3	BnaCnng39140D	24	8	1				1	1	1		4	4						2	1									1			1							1
	BnESP-A-1	BnaA05g14040D	39	14	5		1						3	3					1	1	1				1				1				1														1
	BnESP-A-2	BnaA06g00610D	62	9	5								4	4				2		2	3																2												1
	BnESP-A-3	BnaA06g01390D	53	13								1	2	2						2	5																	1							1		1
	BnESP-A-4	BnaAnng10080D	91	11				1					1	1											2																							1
	BnESP-C-1	BnaC06g06830D	40	15	1						1				1		1		1						1									1				1				1	1			1		2
	BnESP-C-2	BnaC02g31070D	42	13	1							1	1	1	1			1		1					1					1				1											1		1	1
	BnESP-C-3	BnaC07g17990D	22	1					1								1
	BnNSP2-A-1	BnaA01g28080D	20	7	3				1				2	2				1		1									1
	BnNSP2-A-2	BnaA05g36910D	55	13	1							1			1			1			1				1				1				1				1
	BnNSP2-1-C	BnaC01g35360D	67	6	3								2	2	2			1		2	2								1											1								1
	BnNSP2-2-C	BnaC05g36930D	17	13	2				1		1		1	1			1				1												1				1
	BnNSP2-3-C	BnaC07g11830D	29	9	2				1				3	3						1	1																1
	BnNSP2-4-C	BnaC07g11880D	60	15	2													3			5						1
	BnNSP5-A-1	BnaA02g29990D	71	11	2										1						1				2
	BnNSP5-A-2	BnaA06g30390D	33	8	5										1					2	2				1		1						1												1		1	1
	BnNSP5-C-1	BnaC02g38400D	28	16	2							1	2	2						1	1				1									1			2
	BnNSP5-C-2	BnaC07g26280D	44	10	5										1						1						1	1					3								1				1			1
	BnNIT1-A-1	BnaA03g10890D	111	12	1								2	2						2	2								2													1	1				1	1	1
	BnNIT1-C-1	BnaC03g13560D	13	5																2	1
	BnNIT2-A-1	BnaA06g38980D	81	13	1										1					1					1																			2
	BnNIT2-C-1	BnaCnng75490D	147	21	2							1			1			1	1	2	2								1																1	1			1
	BnNIT3-C-1	BnaC02g07040D	66	7	3							1						1											1								1					2					1
	BnNIT3-C-2	BnaC03g54910D	56	8	1		1						3	3	1										1												1							1		1
	BnMVP1-A-1	BnaA05g14050D	32	12							1		1	1				1		1	3																1			1					1
	BnMVP1-A-2	BnaA06g01420D	89	16	8						1						1	1		1	5						1							1			1								1
	BnMVP1-A-3	BnaA08g29200D	27	10	4				1			1	7	7							3	1					1										1
	BnMVP1-C-1	BnaC03g78280D	39	10					1									1		1	1	1																						1	1				1
	BnMVP1-C-2	BnaC06g06770D	91	22	1										1					3	3				2		1													1							4	2	1
	BnMVP1-C-3	BnaC06g06780D	97	20	1						1		2	2				1		4	1		1		1										1					1			1				1		1
	BnESM1-A-1	BnaA05g25230D	90	11	1		1														1												1													1
	BnESM1-A-2	BnaA05g25240D	63	13																1	2																1			1
	BnESM1-C-1	BnaC05g39470D	16	7				1					3	3	1					1													1			1										1
[truncated: 24 more columns]
