# Supplementary material for: Evolution and comparative transcriptome analysis of glucosinolate pathway genes in Brassica napus L
Source: Front Plant Sci. 2024 Dec 10;15:1483635. doi: 10.3389/fpls.2024.1483635 (PMC11666375; doi:10.3389/fpls.2024.1483635)
Supplement: Supplementary file 8 [file Table7.xls]

## Sheet: Sheet1
Supplemental Table S7. Quality control information of Zhongyou 821 (ZY821) and Zhongshuang11 (ZS11) RNA-seq dataset in B. napus.
Samples	BMK-ID	Name	Clean read	Clean bsaes	GC(%)	N(%)	Q20(%)	Q30(%)
RF01-1	T01	S-Stem-ZS11	28136806	8409091990	47.68	0	97.42	94.08
RF01-2	T02		26280161	7849708202	48.12	0	97.78	94.71
RF02-1	T115	S-Leaf-ZS11	20292893	6053958488	48.68	0.01	96.35	91.49
RF02-2	T116		21204388	6326213322	48.74	0.01	96.3	91.38
RF03-1	T03	B-Root-ZS11	28280075	8459930740	47.44	0	97.79	94.74
RF03-2	T04		27381485	8189408036	47.08	0	97.67	94.55
RF04-1	T05	B-Stem-ZS11	29064101	8685973580	47.63	0	97.63	94.41
RF04-2	T06		28353567	8470833386	47.68	0	97.78	94.71
RF05-1	T07	B-Leaf-ZS11	23363071	6988383228	46.3	0	97.22	93.86
RF05-2	T08		21012739	6277596098	46.14	0	97.16	93.79
RF06-1	T09	F-Root-ZS11	27870550	8340809134	47.03	0	97.41	94.07
RF06-2	T10		26014892	7772269236	47.25	0	97.59	94.37
RF07-1	T11	F-Stem-ZS11	23671662	7078736962	48.04	0	97.61	94.42
RF07-2	T12		26224278	7844038426	47.88	0	97.65	94.5
RF18-1	T117	S-Root-ZY821	21247833	6344748752	47.91	0.01	96.51	91.8
RF18-2	T118		20235019	6048242652	48.26	0.01	96.51	91.79
RF20-2	T119	S-Leaf-ZY821	21752980	6511272252	47.19	0.01	96.46	91.64
RF20-1	T120		20877458	6222057066	47.15	0.01	96.36	91.56
RF35-1	T121	49DAF-Se-ZY821	24333520	7283698384	47.04	0	96.91	92.67
RF35-2	T122		23855668	7134483920	46.75	0	97.01	92.87
RF36-1	T123	S-Root-ZS11	25161110	7529845870	46.87	0	96.79	92.44
RF36-2	T124		25198665	7537785250	48.05	0	96.99	92.85
RF08-1	T13	F-Leaf-ZS11	27207042	8141544042	47.75	0	97.43	94.05
RF08-2	T14		24418619	7304701782	47.86	0	97.44	94.07
RF09-1	T15	F-Flower-ZS11	25441270	7605784044	47.19	0	97.4	94.02
RF09-2	T16		26850202	8029550190	46.94	0	97.38	93.99
RF10-1	T17	3DAF-Si-ZS11	27173312	8117229852	47.57	0	97.79	94.76
RF10-2	T18		32791625	9812629150	47.48	0	97.93	94.95
RF11-1	T19	7DAF-Si-ZS11	24352099	7289667384	47.98	0	97.71	94.61
RF11-2	T20		26219371	7833346262	46.91	0	97.87	94.91
RF12-1	T21	14DAF-Se-ZS11	23069890	6893947878	47.2	0	97.91	94.94
RF12-2	T22		24084185	7201859082	46.8	0	97.67	94.56
RF13-1	T23	21DAF-Se-ZS11	34657611	10371354576	47.26	0	98.09	95.24
RF13-2	T24		23938454	7153959112	47.15	0	97.95	95.02
RF14-1	T25	21DAF-Se-ZS11	28335033	8481967164	47.43	0	97.67	94.49
RF14-2	T26		26646124	7965841542	47.5	0	97.79	94.72
RF15-1	T27	35DAF-Se-ZS11	22014255	6587912392	47.69	0	97.56	94.31
RF15-2	T28		24233757	7247098708	47.83	0	97.88	94.85
RF16-1	T29	42DAF-Se-ZS11	28975207	8672953384	49.15	0	97.54	94.2
RF16-2	T30		26315500	7875178748	49.18	0	97.65	94.44
RF17-1	T31	49DAF-Se-ZS11	30893569	9249591684	49.18	0	97.54	94.25
RF17-2	T32		27376372	8186061406	48.71	0	97.97	95
RF19-1	T33	S-Stem-ZY821	28929822	8663672880	48.73	0	97.66	94.45
RF19-2	T34		23604768	7069228178	48.96	0	97.65	94.39
RF21-1	T35	B-Root-ZY821	26409441	7900573296	47.5	0	97.77	94.65
RF21-2	T36		26511255	7934755130	47.69	0	97.76	94.65
RF22-1	T37	B-Stem-ZY821	25847318	7734857684	48.4	0.01	97.88	94.91
RF22-2	T38		26716946	7993859150	48.94	0.01	97.88	94.89
RF23-1	T39	B-Leaf-ZY821	25137992	7525007362	47.75	0.01	97.86	94.85
RF23-2	T40		26243815	7854386080	47.59	0.01	97.89	94.92
RF24-1	T41	F-Root-ZY821	24207982	7246706802	47.9	0.01	97.71	94.63
RF24-2	T42		28653756	8576700112	47.41	0.01	97.84	94.85
RF25-1	T43	F-Stem-ZY821	25945613	7765350188	48.2	0.01	97.87	94.9
RF25-2	T44		26241140	7855426308	47.95	0.01	97.75	94.66
RF26-1	T45	F-Leaf-ZY821	23701336	7093605030	47.3	0.01	97.78	94.73
RF26-2	T46		28323789	8479772138	47.07	0.01	97.71	94.61
RF27-1	T47	F-Flower-ZY821	27458604	8206440672	47.51	0.01	97.94	95.04
RF27-2	T48		27781710	8308257884	47.79	0.01	98.01	95.13
RF28-1	T49	3DAF-Si-ZY821	29588897	8858092042	48.02	0.01	97.82	94.79
RF28-2	T50		25253962	7555692560	48.33	0.01	97.84	94.86
RF29-1	T51	7DAF-Si-ZY821	29142115	8713714094	46.94	0.01	97.86	94.89
RF29-2	T52		28193439	8430064210	47.15	0.01	97.88	94.92
RF30-1	T53	14DAF-Se-ZY821	25615643	7664794330	46.91	0.01	97.66	94.54
RF30-2	T54		28564231	8538806028	46.82	0.01	97.8	94.75
RF31-1	T55	21DAF-Se-ZY821	23075992	6906420960	47.72	0	97.45	93.98
RF31-2	T56		25756136	7700347402	48.87	0	97.26	93.63
RF32-1	T57	28DAF-Se-ZY821	24364127	7288219726	48.89	0	97.31	93.73
RF32-2	T58		23627863	7073366596	49.2	0	97.35	93.75
RF33-1	T59	35DAF-Se-ZY821	26583362	7956707104	49.01	0	97.55	94.15
RF33-2	T60		28420727	8505345114	48.66	0	97.27	93.66
RF34-1	T61	42DAF-Se-ZY821	28149706	8416178810	48.77	0	97.28	93.69
RF34-2	T62		26652558	7968615116	48.76	0	97.42	93.95
