# Supplementary material for: Evolution and comparative transcriptome analysis of glucosinolate pathway genes in Brassica napus L
Source: Front Plant Sci. 2024 Dec 10;15:1483635. doi: 10.3389/fpls.2024.1483635 (PMC11666375; doi:10.3389/fpls.2024.1483635)
Supplement: Supplementary file 9 [file Table8.xls]

## Sheet: Sheet1
Supplemental Table S8. The 188 GSL genes were differentially expressed in more than one organ between ZS11 and ZY821.
Genome ID	Gene ID in ZS11	Gene name
BnaA06g15650D	BnaA06T0156700ZS	BnBCAT3-1-A-AG
BnaA01g20890D	BnaA01T0217100ZS	BnBCAT3-2-A-AG
BnaC08g48510D	BnaC08T0298700ZS	BnBCAT3-1-C-AG
BnaA05g36800D	BnaA05T0362200ZS	BnBCAT4-1-A-AG
BnaA03g35400D	BnaA03T0359600ZS	BnBCAT4-2-A-AG
BnaC05g33030D	BnaC05T0396400ZS	BnBCAT4-1-C-AG
BnaA03g24950D	BnaA03T0259200ZS	BnBAT5-1-A-AG
BnaC03g73000D	BnaC03T0308400ZS	BnBAT5-1-C-AG
BnaA02g20830D	BnaA02T0257100ZS	BnMAM1-7-A-AG
BnaC02g26810D	BnaC02T0347600ZS	BnMAM1-2-C-AG
BnaC02g27590D	BnaA02T0249800ZS	BnMAM1-3-C-AG
BnaA08g05070D	BnaA08T0054300ZS	BnLeuC1-1-A-AG
BnaCnng15040D	BnaC04T0361900ZS	BnLeuC1-2-C-AG
BnaC04g52970D	BnaC04T0039400ZS	BnLeuC1-5-C-AG
BnaA05g34460D	BnaA05T0036500ZS	BnLeuD1-1-A-AG
BnaA02g02020D	BnaA02T0052200ZS	BnIPMDH1-1-A-AG
BnaA02g19640D	BnaA02T0242300ZS	BnIPMDH3-1-A-AG
BnaA07g35490D	BnaA07T0387700ZS	BnIPMDH3-2-A-AG
BnaC02g22980D	BnaC02T0325400ZS	BnIPMDH3-1-C-AG
BnaC06g40420D	BnaC06T0455700ZS	BnIPMDH3-2-C-AG
BnaC05g12520D	BnaC05T0136700ZS	BnCYP79F1-1-C-AG
BnaA06g11000D	BnaA06T0110600ZS	BnCYP79F2-1-A-AG
BnaA04g06630D	BnaA04T0074700ZS	BnCYP83A1-1-A-AG
BnaA04g24160D	BnaA04T0267400ZS	BnCYP83A1-2-A-AG
BnaC04g29320D	BnaC04T0359300ZS	BnCYP83A1-1-C-AG
BnaC04g47910D	BnaC04T0584500ZS	BnCYP83A1-2-C-AG
BnaA05g32420D	BnaC05T0546700ZS	BnGSTF11-1-A-AG
BnaCnng06300D	BnaA05T0489300ZS	BnGSTF11-1-C-AG
BnaC09g40740D	BnaC09T0492500ZS	BnGSTF12-1-A-AG
BnaA02g03440D	BnaA02T0068400ZS	BnGSTF12-2-A-AG
BnaC02g07090D	BnaC02T0078600ZS	BnGSTF12-3-A-AG
BnaA10g17440D	BnaA10T0196600ZS	BnGSTF12-1-C-AG
BnaA07g20570D	BnaA07T0235200ZS	BnGSTU20-1-A-AG
BnaC06g20430D	BnaC06T0255500ZS	BnGSTU20-1-C-AG
BnaA04g18440D	BnaA04T0206800ZS	BnUGT74C1-1-A-AG
BnaA05g11170D	BnaA05T0121200ZS	BnUGT74C1-2-A-AG
BnaC04g42530D	BnaC04T0513800ZS	BnUGT74C1-1-C-AG
BnaC04g12860D	BnaC04T0153200ZS	BnUGT74C1-2-C-AG
BnaA07g31250D	BnaC06T0404600ZS	BnST5b-2-A-AG
BnaC06g34930D	BnaC06T0404300ZS	BnST5b-1-C-AG
BnaA06g12720D	BnaA06T0128100ZS	BnST5c-1-A-AG
BnaC05g14270D	BnaC05T0156200ZS	BnST5c-1-C-AG
BnaA09g13190D	BnaA09T0155200ZS	BnFMOGS-OX1-1-A-AG
BnaA08g24880D	BnaA08T0280000ZS	BnFMOGS-OX5-1-A-AG
BnaA09g47360D	BnaA09T0649000ZS	BnFMOGS-OX5-2-A-AG
BnaC08g15390D	BnaC08T0215100ZS	BnFMOGS-OX5-1-C-AG
BnaC08g41540D	BnaC08T0507900ZS	BnFMOGS-OX5-2-C-AG
BnaC02g26740D	BnaC02T0348800ZS	BnAOP2-1-C-AG
BnaC09g00410D	BnaA02T0257300ZS	BnAOP3-1-C-AG
BnaC03g30450D	BnaC03T0321400ZS	BnAOP3-2-C-AG
BnaA04g17880D	BnaC04T0504200ZS	BnGS-OH-2-A-AG
BnaA03g40190D	BnaA03T0408700ZS	BnMYB28-1-A-AG
BnaA03g02170D	BnaA03T0028700ZS	BnMYB29-2-A-AG
BnaC03g03210D	BnaC03T0035500ZS	BnMYB29-2-C-AG
BnaA10g09090D	BnaA10T0110000ZS	BnTSB1-1-A-IG
BnaC09g31260D	BnaC09T0373500ZS	BnTSB1-1-C-IG
BnaA10g24820D	BnaA10T0273300ZS	BnASA1-1-A-IG
BnaA03g01690D	BnaA03T0021000ZS	BnASA1-2-A-IG
BnaC09g49740D	BnaC09T0590700ZS	BnASA1-1-C-IG
BnaC03g02240D	BnaC03T0025600ZS	BnASA1-2-C-IG
BnaAnng01260D	BnaA02T0019000ZS	BnCYP79A2-2-A-IG
BnaA08g16100D	BnaA08T0192100ZS	BnCYP79B2-1-A-IG
BnaA01g34610D	BnaA01T0008700ZS	BnCYP79B2-2-A-IG
BnaC01g00800D	BnaC01T0010200ZS	BnCYP79B2-2-C-IG
BnaC07g51280D	BnaC07T0541500ZS	BnCYP79B2-3-C-IG
BnaA04g12790D	BnaA04T0145000ZS	BnCYP79B3-1-A-IG
BnaA08g04520D	BnaA08T0059700ZS	BnCYP83B1-1-A-IG
BnaC08g05690D	BnaC08T0083800ZS	BnCYP83B1-1-C-IG
BnaA04g17910D	BnaA04T0199400ZS	BnGSTF9-1-A-IG
BnaA03g14140D	BnaA03T0148800ZS	BnGSTF9-2-A-IG
BnaC04g41510D	BnaC04T0504700ZS	BnGSTF9-1-C-IG
BnaC03g17110D	BnaC03T0173300ZS	BnGSTF9-2-C-IG
BnaC03g17120D	BnaC03T0173400ZS	BnGST10-1-C-IG
BnaA09g29790D	BnaA09T0448300ZS	BnUGT74B1-A-IG
BnaC05g50780D	BnaC05T0210800ZS	BnUGT74B1-C-IG
BnaC02g22640D	BnaC02T0280500ZS	BnSt5a1-C-IG
BnaA01g00510D	BnaA01T0014600ZS	BnCYP81F1-1-A-IG
BnaC01g01490D	BnaC01T0017100ZS	BnCYP81F1-1-C-IG
BnaC01g01500D	BnaC01T0017200ZS	BnCYP81F1-2-C-IG
BnaA02g08270D	BnaA02T0119300ZS	BnCYP81F2-2-A-IG
BnaA03g10380D	BnaA03T0112900ZS	BnCYP81F2-3-A-IG
BnaA10g11280D	BnaA10T0131000ZS	BnCYP81F2-4-A-IG
BnaC09g32980D	BnaC09T0405600ZS	BnCYP81F2-1-C-IG
BnaC02g11750D	BnaC02T0147500ZS	BnCYP81F2-2-C-IG
BnaA01g00570D	BnaA01T0015000ZS	BnCYP81F3-2-A-IG
BnaC01g01540D	BnaC01T0017500ZS	BnCYP81F3-2-C-IG
BnaC01g01530D	BnaC01T0017400ZS	BnCYP81F4-2-C-IG
BnaA07g11080D	BnaA06T0149600ZS	BnIGMT1-1-A-IG
BnaA07g11060D	BnaA07T0129300ZS	BnIGMT2-2-A-IG
BnaA08g21450D	BnaA08T0244300ZS	BnIGMT2-3-A-IG
BnaA06g14950D	BnaA06T0149700ZS	BnIGMT2-5-A-IG
BnaA08g21470D	BnaA08T0244400ZS	BnIGMT2-6-A-IG
BnaA06g14930D	BnaA06T0149500ZS	BnIGMT2-7-A-IG
BnaC07g14640D	BnaC07T0190800ZS	BnIGMT2-1-C-IG
BnaC08g19690D	BnaC08T0264300ZS	BnIGMT2-3-C-IG
BnaC08g19680D	BnaC08T0264200ZS	BnIGMT2-5-C-IG
BnaC05g16350D	BnaC05T0181000ZS	BnIGMT2-6-C-IG
BnaA03g39790D	BnaA03T0404300ZS	BnMYB34-1-A-IG
BnaA09g05480D	BnaA09T0073800ZS	BnMYB34-2-A-IG
BnaAnng06640D	BnaC02T0523300ZS	BnMYB34-3-A-IG
BnaAnng06630D	BnaA02T0391300ZS	BnMYB34-4-A-IG
BnaCnng21270D	BnaC07T0376700ZS	BnMYB34-1-C-IG
BnaC09g05060D	BnaC09T0064100ZS	BnMYB34-2-C-IG
BnaC02g41860D	BnaC02T0523100ZS	BnMYB34-4-C-IG
BnaC05g14250D	BnaC05T0156000ZS	BnMYB51-4-C-IG
BnaC02g22630D	BnaC02T0280400ZS	BnMYB122-2-C-IG
BnaA01g08750D	BnaA01T0089400ZS	BnMYC4-1-A
BnaC01g10420D	BnaC01T0109100ZS	BnMYC4-1-C
BnaA06g40330D	BnaA06T0422000ZS	BnbHLH05-1-A
BnaA09g18160D	BnaA09T0209500ZS	BnbHLH05-2-A
BnaC07g19420D	BnaC07T0251900ZS	BnbHLH05-1-C
BnaC09g19610D	BnaC09T0242200ZS	BnbHLH05-2-C
BnaA03g37180D	BnaA03T0377800ZS	BnFAMA-1-A
BnaC03g43470D	BnaC03T0462800ZS	BnFAMA-1-C
BnaA08g29080D	BnaA08T0302700ZS	BnDof1.1-1-A
BnaA09g49290D	BnaA09T0669800ZS	BnDof1.1-2-A
BnaC05g05320D	BnaC05T0055500ZS	BnDof1.1-2-C
BnaA10g17060D	BnaA10T0192800ZS	BnTFL2-1-A
BnaAnng15950D	BnaA02T0071100ZS	BnTFL2-3-A
BnaC09g40240D	BnaC09T0488300ZS	BnTFL2-1-C
BnaA03g50240D	BnaA03T0519500ZS	BnGGP1-1-A
BnaA01g06540D	BnaA01T0068200ZS	BnGGP1-2-A
BnaC01g07810D	BnaC01T0080800ZS	BnGGP1-2-C
BnaC03g77460D	BnaC03T0772700ZS	BnGGP1-3-C
BnaA07g00460D	BnaA07T0001300ZS	BnSUR1-1-A
BnaA09g10030D	BnaA09T0123400ZS	BnSUR1-2-A
BnaA09g08410D	BnaA09T0105100ZS	BnAPK1-1-A
BnaA03g38670D	BnaA03T0393500ZS	BnAPK1-2-A
BnaC09g08710D	BnaC09T0106200ZS	BnAPK1-1-C
BnaA03g54400D	BnaA03T0567200ZS	BnAPK2-2-A
BnaA01g34620D	BnaA01T0008600ZS	BnAPK2-3-A
BnaC07g51290D	BnaC07T0541600ZS	BnAPK2-2-C
BnaC01g00790D	BnaC01T0010100ZS	BnAPK2-3-C
BnaA01g12900D	BnaA01T0129800ZS	BnGHS1-1-A
BnaC01g41470D	BnaC01T0161800ZS	BnGHS1-1-C
BnaC03g65140D	BnaC03T0734000ZS	BnGHS1-3-C
BnaA02g34880D	BnaA02T0420000ZS	BnCHY1-A
BnaC02g45100D	BnaC02T0557000ZS	BnCHY1-C
BnaA10g02720D	BnaA10T0027600ZS	BnAAO4-A
BnaC05g02700D	BnaC05T0028900ZS	BnAAO4-C
BnaA06g20370D	BnaA06T0197600ZS	BnBZO2-A
BnaC03g40840D	BnaC03T0435100ZS	BnBZO2-C
BnaA02g12290D	BnaA02T0158500ZS	BnBZO3-A
BnaA09g20370D	BnaA09T0236600ZS	BnAPR1-1-A
BnaC09g22760D	BnaC09T0278900ZS	BnAPR1-1-C
BnaA03g59800D	BnaA03T0586600ZS	BnAPR2-1-A
BnaC04g19270D	BnaC04T0240200ZS	BnAPR2-1-C
BnaA01g11840D	BnaA01T0120900ZS	BnAPR3-1-A
BnaA03g45080D	BnaA03T0463700ZS	BnAPR3-2-A
BnaC01g13420D	BnaC01T0148400ZS	BnAPR3-1-C
BnaC07g37060D	BnaC07T0439600ZS	BnAPR3-2-C
BnaA03g36860D	BnaA03T0374300ZS	BnATPS1-1-A
BnaA05g16830D	BnaA05T0332300ZS	BnATPS1-2-A
BnaA01g19120D	BnaA01T0203700ZS	BnATPS3-1-A
BnaC01g22950D	BnaC01T0255900ZS	BnATPS3-1-C
BnaA05g04060D	BnaA05T0045500ZS	BnPEN2-1-A-IG
BnaC04g03780D	BnaC04T0050800ZS	BnPEN2-1-C-IG
BnaA07g19610D	BnaA07T0222800ZS	BnPEN3-A-IG
BnaCnng64010D	NA	BnPEN3-C-IG
BnaA05g15070D	BnaA05T0168900ZS	BnMBP1-1-A
BnaC06g09330D	BnaC06T0117800ZS	BnMBP1-1-C
BnaA06g01990D	BnaA06T0020800ZS	BnMBP1-2-A
BnaC06g05180D	BnaC06T0062100ZS	BnMBP2-1-C
BnaA03g30810D	BnaC05T0505500ZS	BnPYK10-1-A
BnaC05g43610D	BnaC05T0505400ZS	BnPYK10-3-C
BnaA06g00610D	BnaA06T0008700ZS	BnESP-1-A
BnaA05g14040D	BnaA05T0156600ZS	BnESP-2-A
BnaC06g10450D	BnaC06T0135600ZS	BnESP-2-C
BnaC06g06830D	BnaC06T0083100ZS	BnESP-3-C
BnaC02g31070D	BnaC02T0392000ZS	BnESP-4-C
BnaC07g17990D	BnaC07T0230800ZS	BnESP-5-C
BnaA01g28080D	BnaA01T0342200ZS	BnNSP1-1-A
BnaC01g35360D	BnaC01T0422800ZS	BnNSP1-1-C
BnaA02g29990D	BnaA02T0359700ZS	BnNSP5-1-A
BnaC02g38400D	BnaC02T0483500ZS	BnNSP5-1-C
BnaC07g26280D	BnaC07T0326900ZS	BnNSP5-2-C
BnaA03g10890D	BnaA03T0116600ZS	BnNIT1-1-A
BnaA06g38980D	BnaA06T0190300ZS	BnNIT2-1-A
BnaC03g13560D	BnaC03T0134600ZS	BnNIT1-1-C
BnaC02g07040D	BnaC02T0078200ZS	BnNIT3-1-C
BnaA08g29200D	BnaA08T0011700ZS	BnMVP1-1-A
BnaA06g01420D	BnaA06T0008400ZS	BnMVP1-2-A
BnaA05g14050D	BnaA05T0156700ZS	BnMVP1-3-A
BnaC03g78280D	BnaC03T0803900ZS	BnMVP1-2-C
BnaA05g25240D	BnaA05T0409000ZS	BnESM1-1-A
BnaA05g25230D	BnaA05T0408900ZS	BnESM1-2-A
BnaC05g39470D	BnaC05T0460200ZS	BnESM1-1-C
